# Supplementary material for: Circular RNA, microRNA and Protein Profiles of the Longissimus Dorsi of Germany ZIKA and Sichuan White Rabbits
Source: Front Genet. 2021 Dec 24;12:777232. doi: 10.3389/fgene.2021.777232 (PMC8740122; doi:10.3389/fgene.2021.777232)
Supplement: Supplementary file 1 [file Table2.xlsx]

## Sheet: Table S2
Table S2. Differentially expressed circRNAs in SC and ZIKA rabbit muscle tissue.
circRNA	ZIKA_R1	ZIKA_R2	ZIKA_R3	SC_R1	SC_R2	SC_R3	logFC	logCPM	PValue	FDR	Dysregulation	Genome_location	Full_length	Spliced_length	GeneID	Features	Gene_symbol
novel_circ_0009645	0	0	0	14180.2	84.81	0	13.0044	11.3042	5.95171e-56	9.40072e-53	UP	19:9069438:9103345:+	33907	17294	ENSOCUG00000029652;ENSOCUG00000026636;	intron_17:9102291-9102616,exon_20:9103089-9103345,intron_2:9093760-9094118,intron_5:9095176-9095595,intron_13:9098743-9100266,intron_9:9096364-9096934,exon_3:9094118-9094275,intron_3:9094275-9094936,intron_15:9101478-9102005,intron_10:9097073-9097669,exon_14:9100266-9100573,exon_12:9097889-9098039,intron_14:9100573-9101404,exon_1:9093311-9093521,exon_13:9098572-9098743,intron_12:9098039-9098572,;…	MYH4;MYH1
novel_circ_0007292	0	0	0	636.849	389.128	6244.23	12.0208	10.3113	3.10257e-47	2.45025e-44	UP	17:43585617:43612432:-	26815	4666	ENSOCUG00000011037;	intron_7:43609038-43609530,intron_1:43605990-43606522,exon_31:43609798-43609964,exon_33:43608729-43609038,intron_3:43606857-43607704,exon_36:43607704-43607974,exon_30:43610106-43610290,exon_29:43610758-43610955,exon_34:43608294-43608498,intron_10:43610290-43610758,intron_11:43610955-43611952,;	MYH7
novel_circ_0007294	0	0	0	306.971	104.765	2488.68	10.6917	8.98097	1.00108e-35	6.32484e-33	UP	17:43589093:43615597:+	26504	26504	--	--	--
novel_circ_0009590	0	0	0	306.971	0	518.006	8.88171	7.21496	2.41584e-21	8.4796e-19	UP	19:9047727:9077386:-	29659	29659	--	--	--
novel_circ_0021751	0	0	0	77.888	34.9218	90.0881	6.88147	5.44294	1.99795e-09	2.03598e-07	UP	GL018704:5947521:5948096:-	575	575	--	--	--
novel_circ_0011605	0	0	0	128.286	29.933	39.4135	6.87623	5.45474	1.99795e-09	2.03598e-07	UP	21:5169287:5169771:+	484	159	ENSOCUG00000009010;	exon_32:5169287-5169446,;	PI4KA
novel_circ_0019428	0	0	0	82.4697	84.81	0	6.6583	5.28185	2.50464e-08	2.19782e-06	UP	7:90569767:90623018:-	53251	50629	ENSOCUG00000017458;	intron_68:90571883-90572727,exon_68:90606802-90607114,intron_81:90599150-90599992,intron_75:90590509-90592115,intron_67:90571216-90571778,intron_78:90596112-90597001,intron_88:90612243-90614786,intron_77:90594419-90596004,intron_90:90617773-90621535,exon_64:90614786-90615098,exon_65:90612039-90612243,exon_61:90622814-90623018,intron_89:90615098-90617665,intron_79:90597106-90597713,intron_91:90621…	NEB
novel_circ_0006019	0	0	0	54.9798	39.9106	45.044	6.36558	5.05412	2.63539e-07	1.85004e-05	UP	16:18082731:18161996:-	79265	916	ENSOCUG00000015244;	exon_1:18082731-18083647,;	-
novel_circ_0024210	0	0	0	64.1431	9.97765	45.044	6.13686	4.89606	2.18499e-06	0.000113154	UP	GL018815:511096:511414:-	318	318	ENSOCUG00000002157;	exon_1:511096-511421,;	-
novel_circ_0009677	0	0	0	68.7247	0	50.6745	6.13565	4.89561	2.18499e-06	0.000113154	UP	19:9080642:9113297:+	32655	16104	ENSOCUG00000029652;ENSOCUG00000026636;	exon_35:9111328-9111499,intron_22:9104755-9104978,intron_25:9105959-9106456,exon_29:9108588-9108772,exon_32:9109510-9109819,intron_26:9106583-9107024,intron_15:9101478-9102005,intron_12:9098039-9098572,exon_3:9094118-9094275,intron_28:9107468-9108588,exon_30:9108852-9109018,exon_28:9107271-9107468,exon_1:9093311-9093521,exon_33:9110335-9110539,exon_21:9104050-9104293,intron_3:9094275-9094936,exon…	MYH4;MYH1
novel_circ_0009579	0	0	0	54.9798	59.8659	0	6.12714	4.89299	2.18499e-06	0.000113154	UP	19:9043682:9105860:-	62178	62178	--	--	--
novel_circ_0021859	0	0	0	13.7449	49.8883	56.305	6.11586	4.86795	2.18499e-06	0.000113154	UP	GL018705:5983777:5986999:+	3222	2930	ENSOCUG00000015505;	intron_4:5983892-5986297,intron_5:5986387-5986912,;	VPS36
novel_circ_0024150	0	0	0	32.0715	9.97765	67.566	5.97689	4.778	5.32276e-06	0.000236825	UP	GL018805:637745:638254:+	509	509	--	--	--
novel_circ_0003581	0	0	0	41.2348	59.8659	0	5.94439	4.76771	8.39358e-06	0.000335637	UP	13:60488180:60565734:-	77554	8945	ENSOCUG00000027809;ENSOCUG00000027011;	intron_1:60558566-60560955,intron_6:60562776-60563491,exon_3:60564086-60564284,intron_5:60562011-60562642,exon_4:60563491-60563722,exon_1:60565520-60565688,intron_8:60564284-60565045,exon_10:60558376-60558566,intron_3:60561298-60561708,;exon_3:60522689-60522887,exon_1:60524879-60525047,intron_2:60519703-60520133,intron_5:60521362-60522089,exon_4:60522089-60522320,intron_7:60522887-60524385,;	-;-
novel_circ_0005955	0	0	0	32.0715	54.8771	0	5.7301	4.62932	3.43885e-05	0.00119377	UP	16:11563207:11617548:-	54341	53694	ENSOCUG00000013281;	exon_5:11615554-11615801,intron_11:11563334-11569134,intron_15:11607415-11615554,intron_12:11569217-11581662,intron_13:11581810-11585947,intron_16:11615801-11617459,intron_14:11586049-11607317,;	SFMBT2
novel_circ_0002701	0	0	0	32.0715	24.9441	28.1525	5.65977	4.58275	5.58813e-05	0.00176529	UP	13:129520640:129521162:-	522	181	ENSOCUG00000012707;	exon_7:129520981-129521162,;	ELOA
novel_circ_0012175	0	0	0	18.3266	29.933	33.783	5.58715	4.53521	9.15502e-05	0.00258221	UP	2:145798206:145800039:+	1833	1833	ENSOCUG00000010854;	exon_2:145798206-145800039,;	-
novel_circ_0000455	0	0	0	36.6532	39.9106	0	5.55778	4.52647	9.15502e-05	0.00258221	UP	11:2297891:2352837:+	54946	54718	ENSOCUG00000008736;	intron_2:2298011-2352729,;	ATG10
novel_circ_0009628	0	694.936	0	14088.6	5512.65	9864.64	5.55304	12.3799	1.99548e-33	1.05062e-30	UP	19:9065152:9098743:+	33591	16900	ENSOCUG00000029652;ENSOCUG00000026636;	intron_12:9098039-9098572,intron_5:9095176-9095595,intron_9:9096364-9096934,intron_2:9093760-9094118,intron_10:9097073-9097669,intron_3:9094275-9094936,exon_1:9093311-9093521,exon_12:9097889-9098039,exon_13:9098572-9098743,exon_3:9094118-9094275,;exon_33:9077302-9077506,intron_22:9069950-9070731,intron_26:9072570-9074127,exon_35:9078045-9078216,intron_33:9077506-9077828,intron_35:9078216-9078463,…	MYH4;MYH1
novel_circ_0014309	0	0	0	0	34.9218	45.044	5.51609	4.48773	9.15502e-05	0.00258221	UP	4:16011457:16029767:+	18310	17998	ENSOCUG00000017951;	intron_18:16011583-16013384,intron_20:16019923-16029593,intron_19:16013479-16019832,exon_21:16029593-16029767,;	RALGAPA2
novel_circ_0014235	0	0	0	27.4899	9.97765	28.1525	5.28226	4.36542	0.000423977	0.009301	UP	3:90143548:90144308:-	760	760	ENSOCUG00000007692;	exon_2:90143548-90144308,;	JPH1
novel_circ_0007044	0	0	0	0	29.933	33.783	5.1969	4.31322	0.000719776	0.0136974	UP	17:28829223:28829707:+	484	484	ENSOCUG00000017337;	exon_6:28829223-28829707,;	-
novel_circ_0014802	0	0	0	0	34.9218	28.1525	5.19432	4.31252	0.000719776	0.0136974	UP	4:73723585:73743758:-	20173	19405	ENSOCUG00000016919;	intron_12:73723717-73725816,exon_1:73743488-73743758,intron_13:73725909-73742945,;	CEP83
novel_circ_0011976	0	0	0	22.9082	0	39.4135	5.17834	4.30799	0.000719776	0.0136974	UP	2:128024250:128050007:-	25757	25444	ENSOCUG00000007388;	exon_12:128024250-128024412,intron_4:128035329-128038378,exon_11:128030060-128030227,intron_2:128024412-128030060,intron_3:128030227-128035270,intron_5:128038499-128049874,;	VRK2
novel_circ_0020974	0	0	0	27.4899	29.933	0	5.15628	4.30191	0.0012339	0.0206818	UP	9:61653795:61660773:+	6978	6753	ENSOCUG00000008678;	intron_2:61653904-61660657,;	ENOSF1
novel_circ_0007291	0	0	64.5267	229.082	69.8436	2376.07	5.0895	8.90683	4.97394e-23	2.24467e-20	UP	17:43584553:43610290:-	25737	3235	ENSOCUG00000011037;	intron_3:43606857-43607704,intron_6:43608498-43608729,intron_1:43605990-43606522,exon_30:43610106-43610290,exon_34:43608294-43608498,exon_31:43609798-43609964,intron_7:43609038-43609530,exon_33:43608729-43609038,exon_36:43607704-43607974,;	MYH7
novel_circ_0012667	0	0	0	22.9082	0	28.1525	4.91655	4.17877	0.00213676	0.031106	UP	2:37304678:37337133:-	32455	32455	--	--	--
novel_circ_0017553	0	0	0	22.9082	0	28.1525	4.91655	4.17877	0.00213676	0.031106	UP	7:118322731:118323549:-	818	766	ENSOCUG00000016777;	intron_123:118322980-118323479,exon_160:118322713-118322980,;	-
novel_circ_0015401	0	0	0	22.9082	24.9441	0	4.90323	4.17524	0.00373932	0.045785	UP	6:12993620:12994104:+	484	189	ENSOCUG00000008067;	exon_14:12993915-12994104,;	EEF2K
novel_circ_0022545	0	0	0	22.9082	24.9441	0	4.90323	4.17524	0.00373932	0.045785	UP	GL018727:1258424:1259610:+	1186	984	ENSOCUG00000003483;	intron_24:1258489-1259473,;	TTC3
novel_circ_0004890	25.3561	0	0	238.246	384.14	123.871	4.79083	7.17464	8.32645e-16	1.54725e-13	UP	14:74732861:74733636:-	775	775	--	--	--
novel_circ_0022151	0	12.5591	0	137.449	144.676	11.261	4.40562	5.98058	4.22096e-10	4.93852e-08	UP	GL018715:965545:965998:+	453	199	ENSOCUG00000000354;	exon_6:965545-965744,;	RPP40
novel_circ_0013858	0	0	7.59137	68.7247	119.732	11.261	4.32644	5.51867	1.91113e-07	1.40402e-05	UP	3:3472070:3480560:-	8490	8018	ENSOCUG00000016146;	exon_4:3472070-3472263,intron_4:3472644-3480469,;	DTWD2
novel_circ_0002750	0	16.7454	0	73.3064	94.7877	129.502	4.01943	5.96225	3.24452e-09	3.20295e-07	UP	13:131896582:131897793:+	1211	953	ENSOCUG00000011960;	intron_7:131896725-131897678,;	ECE1
novel_circ_0009602	0	2285.75	0	13777	17585.6	0	3.97466	12.5526	7.75057e-21	2.4484e-18	UP	19:9056496:9093521:+	37025	20337	ENSOCUG00000026636;ENSOCUG00000029652;	intron_35:9078216-9078463,intron_33:9077506-9077828,exon_35:9078045-9078216,intron_22:9069950-9070731,exon_13:9063664-9063835,intron_15:9065625-9066725,exon_28:9074362-9074559,exon_32:9076910-9077219,intron_20:9067974-9069438,intron_13:9063835-9065152,intron_17:9067013-9067258,exon_21:9069438-9069681,intron_3:9056918-9058732,exon_22:9069773-9069950,exon_25:9071134-9071524,intron_37:9078758-908054…	MYH1;MYH4
novel_circ_0006280	8.45205	0	0	36.6532	69.8436	45.044	3.91021	5.19679	8.10579e-06	0.000328285	UP	16:37297252:37304249:-	6997	6746	ENSOCUG00000000472;	exon_2:37304087-37304249,intron_15:37299405-37302639,intron_14:37297356-37299324,intron_16:37302705-37304087,;	COG2
novel_circ_0007378	12.6781	0	0	50.3981	49.8883	101.349	3.79338	5.50236	1.28506e-06	7.38094e-05	UP	17:51182115:51186442:-	4327	4215	ENSOCUG00000007228;	intron_31:51182227-51186191,exon_11:51186191-51186442,;	HEATR5A
novel_circ_0011156	0	8.37272	0	87.0513	24.9441	16.8915	3.73244	5.07374	6.36067e-06	0.000268514	UP	1:96970058:96973542:-	3484	3194	ENSOCUG00000002876;	intron_6:96970198-96973392,;	TBCEL
novel_circ_0009696	92.9725	184.2	144.236	4288.42	1197.32	90.0881	3.66144	10.0758	3.1066e-17	6.54249e-15	UP	19:9111584:9171248:+	59664	16842	ENSOCUG00000029652;ENSOCUG00000010229;	intron_37:9111882-9113204,exon_38:9113204-9113453,;exon_1:9145212-9145422,intron_10:9152342-9153878,intron_19:9159468-9161644,intron_1:9145422-9146093,exon_14:9156405-9156715,exon_3:9146326-9146483,exon_29:9167589-9167773,exon_12:9154078-9154228,intron_7:9151098-9151752,exon_22:9163566-9163743,exon_32:9169490-9169799,exon_28:9165822-9166019,intron_20:9161900-9163213,exon_35:9171077-9171248,exon_2…	MYH4;MYH8
novel_circ_0025700	46.4863	96.2863	64.5267	2428.27	119.732	84.4576	3.60383	9.0066	1.01284e-15	1.77753e-13	UP	GL019359:26849:28687:+	1838	1714	ENSOCUG00000003888;	exon_10:28507-28687,intron_9:26973-28507,;	NPLOC4
novel_circ_0009292	0	8.37272	0	32.0715	69.8436	16.8915	3.59971	4.97401	1.42368e-05	0.000529106	UP	19:43325673:43328447:-	2774	2420	ENSOCUG00000015226;	intron_3:43326805-43328309,intron_2:43325806-43326722,;	RETREG3
novel_circ_0019346	0	0	22.7741	128.286	59.8659	140.763	3.57025	6.13107	3.61672e-08	3.08789e-06	UP	7:8713308:8713996:-	688	170	ENSOCUG00000026796;	exon_6:8713577-8713747,;	ZYX
novel_circ_0010423	0	8.37272	0	27.4899	24.9441	56.305	3.4264	4.85808	4.95722e-05	0.00163123	UP	1:183148314:183150081:+	1767	1503	ENSOCUG00000014674;	intron_23:183148434-183149937,;	TTC17
novel_circ_0025623	8.45205	0	7.59137	73.3064	69.8436	56.305	3.42485	5.54676	3.62689e-06	0.000173596	UP	GL019220:85799:87202:-	1403	1403	--	--	--
novel_circ_0026450	25.3561	0	0	68.7247	39.9106	157.654	3.26823	5.86509	3.32866e-07	2.28592e-05	UP	X:73230132:73231366:+	1234	1234	--	--	--
novel_circ_0020085	0	16.7454	0	87.0513	29.933	56.305	3.26155	5.39669	6.37498e-06	0.000268514	UP	8:49704363:49705362:-	999	778	ENSOCUG00000008419;	intron_4:49704488-49705266,;	SLC25A30
novel_circ_0011602	0	0	7.59137	32.0715	24.9441	33.783	3.16993	4.7273	0.00124397	0.0206818	UP	21:5137476:5137831:+	355	355	--	--	--
novel_circ_0006710	0	0	7.59137	32.0715	29.933	28.1525	3.16767	4.72663	0.00124397	0.0206818	UP	16:83992599:84004691:-	12092	11740	ENSOCUG00000006776;	intron_11:83992695-83996858,intron_12:83996993-84004570,;	C1orf27
novel_circ_0005179	8.45205	0	0	50.3981	24.9441	11.261	3.15345	4.71847	0.00124397	0.0206818	UP	14:94270586:94270809:+	223	223	ENSOCUG00000014602;	exon_11:94270586-94270809,;	ITGB5
novel_circ_0024285	0	12.5591	7.59137	87.0513	79.8212	28.1525	3.13608	5.56123	4.8951e-06	0.00022411	UP	GL018822:795863:799640:-	3777	3486	ENSOCUG00000008605;	intron_7:797542-799549,intron_6:795962-797441,;	PTPN1
novel_circ_0023679	0	0	7.59137	13.7449	44.8994	28.1525	3.10102	4.68433	0.00188495	0.0293327	UP	GL018776:1125248:1127192:+	1944	1738	ENSOCUG00000012404;	intron_3:1125336-1127074,;	TMEM38A
novel_circ_0014413	122.555	92.0999	151.827	2212.94	69.8436	1047.27	3.05425	9.37585	1.02343e-12	1.40566e-10	UP	4:33680963:33681213:+	250	250	ENSOCUG00000016805;	exon_2:33680963-33681213,;	SPATS2
novel_circ_0001424	0	0	7.59137	18.3266	24.9441	39.4135	3.01579	4.63622	0.00286686	0.0384323	UP	12:147426377:147445253:+	18876	18786	ENSOCUG00000008879;	intron_6:147426467-147445073,exon_8:147445073-147445253,;	ARID1B
novel_circ_0026281	8.45205	0	0	22.9082	29.933	28.1525	3.01439	4.63206	0.00286686	0.0384323	UP	X:45486933:45487204:-	271	271	--	--	--
novel_circ_0025688	0	8.37272	0	41.2348	29.933	0	2.91202	4.57026	0.00176466	0.0278728	UP	GL019306:71730:72079:-	349	207	ENSOCUG00000014628;	exon_2:71730-71937,;	SAFB
novel_circ_0003580	0	0	30.3655	68.7247	109.754	84.4576	2.85876	5.92403	7.27939e-06	0.000298644	UP	13:60488180:60525093:-	36913	2483	ENSOCUG00000027011;	exon_4:60522089-60522320,exon_1:60524879-60525047,intron_4:60520438-60521228,exon_3:60522689-60522887,intron_6:60522320-60522689,intron_5:60521362-60522089,;	-
novel_circ_0024678	0	8.37272	0	22.9082	14.9665	33.783	2.84414	4.52719	0.00176466	0.0278728	UP	GL018873:427589:433405:-	5816	5533	ENSOCUG00000012590;	intron_8:431313-432787,exon_6:433237-433405,intron_7:427674-431213,intron_9:432885-433237,;	PMS2
novel_circ_0020254	12.6781	0	0	22.9082	19.9553	61.9355	2.84244	4.8621	0.00125047	0.0206818	UP	8:78975368:78989405:-	14037	14037	--	--	--
novel_circ_0023039	33.8082	79.5408	30.3655	32.0715	708.413	287.156	2.82289	7.74632	8.52582e-10	9.61895e-08	UP	GL018740:559222:560206:+	984	984	--	--	--
novel_circ_0009699	71.8424	33.4909	94.8921	1489.04	64.8547	0	2.81806	8.34704	3.76612e-10	4.57583e-08	UP	19:9167589:9234863:+	67274	15058	ENSOCUG00000010207;ENSOCUG00000010229;	intron_24:9229937-9231310,intron_14:9214289-9216768,intron_16:9217019-9220955,exon_15:9213000-9213171,exon_23:9227397-9227640,intron_18:9221952-9223630,intron_1:9190353-9192082,;exon_33:9170411-9170615,exon_35:9171077-9171248,intron_37:9172153-9173045,intron_31:9168237-9169490,exon_29:9167589-9167773,exon_30:9167856-9168022,exon_32:9169490-9169799,exon_38:9173045-9173315,;	MYH13;MYH8
novel_circ_0013011	0	25.1182	0	45.8165	54.8771	78.8271	2.76224	5.45966	5.04719e-05	0.00164372	UP	2:84201187:84218036:-	16849	16849	ENSOCUG00000013192;	intron_2:84196797-84215977,intron_4:84216410-84217938,;	SULT1C4
novel_circ_0021752	25.3561	8.37272	0	105.378	59.8659	73.1965	2.76136	5.82212	1.00533e-05	0.000396981	UP	GL018704:5949238:5950947:-	1709	1201	ENSOCUG00000007619;	intron_8:5950535-5950859,intron_7:5949592-5950469,;	EIF3I
novel_circ_0008633	0	8.37272	0	9.1633	29.933	28.1525	2.74905	4.4764	0.00283034	0.0384323	UP	18:67096722:67105028:+	8306	7748	ENSOCUG00000003141;	intron_12:67099858-67104830,exon_11:67098134-67098287,exon_9:67096722-67096931,intron_11:67098287-67099762,exon_13:67104830-67105028,intron_10:67097393-67098134,;	SEC23IP
novel_circ_0012892	0	12.5591	0	18.3266	44.8994	28.1525	2.70719	4.76675	0.00124397	0.0206818	UP	2:67685715:67686074:-	359	359	ENSOCUG00000001112;	exon_23:67685715-67686074,;	PCM1
novel_circ_0025057	29.5822	25.1182	11.3871	261.154	79.8212	95.7186	2.6728	6.61406	4.10236e-07	2.64477e-05	UP	GL018956:88744:88940:-	196	196	ENSOCUG00000025173;	exon_10:88744-88940,;	TMCO3
novel_circ_0012856	0	16.7454	0	41.2348	24.9441	45.044	2.61704	4.96872	0.000593641	0.0120988	UP	2:62873019:62873565:-	546	546	--	--	--
novel_circ_0006711	63.3904	33.4909	18.9784	288.644	209.531	230.851	2.60055	7.29864	4.99866e-08	4.15546e-06	UP	16:83996858:84004691:-	7833	7577	ENSOCUG00000006776;	intron_12:83996993-84004570,;	C1orf27
novel_circ_0012252	8.45205	46.05	11.3871	192.429	184.587	16.8915	2.57134	6.50668	8.08066e-07	5.10536e-05	UP	2:149310683:149310921:+	238	238	ENSOCUG00000007205;	exon_27:149310683-149310921,;	HEATR5B
novel_circ_0001233	0	12.5591	0	32.0715	34.9218	11.261	2.52112	4.66899	0.00286686	0.0384323	UP	12:12560684:12561472:-	788	670	ENSOCUG00000017333;	intron_3:12560802-12561319,exon_8:12561319-12561472,;	MRS2
novel_circ_0025355	67.6164	0	0	50.3981	184.587	168.915	2.51901	6.49889	3.09902e-06	0.000155394	UP	GL019066:181060:192804:-	11744	11744	--	--	--
novel_circ_0025351	38.0342	0	0	27.4899	69.8436	129.502	2.47865	5.75514	5.11718e-05	0.00164951	UP	GL019066:181060:182275:-	1215	1215	--	--	--
novel_circ_0003840	0	0	15.1827	27.4899	24.9441	50.6745	2.44788	4.90307	0.00339629	0.0434368	UP	13:79703728:79704831:+	1103	1103	ENSOCUG00000022246;	exon_16:79703727-79704831,;	SYDE2
novel_circ_0024119	0	20.9318	0	77.888	0	39.4135	2.42399	5.06909	0.00119593	0.0206818	UP	GL018804:561586:562292:-	706	706	--	--	--
novel_circ_0024120	16.9041	46.05	26.5698	238.246	34.9218	230.851	2.41615	6.81224	1.20982e-06	7.07743e-05	UP	GL018804:561586:565957:-	4371	4371	--	--	--
novel_circ_0009670	2252.47	4567.32	4528.25	21323	36977.2	3547.22	2.37831	13.6981	1.59692e-09	1.73954e-07	UP	19:9077828:9110539:+	32711	16251	ENSOCUG00000026636;ENSOCUG00000029652;	exon_35:9078045-9078216,intron_37:9078758-9080549,intron_35:9078216-9078463,exon_38:9080549-9080806,;intron_2:9093760-9094118,exon_33:9110335-9110539,intron_17:9102291-9102616,exon_29:9108588-9108772,intron_32:9109819-9110335,exon_20:9103089-9103345,exon_25:9105569-9105959,intron_22:9104755-9104978,intron_20:9103345-9104050,intron_25:9105959-9106456,intron_13:9098743-9100266,exon_1:9093311-909352…	MYH1;MYH4
novel_circ_0015771	8.45205	16.7454	0	41.2348	29.933	67.566	2.37394	5.21939	0.000811835	0.0152654	UP	7:111227477:111232941:+	5464	5464	ENSOCUG00000014820;	exon_2:111232732-111232941,intron_1:111217754-111232732,;	CYBRD1
novel_circ_0023218	0	16.7454	0	9.1633	44.8994	39.4135	2.3531	4.81114	0.00266385	0.0372332	UP	GL018749:384507:384921:+	414	414	ENSOCUG00000003204;	exon_1:384439-384921,;	MAP3K9
novel_circ_0022179	202.849	0	0	288.644	374.162	405.396	2.34747	7.86233	1.65975e-07	1.24837e-05	UP	GL018717:1784367:1787145:+	2778	1688	ENSOCUG00000025901;	intron_11:1785233-1785389,exon_10:1783953-1784533,intron_10:1784533-1785124,exon_12:1785389-1785750,;	-
novel_circ_0002809	0	16.7454	0	22.9082	29.933	39.4135	2.34211	4.8078	0.00390283	0.0465567	UP	13:133690665:133697083:+	6418	5243	ENSOCUG00000000264;	intron_3:133693935-133694660,intron_2:133690763-133693831,intron_5:133695042-133696492,;	UBR4
novel_circ_0004974	8.45205	8.37272	0	41.2348	24.9441	22.522	2.30494	4.80505	0.00390283	0.0465567	UP	14:80105333:80105981:+	648	347	ENSOCUG00000026127;	intron_3:80105495-80105842,;	TMEM41A
novel_circ_0019481	938.177	0	0	2070.91	2569.24	0	2.27107	9.98864	2.13031e-08	1.92275e-06	UP	7:90614786:90623018:-	8232	8019	ENSOCUG00000017458;	exon_64:90614786-90615098,exon_61:90622814-90623018,intron_90:90617773-90621535,intron_91:90621640-90622814,intron_89:90615098-90617665,;	NEB
novel_circ_0025350	33.8082	0	0	27.4899	59.8659	84.4576	2.25099	5.47136	0.000541849	0.0112612	UP	GL019066:181060:181336:-	276	276	--	--	--
novel_circ_0000965	88.7465	50.2363	72.118	146.613	289.352	647.508	2.24815	7.87947	3.85135e-07	2.57095e-05	UP	11:85441163:85441519:+	356	356	ENSOCUG00000007519;	intron_2:85438638-85441485,;	CDK7
novel_circ_0003923	0	0	22.7741	64.1431	34.9218	28.1525	2.24121	5.18773	0.00343771	0.0436134	UP	13:89831189:89842231:-	11042	10654	ENSOCUG00000016238;	intron_23:89840117-89842070,intron_22:89832250-89840006,exon_6:89831189-89831363,intron_21:89831363-89832134,;	MSH4
novel_circ_0014315	29.5822	16.7454	15.1827	128.286	94.7877	78.8271	2.2201	6.19667	7.60956e-05	0.0023114	UP	4:16082836:16090175:+	7339	6912	ENSOCUG00000017951;	intron_28:16082945-16088312,intron_30:16089760-16090037,intron_29:16088423-16089691,;	RALGAPA2
novel_circ_0025936	0	25.1182	0	50.3981	34.9218	33.783	2.20124	5.10753	0.00212365	0.031106	UP	GL019621:13135:36416:+	23281	23281	--	--	--
novel_circ_0011152	0	16.7454	7.59137	36.6532	34.9218	50.6745	2.19585	5.11764	0.00212365	0.031106	UP	1:96959875:96973542:-	13667	12170	ENSOCUG00000002876;	intron_5:96961521-96970058,intron_6:96970198-96973392,exon_4:96961339-96961521,exon_5:96959875-96960132,;	TBCEL
novel_circ_0023474	0	0	22.7741	59.5614	19.9553	45.044	2.19359	5.15659	0.00343771	0.0436134	UP	GL018763:1122308:1123946:-	1638	1638	--	--	--
novel_circ_0021312	0	12.5591	11.3871	64.1431	24.9441	28.1525	2.15769	5.11122	0.0029354	0.0386372	UP	9:98800546:98808736:+	8190	7863	ENSOCUG00000014471;	intron_5:98800597-98807707,exon_8:98808569-98808736,intron_7:98807983-98808569,;	NEDD4L
novel_circ_0004886	29.5822	20.9318	0	109.96	79.8212	33.783	2.13792	5.85164	0.000225614	0.00570171	UP	14:74702672:74706574:-	3902	3902	--	--	--
novel_circ_0018807	21.1301	16.7454	0	13.7449	89.7989	67.566	2.11797	5.49262	0.00113161	0.0203111	UP	7:173510340:173516736:+	6396	6295	ENSOCUG00000029165;	exon_8:173516488-173516736,intron_7:173510441-173516488,;	--
novel_circ_0007228	25.3561	20.9318	11.3871	164.939	24.9441	61.9355	2.072	6.00593	0.000213407	0.00548092	UP	17:36878975:36883313:+	4338	4145	ENSOCUG00000003945;	intron_4:36879049-36883194,;	DPH6
novel_circ_0009679	29.5822	54.4227	49.3439	160.358	419.061	0	2.0663	7.10407	1.53674e-05	0.000564485	UP	19:9095061:9150516:+	55455	19753	ENSOCUG00000010229;ENSOCUG00000029652;	intron_1:9145422-9146093,exon_1:9145212-9145422,intron_3:9146483-9150488,exon_3:9146326-9146483,;exon_20:9103089-9103345,intron_22:9104755-9104978,exon_25:9105569-9105959,intron_32:9109819-9110335,intron_10:9097073-9097669,intron_37:9111882-9113204,intron_25:9105959-9106456,intron_20:9103345-9104050,intron_13:9098743-9100266,intron_17:9102291-9102616,exon_33:9110335-9110539,exon_38:9113204-911345…	MYH8;MYH4
novel_circ_0025056	122.555	184.2	421.321	1580.67	618.614	1216.19	2.06039	9.56203	3.90648e-07	2.57095e-05	UP	GL018956:88347:88940:-	593	593	ENSOCUG00000025173;	exon_10:88744-88940,intron_4:82807-88744,;	TMCO3
novel_circ_0021355	8.45205	16.7454	7.59137	27.4899	49.8883	67.566	2.03257	5.31721	0.00220612	0.0313925	UP	AAGW02081581:12657:13430:-	773	773	ENSOCUG00000007521;	intron_2:9469-19237,;	ANKRD10
novel_circ_0011620	8.45205	16.7454	26.5698	82.4697	49.8883	101.349	2.03007	5.88993	0.000503047	0.0105942	UP	21:6190413:6190953:-	540	202	ENSOCUG00000005957;	exon_6:6190413-6190615,;	RNF34
novel_circ_0022272	21.1301	46.05	7.59137	64.1431	109.754	135.132	2.01835	6.23397	0.00011085	0.0030989	UP	GL018719:2694996:2697251:+	2255	1895	ENSOCUG00000015158;	intron_10:2695291-2697186,;	COG6
novel_circ_0002024	8.45205	16.7454	22.7741	13.7449	74.8324	112.61	1.91081	5.70343	0.00168318	0.0269668	UP	12:74471096:74474351:-	3255	2676	ENSOCUG00000004886;	intron_2:74471381-74473095,intron_3:74473245-74474207,;	AKIRIN2
novel_circ_0007660	0	29.3045	15.1827	64.1431	64.8547	39.4135	1.84824	5.55495	0.00218511	0.0313762	UP	17:74251750:74252300:+	550	463	ENSOCUG00000010650;	exon_2:74251991-74252300,exon_1:74251780-74251934,;	KTN1
novel_circ_0001741	0	33.4909	49.3439	64.1431	134.698	123.871	1.82114	6.33687	0.000462932	0.0100165	UP	12:44148668:44208502:+	59834	59744	ENSOCUG00000010453;	intron_8:44155491-44208295,intron_7:44148713-44155446,exon_9:44208295-44208502,;	MLIP
novel_circ_0004753	29.5822	16.7454	11.3871	50.3981	74.8324	90.0881	1.81791	5.8269	0.00203318	0.031106	UP	14:48546349:48547441:-	1092	967	ENSOCUG00000001180;	exon_3:48546349-48546584,intron_23:48546584-48547316,;	DHX36
novel_circ_0014157	8.45205	0	49.3439	68.7247	84.81	73.1965	1.75502	5.91802	0.00287117	0.0384323	UP	3:83004900:83008111:+	3211	2927	ENSOCUG00000015847;	intron_29:83005040-83007967,;	CSPP1
novel_circ_0009480	16.9041	20.9318	18.9784	45.8165	59.8659	101.349	1.75397	5.78425	0.00310171	0.0406569	UP	19:52343501:52348282:-	4781	4003	ENSOCUG00000017409;	intron_5:52343666-52347504,exon_8:52343501-52343666,;	WIPI1
novel_circ_0013105	8.45205	37.6772	7.59137	54.9798	69.8436	56.305	1.72222	5.65314	0.00335906	0.0433113	UP	2:94662091:94680767:-	18676	10662	ENSOCUG00000003328;ENSOCUG00000003340;	intron_4:94677009-94680272,intron_2:94670317-94676497,;exon_1:94662556-94663315,exon_2:94662091-94662551,;	CNNM4;CNNM3
novel_circ_0025354	67.6164	0	0	59.5614	89.7989	78.8271	1.70425	5.93142	0.00287117	0.0384323	UP	GL019066:181060:190806:-	9746	9746	--	--	--
novel_circ_0025353	84.5205	0	0	36.6532	114.743	118.241	1.61522	6.14497	0.00349777	0.0441978	UP	GL019066:181060:188344:-	7284	7284	--	--	--
novel_circ_0003530	122.555	117.218	0	256.572	304.318	140.763	1.58903	7.45099	0.000280913	0.00672277	UP	13:54478462:54514582:+	36120	5346	ENSOCUG00000009676;ENSOCUG00000023703;	intron_7:54500109-54503897,;intron_5:54513640-54514486,intron_2:54512591-54513000,intron_3:54513065-54513368,;	-;-
novel_circ_0005042	21.1301	25.1182	34.1612	73.3064	144.676	33.783	1.55965	6.10974	0.00335227	0.0433113	UP	14:85511156:85515031:+	3875	3655	ENSOCUG00000016465;	intron_7:85511239-85514894,;	TP63
novel_circ_0025363	126.781	0	0	82.4697	94.7877	197.068	1.49932	6.59127	0.00267551	0.0372332	UP	GL019066:192528:192804:-	276	276	--	--	--
novel_circ_0025273	316.952	447.941	607.31	1516.53	1776.02	850.206	1.4886	9.98294	0.000153968	0.00408726	UP	GL019033:209810:210127:-	317	317	ENSOCUG00000017740;	exon_2:209810-210127,;	EDC3
novel_circ_0014483	198.623	171.641	455.482	256.572	214.519	2128.33	1.4663	9.28352	0.000256075	0.00617512	UP	4:39723086:39725741:+	2655	1451	ENSOCUG00000017371;ENSOCUG00000017368;	intron_2:39724765-39725597,;intron_4:39723260-39723705,exon_4:39723086-39723260,;	MYL6;MYL6B
novel_circ_0011506	54.9383	66.9818	37.9569	187.848	179.598	73.1965	1.43079	6.86657	0.00259168	0.0363872	UP	21:11382196:11382434:-	238	238	ENSOCUG00000017525;	exon_1:11382196-11382501,;	MED13L
novel_circ_0022149	122.555	351.654	125.258	700.992	419.061	478.593	1.41808	8.63623	0.000500458	0.0105942	UP	GL018715:654948:655585:-	637	637	ENSOCUG00000014165;	exon_1:654948-655585,;	FARS2
novel_circ_0001504	0	0	212.558	151.194	523.827	0	1.41525	7.46106	0.00191766	0.0295507	UP	12:20208221:20281165:-	72944	72944	--	--	--
novel_circ_0024327	431.055	360.027	455.482	1021.71	937.899	1497.71	1.36828	9.74251	0.000518691	0.0108513	UP	GL018824:391348:392318:+	970	886	ENSOCUG00000002304;	exon_16:392161-392318,intron_15:391432-392161,;	CLIP1
novel_circ_0010112	50.7123	150.709	106.279	316.134	249.441	242.112	1.33717	7.703	0.00179807	0.0282592	UP	1:144504786:144515149:+	10363	7669	ENSOCUG00000022791;	intron_4:144505568-144506993,exon_3:144504786-144504948,intron_5:144507035-144508361,exon_6:144508361-144512501,exon_4:144504952-144505568,;	ART1
novel_circ_0022848	71.8424	66.9818	60.731	261.154	134.698	129.502	1.32995	7.12239	0.00389907	0.0465567	UP	GL018734:1930304:1931195:+	891	815	ENSOCUG00000023730;	exon_4:1931033-1931195,intron_3:1930380-1931033,;	MKL1
novel_circ_0009593	739.554	870.763	1339.88	5195.59	1566.49	1013.49	1.27142	10.9384	0.00098663	0.018016	UP	19:9048611:9111237:+	62626	37153	ENSOCUG00000022445;ENSOCUG00000029652;ENSOCUG00000026636;	exon_35:9048611-9048782,intron_37:9049190-9051203,exon_38:9051203-9051481,;intron_3:9094275-9094936,intron_5:9095176-9095595,exon_21:9104050-9104293,intron_31:9109244-9109510,exon_30:9108852-9109018,exon_13:9098572-9098743,exon_32:9109510-9109819,intron_21:9104293-9104578,intron_14:9100573-9101404,intron_26:9106583-9107024,intron_23:9105124-9105392,intron_28:9107468-9108588,exon_28:9107271-910746…	-;MYH4;MYH1
novel_circ_0009682	1297.39	1821.07	2076.24	0	10336.8	1638.48	1.13791	11.6303	0.00289821	0.0384682	UP	19:9097889:9153997:+	56108	20358	ENSOCUG00000029652;ENSOCUG00000010229;	intron_28:9107468-9108588,exon_38:9113204-9113453,exon_35:9111328-9111499,exon_29:9108588-9108772,intron_23:9105124-9105392,exon_12:9097889-9098039,exon_33:9110335-9110539,intron_33:9110539-9111108,intron_12:9098039-9098572,exon_22:9104578-9104755,intron_15:9101478-9102005,intron_17:9102291-9102616,exon_28:9107271-9107468,exon_14:9100266-9100573,intron_31:9109244-9109510,intron_13:9098743-9100266…	MYH4;MYH8
novel_circ_0024102	1242.45	343.282	417.525	1974.69	1611.39	1036.01	1.13109	10.239	0.0035292	0.0444173	UP	GL018803:819343:826477:+	7134	6910	ENSOCUG00000016985;	intron_2:819489-826399,;	MBOAT2
novel_circ_0011072	397.246	778.663	269.494	293.226	164.631	174.546	-1.1794	8.57708	0.00390552	0.0465567	DOWN	1:78351797:78352454:+	657	657	--	--	--
novel_circ_0009626	384.568	368.4	444.095	0	359.195	197.068	-1.19423	8.40242	0.0040606	0.0480428	DOWN	19:9063805:9098713:-	34908	34908	--	--	--
novel_circ_0003918	194.397	180.013	246.72	132.868	29.933	106.98	-1.30551	7.47545	0.00286886	0.0384323	DOWN	13:89775405:89776616:-	1211	1116	ENSOCUG00000016238;	intron_2:89775500-89776441,exon_24:89776441-89776616,;	MSH4
novel_circ_0002618	135.233	230.25	189.784	96.2146	19.9553	118.241	-1.31872	7.28857	0.00322034	0.0420375	DOWN	13:125988117:125988650:-	533	533	--	--	--
novel_circ_0021015	1466.43	1569.89	759.137	531.471	558.748	388.505	-1.3765	9.91246	0.000466192	0.0100184	DOWN	9:62899590:62904356:-	4766	4475	ENSOCUG00000009587;	intron_7:62901634-62902166,intron_6:62899712-62901621,intron_8:62902207-62904241,;	ESCO1
novel_circ_0025443	126.781	217.691	98.6878	73.3064	44.8994	50.6745	-1.39309	6.93218	0.00339087	0.0434368	DOWN	GL019111:95662:96874:-	1212	1212	--	--	--
novel_circ_0025481	109.877	92.0999	45.5482	32.0715	49.8883	0	-1.55802	6.1577	0.00335227	0.0433113	DOWN	GL019111:96418:166052:+	69634	69634	--	--	--
novel_circ_0025437	139.459	263.741	106.279	114.541	0	56.305	-1.5642	7.06944	0.000750903	0.0142042	DOWN	GL019111:95662:166062:-	70400	70400	--	--	--
novel_circ_0008588	97.1986	309.791	49.3439	100.796	24.9441	16.8915	-1.5776	6.87669	0.000862915	0.016035	DOWN	18:62394630:62397221:+	2591	1909	ENSOCUG00000017610;	exon_1:62394569-62394800,intron_1:62394800-62396478,;	FAM160B1
novel_circ_0006493	295.822	280.486	0	178.684	0	0	-1.5796	7.18273	0.000494976	0.0105651	DOWN	16:57720125:57720449:-	324	224	ENSOCUG00000001943;	intron_16:57720171-57720395,;	KCTD3
novel_circ_0009592	14778.4	13367	16902.2	421.512	0	15962.5	-1.58686	13.4869	3.61701e-05	0.00123044	DOWN	19:9048611:9077954:+	29343	20333	ENSOCUG00000026636;ENSOCUG00000022445;	intron_31:9076136-9076910,intron_15:9065625-9066725,exon_20:9067718-9067974,intron_3:9056918-9058732,intron_20:9067974-9069438,exon_30:9075754-9075920,exon_32:9076910-9077219,exon_33:9077302-9077506,exon_28:9074362-9074559,intron_10:9061213-9061416,exon_29:9075303-9075487,intron_4:9058760-9059467,intron_13:9063835-9065152,exon_25:9071134-9071524,exon_13:9063664-9063835,exon_12:9061625-9061775,exo…	MYH1;-
novel_circ_0025444	92.9725	246.995	60.731	68.7247	14.9665	45.044	-1.5943	6.72399	0.00121551	0.0206818	DOWN	GL019111:95662:96876:-	1214	1214	--	--	--
novel_circ_0011646	152.137	96.2863	60.731	9.1633	89.7989	0	-1.63933	6.42927	0.00153949	0.0249397	DOWN	21:6765424:6767462:-	2038	2038	ENSOCUG00000011924;	intron_1:6682393-6787985,;	VPS29
novel_circ_0024743	63.3904	92.0999	75.9137	27.4899	0	50.6745	-1.64718	6.08311	0.00383735	0.0465567	DOWN	GL018892:159876:162707:+	2831	2469	ENSOCUG00000007432;	intron_52:161262-162610,intron_51:160020-161141,;	ACACB
novel_circ_0005125	71.8424	133.964	72.118	54.9798	0	33.783	-1.64855	6.28747	0.00149854	0.0244015	DOWN	14:92367317:92389671:+	22354	21960	ENSOCUG00000012301;	intron_4:92376578-92378968,intron_5:92379081-92389524,intron_3:92367385-92376512,;	UBXN7
novel_circ_0003443	59.1643	92.0999	37.9569	41.2348	14.9665	0	-1.66653	5.80458	0.00289013	0.0384682	DOWN	13:49506741:49511323:+	4582	4458	ENSOCUG00000016424;	intron_5:49510331-49511193,exon_5:49506741-49506907,exon_6:49510105-49510331,intron_4:49506907-49510111,;	AMPD1
novel_circ_0007190	118.329	146.523	72.118	22.9082	34.9218	50.6745	-1.66808	6.52329	0.00148405	0.0242907	DOWN	17:31036234:31049326:+	13092	12951	ENSOCUG00000010763;	intron_23:31036406-31049185,exon_23:31036234-31036406,;	INO80
novel_circ_0025488	2734.24	2796.49	1601.78	426.093	394.117	1480.82	-1.68155	10.7479	1.78397e-05	0.000640404	DOWN	GL019111:96418:96849:+	431	431	--	--	--
novel_circ_0025480	2594.78	2788.12	1825.72	361.95	434.028	1537.13	-1.68669	10.7717	1.67887e-05	0.000609604	DOWN	GL019111:96418:166037:+	69619	69619	--	--	--
novel_circ_0025328	29.5822	58.609	94.8921	27.4899	0	33.783	-1.69056	5.8318	0.00383279	0.0465567	DOWN	GL019066:145317:148217:-	2900	2900	--	--	--
novel_circ_0025300	118.329	146.523	110.075	0	69.8436	50.6745	-1.70357	6.67588	0.001007	0.0182822	DOWN	GL019064:128551:138443:+	9892	9451	ENSOCUG00000013595;	intron_18:128687-138138,;	TUBGCP3
novel_circ_0020799	570.513	485.618	383.364	142.031	299.33	0	-1.7299	8.49227	3.16327e-05	0.00112278	DOWN	9:4390809:4391488:-	679	679	--	--	--
novel_circ_0007165	92.9725	79.5408	113.871	36.6532	29.933	22.522	-1.74943	6.35471	0.000979579	0.0179912	DOWN	17:30730532:30731368:+	836	761	ENSOCUG00000004206;	exon_5:30731117-30731368,intron_4:30730607-30731117,;	NDUFAF1
novel_circ_0012991	97.1986	188.386	231.537	27.4899	64.8547	73.1965	-1.75215	7.12645	0.000217075	0.00553015	DOWN	2:83847159:83847853:-	694	358	ENSOCUG00000001165;	exon_11:83847414-83847590,exon_10:83847671-83847853,;	RANBP2
novel_circ_0011256	16.9041	41.8636	132.849	0	14.9665	50.6745	-1.77778	5.91076	0.00269506	0.0373407	DOWN	20:14086205:14092978:+	6773	5456	ENSOCUG00000014292;	exon_8:14092786-14092978,intron_7:14089393-14092786,intron_4:14086297-14088168,;	TC2N
novel_circ_0008105	109.877	92.0999	129.053	41.2348	39.9106	16.8915	-1.81135	6.52657	0.000452296	0.00985381	DOWN	18:18460009:18466899:-	6890	6651	ENSOCUG00000009939;	intron_17:18464768-18466723,intron_15:18460081-18461491,intron_16:18461606-18464716,exon_4:18466723-18466899,;	MYPN
novel_circ_0002132	50.7123	58.609	60.731	45.8165	0	0	-1.83351	5.68828	0.00191034	0.0295507	DOWN	12:8964607:8996694:+	32087	32087	--	--	--
novel_circ_0025518	26116.8	15874.7	10115.5	4068.5	6131.27	4780.3	-1.83908	13.5815	1.99757e-06	0.000110707	DOWN	GL019111:96591:96832:-	241	241	--	--	--
novel_circ_0025512	26353.5	15958.4	9948.49	4018.11	6086.37	4904.17	-1.83955	13.5843	1.98648e-06	0.000110707	DOWN	GL019111:96591:166020:-	69429	69429	--	--	--
novel_circ_0002092	38.0342	104.659	26.5698	27.4899	0	16.8915	-1.86466	5.62452	0.00394596	0.046862	DOWN	12:86517855:86544225:-	26370	25540	ENSOCUG00000007892;	exon_5:86517855-86518069,intron_6:86536090-86542886,exon_4:86528321-86528566,exon_2:86542886-86543095,exon_1:86543097-86543397,intron_5:86528566-86535744,exon_3:86535744-86536090,intron_4:86518069-86528321,;	FBXL4
novel_circ_0025517	135.233	133.964	72.118	9.1633	29.933	56.305	-1.89926	6.50139	0.000351551	0.0082877	DOWN	GL019111:96591:96821:-	230	230	--	--	--
novel_circ_0009676	67.6164	33.4909	94.8921	13.7449	19.9553	22.522	-1.91659	5.88091	0.000964681	0.0178212	DOWN	19:9078674:9080772:-	2098	2098	--	--	--
novel_circ_0025358	122.555	167.454	292.268	0	69.8436	101.349	-1.9264	7.27541	4.45591e-05	0.00149747	DOWN	GL019066:184093:190806:-	6713	6713	--	--	--
novel_circ_0003303	29.5822	50.2363	53.1396	18.3266	14.9665	0	-1.95788	5.39455	0.00220612	0.0313925	DOWN	13:41349904:41351470:+	1566	1357	ENSOCUG00000011090;	exon_4:41350113-41350269,exon_5:41351251-41351470,intron_4:41350269-41351251,;	CTSK
novel_circ_0001296	33.8082	66.9818	56.9353	0	39.9106	0	-1.9834	5.57509	0.00218511	0.0313762	DOWN	12:134608023:134609469:+	1446	1178	ENSOCUG00000009623;	intron_7:134608151-134609329,;	-
novel_circ_0011897	50.7123	75.3545	37.9569	22.9082	0	16.8915	-2.01911	5.58968	0.00218511	0.0313762	DOWN	2:123477290:123500396:-	23106	22201	ENSOCUG00000013563;	intron_9:123486565-123500248,intron_8:123482886-123486457,intron_7:123480389-123482761,intron_5:123477414-123479989,;	EHBP1
novel_circ_0025429	0	154.895	41.7525	0	0	50.6745	-2.02201	5.77277	0.00168318	0.0269668	DOWN	GL019111:94311:94567:-	256	256	--	--	--
novel_circ_0012011	33.8082	175.827	72.118	64.1431	0	0	-2.02624	6.22167	0.000165048	0.00431673	DOWN	2:130908639:130909065:+	426	202	ENSOCUG00000003609;	exon_3:130908639-130908841,;	CLHC1
novel_circ_0025474	346.534	389.331	227.741	22.9082	29.933	197.068	-2.02772	7.86006	6.80785e-06	0.000282974	DOWN	GL019111:96416:96832:-	416	416	--	--	--
novel_circ_0016610	84.5205	75.3545	94.8921	32.0715	14.9665	16.8915	-2.03383	6.15166	0.00024416	0.00607325	DOWN	7:118260573:118260881:+	308	308	--	--	--
novel_circ_0001857	0	66.9818	94.8921	0	0	45.044	-2.05151	5.63431	0.00243166	0.0344466	DOWN	12:5762800:5840653:+	77853	77853	--	--	--
novel_circ_0024252	50.7123	100.473	7.59137	0	34.9218	0	-2.07593	5.50303	0.00252	0.0355387	DOWN	GL018820:886952:892271:+	5319	5033	ENSOCUG00000027842;	intron_7:890698-892160,intron_6:887064-890635,;	WDR41
novel_circ_0006715	147.911	192.573	516.213	68.7247	84.81	73.1965	-2.08162	7.8061	3.55714e-06	0.000172877	DOWN	16:84034859:84036929:+	2070	1953	ENSOCUG00000012261;	intron_22:84035026-84036257,exon_23:84036257-84036410,intron_23:84036410-84036812,exon_22:84034859-84035026,;	TPR
novel_circ_0025469	295.822	414.45	231.537	36.6532	0	197.068	-2.09259	7.81391	3.84025e-06	0.000181065	DOWN	GL019111:96416:166020:-	69604	69604	--	--	--
novel_circ_0025514	59.1643	87.9136	26.5698	0	0	39.4135	-2.22461	5.61268	0.000666888	0.0134185	DOWN	GL019111:96591:166045:-	69454	69454	--	--	--
novel_circ_0015157	46.4863	79.5408	98.6878	32.0715	0	16.8915	-2.23143	5.97525	0.00017596	0.0045562	DOWN	5:2488062:2489750:+	1688	1555	ENSOCUG00000023161;	intron_34:2489110-2489584,exon_35:2488949-2489110,exon_36:2489584-2489750,intron_33:2488195-2488949,;	RYR1
novel_circ_0023367	21.1301	25.1182	459.278	22.9082	44.8994	61.9355	-2.2449	7.14775	3.09658e-06	0.000155394	DOWN	GL018754:1109112:1109600:+	488	488	ENSOCUG00000000722;	intron_5:1026080-1184414,;	SCFD2
novel_circ_0025496	160.589	259.554	167.01	0	9.97765	123.871	-2.24945	7.16217	5.8639e-06	0.000257279	DOWN	GL019111:96450:96832:-	382	382	--	--	--
novel_circ_0019800	38.0342	0	79.7094	0	0	28.1525	-2.31184	5.27943	0.00139022	0.0228734	DOWN	8:23913922:23922779:+	8857	8577	ENSOCUG00000000792;	intron_14:23918272-23922648,exon_14:23918088-23918272,intron_13:23914071-23918088,;	EPS8
novel_circ_0002438	59.1643	104.659	18.9784	32.0715	0	0	-2.32978	5.64118	0.000237149	0.00594565	DOWN	13:113931542:113931862:-	320	162	ENSOCUG00000003181;	exon_9:113931700-113931862,;	ZYG11B
novel_circ_0007698	38.0342	54.4227	60.731	0	29.933	0	-2.35553	5.50321	0.000715717	0.0136974	DOWN	17:75663250:75666827:-	3577	3429	ENSOCUG00000000756;	exon_3:75663250-75663445,intron_15:75663445-75666679,;	EXOC5
novel_circ_0007554	76.0684	0	26.5698	18.3266	0	0	-2.35863	5.06521	0.00169023	0.0269668	DOWN	17:6785113:6785383:+	270	270	ENSOCUG00000011751;	exon_2:6785113-6785383,;	DPP8
novel_circ_0022586	50.7123	29.3045	30.3655	0	0	22.522	-2.40515	5.12881	0.0029354	0.0386372	DOWN	GL018727:565964:567975:+	2011	2011	--	--	--
novel_circ_0020077	29.5822	37.6772	18.9784	0	14.9665	0	-2.41643	4.86425	0.00390283	0.0465567	DOWN	8:49184426:49186326:+	1900	1747	ENSOCUG00000015173;	exon_27:49186125-49186326,intron_15:49184579-49186125,;	ZC3H13
novel_circ_0025510	131.007	62.7954	30.3655	9.1633	19.9553	11.261	-2.4558	5.89567	6.8884e-05	0.00213338	DOWN	GL019111:96542:96874:-	332	332	--	--	--
novel_circ_0019078	105.651	71.1681	0	0	29.933	0	-2.45908	5.58494	0.000311886	0.00740788	DOWN	7:39536717:39537024:-	307	307	ENSOCUG00000023463;	exon_2:39536717-39537024,;	NAPEPLD
novel_circ_0001793	114.103	113.032	30.3655	18.3266	24.9441	0	-2.47533	6.0425	3.62236e-05	0.00123044	DOWN	12:46614295:46617202:-	2907	2472	ENSOCUG00000014074;	intron_72:46614610-46617082,;	DST
novel_circ_0009485	63.3904	58.609	30.3655	0	24.9441	0	-2.5464	5.44262	0.000423911	0.009301	DOWN	19:52427837:52428909:+	1072	980	ENSOCUG00000017419;	exon_2:52427837-52428008,intron_2:52428008-52428817,;	PRKAR1A
novel_circ_0020992	50.7123	54.4227	22.7741	9.1633	0	11.261	-2.5919	5.24144	0.00111667	0.0201575	DOWN	9:62321112:62323380:-	2268	2161	ENSOCUG00000004848;	exon_18:62321112-62321263,intron_16:62321263-62323273,;	ROCK1
novel_circ_0003925	21.1301	54.4227	30.3655	0	14.9665	0	-2.71354	5.04628	0.000593641	0.0120988	DOWN	13:89856702:89859105:-	2403	2055	ENSOCUG00000016230;	exon_7:89857122-89857272,intron_2:89857272-89858229,intron_3:89858355-89858994,intron_1:89856813-89857122,;	RABGGTB
novel_circ_0006515	16.9041	29.3045	26.5698	9.1633	0	0	-2.73507	4.69678	0.00286686	0.0384323	DOWN	16:60682138:60687565:-	5427	5325	ENSOCUG00000017572;	intron_11:60682240-60687368,exon_2:60687368-60687565,;	PPP2R5A
novel_circ_0013855	42.2602	41.8636	0	0	9.97765	0	-2.84254	4.77494	0.00188495	0.0293327	DOWN	3:33190753:33194803:-	4050	3804	ENSOCUG00000012123;	intron_1:33190923-33194727,;	ATOX1
novel_circ_0025497	29.5822	50.2363	37.9569	0	0	16.8915	-2.87178	5.15278	0.000602728	0.0122052	DOWN	GL019111:96450:96855:-	405	405	--	--	--
novel_circ_0025492	194.397	192.573	144.236	0	0	78.8271	-2.89387	6.95775	5.54725e-08	4.49328e-06	DOWN	GL019111:96450:166020:-	69570	69570	--	--	--
novel_circ_0012319	0	133.964	37.9569	0	19.9553	0	-2.9703	5.51765	6.81289e-05	0.00213088	DOWN	2:154546169:154547008:+	839	839	--	--	--
novel_circ_0002040	63.3904	29.3045	0	9.1633	0	0	-3.00724	4.86033	0.000824151	0.0154053	DOWN	12:75995212:75998665:+	3453	3453	--	--	--
novel_circ_0007395	54.9383	16.7454	18.9784	9.1633	0	0	-3.03405	4.86968	0.000548196	0.0113186	DOWN	17:52494747:52498155:+	3408	3261	ENSOCUG00000014205;	exon_11:52497930-52498155,intron_10:52494894-52497930,;	AKAP6
novel_circ_0006741	29.5822	37.6772	30.3655	0	9.97765	0	-3.1303	4.94282	0.000366126	0.00856734	DOWN	16:963569:963810:-	241	241	--	--	--
novel_circ_0005704	109.877	108.845	102.484	13.7449	19.9553	0	-3.20559	6.2923	1.57713e-07	1.21516e-05	DOWN	15:67902123:67903939:-	1816	1683	ENSOCUG00000013812;	exon_4:67903736-67903939,intron_3:67902256-67903736,;	ENOPH1
novel_circ_0007274	38.0342	46.05	22.7741	0	9.97765	0	-3.23242	5.0114	0.000165345	0.00431673	DOWN	17:41774432:41775142:-	710	623	ENSOCUG00000000336;	exon_2:41774924-41775142,exon_3:41774432-41774837,;	METTL3
novel_circ_0008476	21.1301	41.8636	45.5482	0	0	11.261	-3.29823	5.05446	0.000410877	0.009301	DOWN	18:51273450:51278195:-	4745	4138	ENSOCUG00000012441;	intron_7:51276605-51277909,intron_5:51273559-51276393,;	PCGF6
novel_circ_0015368	71.8424	12.5591	26.5698	0	9.97765	0	-3.32618	5.06151	7.59197e-05	0.0023114	DOWN	6:10825094:10827796:-	2702	2702	ENSOCUG00000017956;	exon_21:10827588-10827796,intron_9:10825405-10827588,exon_22:10825094-10825405,;	ABCC1
novel_circ_0025946	25.3561	146.523	11.3871	13.7449	0	0	-3.41245	5.52893	4.59961e-06	0.000213679	DOWN	GL019644:23966:24788:+	822	822	--	--	--
novel_circ_0006801	76.0684	33.4909	26.5698	0	0	11.261	-3.58746	5.24989	4.8291e-05	0.0016058	DOWN	17:13303354:13303692:-	338	338	--	--	--
novel_circ_0003922	54.9383	66.9818	41.7525	0	0	11.261	-3.84417	5.439	6.37498e-06	0.000268514	DOWN	13:89831189:89840117:-	8928	8701	ENSOCUG00000016238;	intron_21:89831363-89832134,exon_6:89831189-89831363,intron_22:89832250-89840006,;	MSH4
novel_circ_0025441	748.006	1716.41	751.546	0	24.9441	185.807	-3.99469	9.29606	8.79758e-18	1.98511e-15	DOWN	GL019111:95662:96832:-	1170	1170	--	--	--
novel_circ_0025436	671.938	1670.36	705.998	0	0	168.915	-4.25136	9.2044	5.55458e-19	1.34976e-16	DOWN	GL019111:95662:166020:-	70358	70358	--	--	--
novel_circ_0025415	836.753	1440.11	668.041	13.7449	0	118.241	-4.55506	9.15289	1.225e-20	3.51797e-18	DOWN	GL019111:165102:166020:-	918	918	--	--	--
novel_circ_0023762	21.1301	0	18.9784	0	0	0	-4.70595	4.17017	0.00373932	0.045785	DOWN	GL018780:596638:618939:+	22301	21982	ENSOCUG00000016874;	exon_3:618175-618939,intron_1:596902-605312,intron_2:605367-618175,;	FAM53B
novel_circ_0000051	21.1301	25.1182	0	0	0	0	-4.78568	4.21762	0.00373932	0.045785	DOWN	10:16739295:16739804:-	509	509	ENSOCUG00000012525;	exon_1:16739295-16739804,;	KBTBD2
novel_circ_0007663	21.1301	25.1182	0	0	0	0	-4.78568	4.21762	0.00373932	0.045785	DOWN	17:74257167:74279625:+	22458	21691	ENSOCUG00000010650;	intron_5:74261467-74269308,intron_7:74272171-74278603,intron_4:74260051-74261336,exon_4:74259880-74260051,intron_8:74278710-74279492,intron_6:74269425-74272030,intron_3:74257305-74259880,;	KTN1
novel_circ_0021970	25.3561	20.9318	0	0	0	0	-4.79215	4.21962	0.00373932	0.045785	DOWN	GL018707:303559:338733:+	35174	34586	ENSOCUG00000004466;	intron_6:316273-317607,intron_2:303737-308801,exon_2:303559-303737,intron_8:324677-326655,intron_4:312287-312594,intron_7:317679-324632,exon_10:338492-338733,intron_5:312659-316137,intron_9:326732-338492,intron_3:308898-312191,;	WDR37
novel_circ_0007296	0	25.1182	18.9784	0	0	0	-4.8	4.22192	0.00373932	0.045785	DOWN	17:43593590:43619821:+	26231	26231	--	--	--
novel_circ_0025001	21.1301	29.3045	0	0	0	0	-4.90269	4.27684	0.00213676	0.031106	DOWN	GL018949:177615:182664:-	5049	5049	ENSOCUG00000017434;	intron_14:177746-179498,intron_15:179546-185628,;	SENP1
novel_circ_0026385	25.3561	25.1182	0	0	0	0	-4.90899	4.27882	0.00213676	0.031106	DOWN	X:5961809:6004191:-	42382	42382	ENSOCUG00000025948;	intron_22:5997011-6029369,intron_20:5961891-5970961,intron_21:5971078-5996954,;	RPS6KA3
novel_circ_0021005	0	29.3045	18.9784	0	0	0	-4.91669	4.28111	0.00213676	0.031106	DOWN	9:62862670:62904356:-	41686	40917	ENSOCUG00000009587;	intron_3:62870096-62873687,intron_6:62899712-62901621,exon_9:62866238-62866426,intron_8:62902207-62904241,intron_2:62866426-62869952,intron_5:62895202-62899590,intron_7:62901634-62902166,intron_1:62862782-62866238,intron_4:62873777-62895070,;	ESCO1
novel_circ_0006350	0	25.1182	22.7741	0	0	0	-4.92583	4.28395	0.00213676	0.031106	DOWN	16:44551182:44560486:+	9304	8866	ENSOCUG00000029667;	intron_52:44558359-44560011,intron_53:44560094-44560371,intron_51:44551303-44558240,;	CUBN
novel_circ_0014821	0	25.1182	22.7741	0	0	0	-4.92583	4.28395	0.00213676	0.031106	DOWN	4:74592610:74592804:+	194	194	ENSOCUG00000008792;	exon_9:74592610-74592804,;	VEZT
novel_circ_0025145	0	25.1182	22.7741	0	0	0	-4.92583	4.28395	0.00213676	0.031106	DOWN	GL018983:247807:254453:-	6646	5332	ENSOCUG00000021999;	intron_8:249669-254264,exon_6:249377-249669,intron_6:247859-248115,exon_5:254264-254453,;	-
novel_circ_0024116	8.45205	20.9318	18.9784	0	0	0	-4.92935	4.28508	0.00213676	0.031106	DOWN	GL018803:952523:955276:+	2753	2753	ENSOCUG00000003996;	intron_13:953890-955110,intron_12:952688-953710,exon_13:953710-953890,exon_14:955110-955276,exon_12:952523-952688,;	KIDINS220
novel_circ_0008144	25.3561	0	22.7741	0	0	0	-4.96403	4.2959	0.0012339	0.0206818	DOWN	18:23033986:23034259:+	273	273	ENSOCUG00000006922;	exon_18:23033986-23034259,;	JMJD1C
novel_circ_0017088	25.3561	0	22.7741	0	0	0	-4.96403	4.2959	0.0012339	0.0206818	DOWN	7:118278246:118278503:-	257	257	ENSOCUG00000016777;	exon_235:118278246-118278552,;	-
novel_circ_0012880	0	33.4909	18.9784	0	0	0	-5.0242	4.33783	0.0012339	0.0206818	DOWN	2:67559350:67565202:+	5852	5060	ENSOCUG00000004169;	intron_4:67559988-67562839,intron_5:67562918-67565127,;	ASAH1
novel_circ_0006207	21.1301	25.1182	7.59137	0	0	0	-5.02828	4.33922	0.0012339	0.0206818	DOWN	16:32911494:32919708:-	8214	7292	ENSOCUG00000013581;	exon_3:32912022-32912784,intron_2:32913085-32919615,;	GGPS1
novel_circ_0020989	21.1301	25.1182	7.59137	0	0	0	-5.02828	4.33922	0.0012339	0.0206818	DOWN	9:62304553:62312749:-	8196	8031	ENSOCUG00000004848;	intron_12:62307092-62312679,exon_23:62304553-62304719,intron_11:62304719-62306997,;	ROCK1
novel_circ_0004520	25.3561	20.9318	7.59137	0	0	0	-5.03445	4.34119	0.0012339	0.0206818	DOWN	14:29927591:29932820:+	5229	5003	ENSOCUG00000001839;	intron_10:29927767-29928213,intron_11:29928332-29932713,exon_10:29927591-29927767,;	PPP2R3A
novel_circ_0012137	8.45205	20.9318	22.7741	0	0	0	-5.04548	4.34459	0.0012339	0.0206818	DOWN	2:142461826:142469033:-	7207	5814	ENSOCUG00000005293;	intron_5:142462470-142466864,exon_6:142468846-142469033,intron_7:142467613-142468846,;	DYNC2LI1
novel_circ_0017206	21.1301	29.3045	7.59137	0	0	0	-5.12782	4.39365	0.000719776	0.0136974	DOWN	7:118287854:118288133:-	279	279	ENSOCUG00000016777;	exon_223:118285699-118288666,;	-
novel_circ_0009473	21.1301	25.1182	11.3871	0	0	0	-5.13653	4.39644	0.000719776	0.0136974	DOWN	19:52184024:52194755:+	10731	752	ENSOCUG00000014789;	exon_1:52193780-52194063,exon_2:52194358-52194532,intron_1:52194063-52194358,;	AMZ2
novel_circ_0006412	16.9041	20.9318	18.9784	0	0	0	-5.14796	4.40008	0.000719776	0.0136974	DOWN	16:49018399:49050960:+	32561	31673	ENSOCUG00000005530;	intron_16:49041822-49046458,intron_14:49035927-49038722,intron_13:49032787-49035708,intron_10:49020607-49027732,intron_15:49038827-49041759,intron_11:49027850-49028762,intron_9:49018534-49020505,exon_14:49035708-49035927,exon_13:49032552-49032787,intron_12:49028907-49032552,intron_17:49046578-49050860,;	NVL
novel_circ_0012787	8.45205	20.9318	26.5698	0	0	0	-5.15338	4.40177	0.000719776	0.0136974	DOWN	2:52222275:52227914:+	5639	5206	ENSOCUG00000013963;	intron_1:52222413-52225891,intron_2:52226039-52227767,;	CEP44
novel_circ_0025483	126.781	196.759	91.0965	0	0	11.261	-5.15372	6.49487	4.73228e-12	6.22886e-10	DOWN	GL019111:96418:96598:+	180	180	--	--	--
novel_circ_0000705	29.5822	0	26.5698	0	0	0	-5.1837	4.41157	0.000423977	0.009301	DOWN	11:62733057:62752527:-	19470	19136	ENSOCUG00000009231;	intron_14:62742038-62752436,exon_5:62738887-62739037,intron_13:62739037-62741902,intron_12:62733164-62738887,;	OXCT1
novel_circ_0002851	29.5822	0	26.5698	0	0	0	-5.1837	4.41157	0.000423977	0.009301	DOWN	13:135189007:135210981:+	21974	21775	ENSOCUG00000008641;	intron_8:135209762-135210876,exon_6:135189007-135189174,intron_6:135189174-135191139,exon_7:135191139-135191410,intron_7:135191410-135209668,;	PUM1
novel_circ_0021009	29.5822	33.4909	0	0	0	0	-5.21531	4.44431	0.000719776	0.0136974	DOWN	9:62869952:62904356:-	34404	33747	ENSOCUG00000009587;	intron_3:62870096-62873687,intron_8:62902207-62904241,intron_6:62899712-62901621,intron_7:62901634-62902166,intron_5:62895202-62899590,intron_4:62873777-62895070,;	ESCO1
novel_circ_0025135	33.8082	29.3045	0	0	0	0	-5.22117	4.44624	0.000423977	0.009301	DOWN	GL018972:187934:188417:+	483	483	--	--	--
novel_circ_0007593	25.3561	20.9318	15.1827	0	0	0	-5.24351	4.45345	0.000423977	0.009301	DOWN	17:69227041:69266472:-	39431	38283	ENSOCUG00000006052;	exon_10:69257100-69257756,intron_16:69262444-69266361,intron_15:69258373-69262345,intron_14:69257756-69258245,intron_9:69240452-69244438,intron_6:69229918-69232640,exon_18:69229745-69229918,exon_14:69244438-69244661,intron_5:69227158-69229745,intron_13:69256714-69257100,intron_12:69252592-69256632,intron_10:69244661-69246906,intron_11:69247010-69252469,exon_16:69240023-69240186,intron_7:69232758-…	SOS2
novel_circ_0010927	12.6781	20.9318	26.5698	0	0	0	-5.25147	4.45597	0.000423977	0.009301	DOWN	1:63705696:63714981:+	9285	8962	ENSOCUG00000001328;	exon_29:63714827-63714981,intron_27:63713063-63714584,exon_26:63705696-63705853,intron_26:63705853-63712983,;	VPS13A
novel_circ_0025263	21.1301	12.5591	26.5698	0	0	0	-5.26329	4.45985	0.000423977	0.009301	DOWN	GL019029:58921:64215:-	5294	5294	--	--	--
novel_circ_0008677	12.6781	33.4909	18.9784	0	0	0	-5.32094	4.50076	0.000252095	0.0061259	DOWN	18:8438538:8439361:+	823	702	ENSOCUG00000012693;	exon_14:8438538-8438719,intron_14:8438719-8439240,;	LDB3
novel_circ_0025482	21.1301	16.7454	26.5698	0	0	0	-5.34917	4.51011	0.000252095	0.0061259	DOWN	GL019111:96418:96579:+	161	161	--	--	--
novel_circ_0000458	29.5822	0	34.1612	0	0	0	-5.37755	4.5195	0.000151257	0.00404932	DOWN	11:2570905:2595314:+	24409	252	ENSOCUG00000014110;	exon_1:2595062-2595314,;	ATP6AP1L
novel_circ_0016158	25.3561	0	37.9569	0	0	0	-5.38018	4.52033	0.000151257	0.00404932	DOWN	7:118238454:118239321:+	867	867	--	--	--
novel_circ_0006136	25.3561	37.6772	7.59137	0	0	0	-5.39469	4.54683	0.000252095	0.0061259	DOWN	16:26521644:26529934:+	8290	8133	ENSOCUG00000009762;	intron_4:26525942-26529864,intron_3:26521856-26525852,exon_3:26521641-26521856,;	MTR
novel_circ_0019695	21.1301	54.4227	0	0	0	0	-5.45023	4.58643	0.000151257	0.00404932	DOWN	8:12569784:12570361:-	577	530	ENSOCUG00000016214;	exon_3:12569784-12569952,intron_6:12569952-12570314,;	MRPS35
novel_circ_0021229	46.4863	0	22.7741	0	0	0	-5.45558	4.56729	9.15502e-05	0.00258221	DOWN	9:88187240:88220079:-	32839	32839	ENSOCUG00000006900;	intron_11:88187531-88196530,exon_2:88206207-88206682,intron_13:88206682-88240579,intron_12:88196615-88206207,;	PIAS2
novel_circ_0025038	33.8082	0	34.1612	0	0	0	-5.46329	4.56979	9.15502e-05	0.00258221	DOWN	GL018955:193891:218203:-	24312	24047	ENSOCUG00000009881;	exon_2:218020-218203,intron_18:208632-218020,intron_17:194023-208499,;	EML1
novel_circ_0025470	33.8082	41.8636	0	0	0	0	-5.46663	4.59206	0.000151257	0.00404932	DOWN	GL019111:96416:166043:-	69627	69627	--	--	--
novel_circ_0023625	0	50.2363	22.7741	0	0	0	-5.47061	4.59321	0.000151257	0.00404932	DOWN	GL018772:1432463:1436622:-	4159	3842	ENSOCUG00000027071;	exon_3:1433258-1433427,intron_6:1432949-1433258,intron_7:1433427-1436326,exon_5:1432463-1432632,exon_2:1436326-1436622,;	SLC15A4
novel_circ_0003356	33.8082	29.3045	11.3871	0	0	0	-5.49056	4.60017	9.15502e-05	0.00258221	DOWN	13:42828450:42830683:+	2233	535	ENSOCUG00000003032;	exon_14:42830092-42830296,intron_9:42828616-42828781,exon_9:42828450-42828616,;	ITGA10
novel_circ_0014047	8.45205	33.4909	30.3655	0	0	0	-5.49757	4.60239	9.15502e-05	0.00258221	DOWN	3:66617293:66632130:-	14837	14300	ENSOCUG00000016958;	intron_4:66617396-66631696,;	PCMTD1
novel_circ_0003355	33.8082	33.4909	11.3871	0	0	0	-5.56297	4.64542	9.15502e-05	0.00258221	DOWN	13:42828445:42830678:-	2233	2233	--	--	--
novel_circ_0016480	29.5822	12.5591	34.1612	0	0	0	-5.60467	4.65969	5.58813e-05	0.00176529	DOWN	7:118257397:118257704:-	307	307	ENSOCUG00000016777;	exon_245:118256148-118273254,;	-
novel_circ_0000311	38.0342	33.4909	15.1827	0	0	0	-5.70978	4.73607	3.43885e-05	0.00119377	DOWN	10:7042115:7046211:-	4096	4096	--	--	--
novel_circ_0020027	16.9041	29.3045	41.7525	0	0	0	-5.79836	4.78639	1.3331e-05	0.00050134	DOWN	8:43805200:43807435:+	2235	2235	ENSOCUG00000008490;	intron_15:43805370-43807260,exon_16:43807260-43807435,exon_15:43805200-43805370,;	XPO4
novel_circ_0013516	25.3561	54.4227	15.1827	0	0	0	-5.81651	4.81155	1.3331e-05	0.00050134	DOWN	3:14725424:14763716:-	38292	37534	ENSOCUG00000003847;	intron_25:14755138-14759612,intron_23:14725568-14737226,intron_27:14760001-14763645,intron_24:14737296-14755054,;	-
novel_circ_0025448	0	58.609	34.1612	0	0	0	-5.82298	4.8137	1.3331e-05	0.00050134	DOWN	GL019111:95772:166020:-	70248	70248	--	--	--
novel_circ_0008875	16.9041	50.2363	26.5698	0	0	0	-5.82831	4.81573	1.3331e-05	0.00050134	DOWN	19:18493740:18499682:+	5942	5773	ENSOCUG00000016601;	intron_4:18493844-18499617,;	SSH2
novel_circ_0022124	0	58.609	41.7525	0	0	0	-5.94885	4.8952	5.32276e-06	0.000236825	DOWN	GL018715:2492593:2500768:+	8175	8175	--	--	--
novel_circ_0000446	16.9041	66.9818	26.5698	0	0	0	-6.0432	4.96429	3.39887e-06	0.000167766	DOWN	11:22468675:22475476:-	6801	5848	ENSOCUG00000025993;	exon_6:22469370-22469547,intron_6:22473725-22475330,intron_4:22470137-22471789,intron_5:22472095-22473531,exon_7:22468675-22468961,exon_5:22469945-22470137,exon_3:22473531-22473725,exon_4:22471789-22472095,;	GIN1
novel_circ_0019876	92.9725	29.3045	0	0	0	0	-6.17329	5.04649	9.20624e-07	5.48726e-05	DOWN	8:3170440:3172306:-	1866	1866	--	--	--
novel_circ_0014221	0	83.7272	37.9569	0	0	0	-6.18641	5.06637	9.20624e-07	5.48726e-05	DOWN	3:89611110:89619850:-	8740	8508	ENSOCUG00000010245;	intron_2:89611186-89619694,;	-
novel_circ_0025506	84.5205	41.8636	0	0	0	0	-6.2095	5.07594	9.20624e-07	5.48726e-05	DOWN	GL019111:96542:166043:-	69501	69501	--	--	--
novel_circ_0025457	33.8082	75.3545	26.5698	0	0	0	-6.32933	5.16687	2.63539e-07	1.85004e-05	DOWN	GL019111:96332:166020:-	69688	69688	--	--	--
novel_circ_0001523	101.425	0	37.9569	0	0	0	-6.45221	5.23081	7.93681e-08	6.2681e-06	DOWN	12:22546492:22575866:+	29374	7371	ENSOCUG00000006557;ENSOCUG00000014141;	intron_3:22575008-22575590,exon_3:22574732-22575008,intron_2:22573599-22574732,intron_1:22570775-22573302,exon_2:22573302-22573599,exon_4:22575590-22575866,;exon_18:22547366-22549253,intron_15:22546606-22546999,;	-;-
novel_circ_0025464	59.1643	62.7954	53.1396	0	0	0	-6.74213	5.46533	5.75199e-09	5.34428e-07	DOWN	GL019111:96414:166020:-	69606	69606	--	--	--
novel_circ_0025356	76.0684	121.404	0	0	0	0	-6.80214	5.53519	4.02639e-09	3.85436e-07	DOWN	GL019066:184093:184369:-	276	276	--	--	--
novel_circ_0025323	46.4863	66.9818	91.0965	0	0	0	-7.0038	5.66548	3.71327e-10	4.57583e-08	DOWN	GL019066:143143:148217:-	5074	5074	--	--	--
novel_circ_0015033	67.6164	175.827	68.3223	0	0	0	-7.51385	6.10712	1.00163e-12	1.40566e-10	DOWN	5:12044431:12138304:-	93873	7807	ENSOCUG00000006737;	intron_12:12047081-12048821,exon_2:12048821-12049026,exon_1:12052232-12052517,intron_11:12044565-12046936,intron_13:12049026-12052232,;	-
novel_circ_0025511	177.493	117.218	53.1396	0	0	0	-7.69143	6.24806	9.82739e-14	1.47832e-11	DOWN	GL019111:96591:166009:-	69418	69418	--	--	--
novel_circ_0026067	215.527	0	117.666	0	0	0	-7.73792	6.26237	4.7104e-14	7.44008e-12	DOWN	X:18086393:18089323:-	2930	2930	--	--	--
novel_circ_0025484	92.9725	150.709	117.666	0	0	0	-7.77821	6.32109	2.91358e-14	4.8442e-12	DOWN	GL019111:96418:96623:+	205	205	--	--	--
novel_circ_0025439	0	242.809	220.15	0	0	0	-8.15534	6.65248	1.27486e-16	2.51705e-14	DOWN	GL019111:95662:96450:-	788	788	--	--	--
novel_circ_0005097	215.527	242.809	197.376	0	0	0	-8.6374	7.08512	8.11229e-20	2.13556e-17	DOWN	14:91875911:91880991:+	5080	4941	ENSOCUG00000006738;	exon_2:91875911-91876093,intron_2:91876093-91880852,;	-
novel_circ_0007297	0	288.859	641.471	0	0	0	-9.26018	7.6486	6.14157e-23	2.42515e-20	DOWN	17:43594729:43619883:-	25154	10823	ENSOCUG00000011037;	intron_15:43613870-43614516,intron_7:43609038-43609530,exon_36:43607704-43607974,exon_34:43608294-43608498,intron_3:43606857-43607704,exon_26:43612628-43613018,exon_15:43619573-43619883,intron_6:43608498-43608729,exon_22:43615889-43616132,exon_31:43609798-43609964,intron_13:43612432-43612628,intron_11:43610955-43611952,exon_33:43608729-43609038,exon_30:43610106-43610290,intron_20:43617724-4361797…	MYH7
novel_circ_0009554	5455.8	5103.17	0	0	0	0	-12.523	10.8338	3.21392e-50	3.38426e-47	DOWN	19:9029381:9056640:+	27259	18348	ENSOCUG00000026636;ENSOCUG00000022445;	exon_1:9056196-9056406,;exon_3:9029381-9029538,intron_25:9043781-9044382,intron_27:9045317-9045492,exon_35:9048611-9048782,intron_15:9036712-9037468,intron_9:9032572-9033108,intron_26:9044509-9045198,intron_37:9049190-9051203,intron_17:9037756-9038816,intron_33:9047847-9048394,exon_12:9033811-9033961,exon_22:9042728-9042905,intron_28:9045689-9046434,intron_10:9033247-9033603,intron_19:9039163-904…	MYH1;-
novel_circ_0009697	7319.47	0	8927.45	0	0	0	-13.4174	11.7171	3.59261e-58	1.1349e-54	DOWN	19:9155374:9212888:+	57514	10779	ENSOCUG00000010229;ENSOCUG00000010207;	exon_25:9164264-9164654,intron_37:9172153-9173045,intron_31:9168237-9169490,intron_20:9161900-9163213,exon_28:9165822-9166019,exon_35:9171077-9171248,exon_29:9167589-9167773,exon_38:9173045-9173315,exon_32:9169490-9169799,exon_22:9163566-9163743,exon_14:9156405-9156715,intron_19:9159468-9161644,exon_13:9155374-9155545,intron_26:9165209-9165577,exon_33:9170411-9170615,exon_30:9167856-9168022,exon_…	MYH8;MYH13
