# Supplementary material for: Circular RNA, microRNA and Protein Profiles of the Longissimus Dorsi of Germany ZIKA and Sichuan White Rabbits
Source: Front Genet. 2021 Dec 24;12:777232. doi: 10.3389/fgene.2021.777232 (PMC8740122; doi:10.3389/fgene.2021.777232)
Supplement: Supplementary file 2 [file Table3.xlsx]

## Sheet: Table S3
Table S3. Differentially expressed protein coding genes in SC and ZIKA rabbit muscle tissues.
GeneID	ZIKA_R1	ZIKA_R2	ZIKA_R3	SC_R1	SC_R2	SC_R3	logFC	PValue	FDR	Dysregulation	Gene_name	Description
ENSOCUG00000022150	59.7109	43.8134	50.9169	108.055	155.261	204.007	5.1228	1.30441e-28	2.62035e-25	UP
ENSOCUG00000013331	1.41362	1.32992	1.09259	41.0762	36.9875	2.46691	4.81163	1.54632e-25	2.07086e-22	UP
ENSOCUG00000029634	0	0.70193	0.081187	15.0012	5.31067	0.167889	4.74554	7.24199e-26	1.0911e-22	UP	ALOXE3	arachidonate lipoxygenase 3 [Source:NCBI gene;Acc:100342323]
ENSOCUG00000027746	1.50893	1.38866	1.14449	2.21118	19.4277	17.1466	3.68419	7.47621e-18	3.33743e-15	UP
ENSOCUG00000004424	3.22813	4.48161	3.6898	34.5651	38.9486	40.8491	3.09565	1.16371e-13	3.6911e-11	UP	MRPS33	mitochondrial ribosomal protein S33 [Source:NCBI gene;Acc:100350958]
ENSOCUG00000027375	25.0183	22.7641	19.7749	83.9808	45.6093	60.5236	3.0433	2.19003e-13	6.59911e-11	UP	LOC100357329	cytochrome c [Source:NCBI gene;Acc:100357329]
ENSOCUG00000025481	0.84677	2.49177	3.51	10.1174	3.36713	29.8498	2.4688	1.16674e-09	1.80291e-07	UP	APOLD1	apolipoprotein L domain containing 1 [Source:NCBI gene;Acc:100354429]
ENSOCUG00000006775	0.533667	2.35696	2.57448	6.7871	1.76923	22.5725	2.27633	8.88428e-09	1.11544e-06	UP	ANO2	anoctamin 2 [Source:NCBI gene;Acc:100345331]
ENSOCUG00000021506	3.91645	47.8243	17.851	76.3648	37.0531	303.842	2.257	8.43618e-09	1.07033e-06	UP	FOS	Fos proto-oncogene, AP-1 transcription factor subunit [Source:NCBI gene;Acc:100338345]
ENSOCUG00000016098	2.503	3.80312	1.80341	17.6467	5.33043	23.192	2.20957	4.22685e-08	4.76133e-06	UP	FGFBP1	fibroblast growth factor-binding protein 1-like [Source:NCBI gene;Acc:100352317]
ENSOCUG00000023102	6.03474	4.10485	5.28107	30.7901	17.7846	26.7238	2.17171	2.8728e-08	3.36205e-06	UP	LOC100349173	uncharacterized protein C15orf52 homolog [Source:NCBI gene;Acc:100349173]
ENSOCUG00000029652	520.043	1073.81	1138.1	4651.89	6770.29	652.889	2.13055	4.61541e-08	5.15088e-06	UP	MYH4	myosin heavy chain 4 [Source:NCBI gene;Acc:100009548]
ENSOCUG00000015248	1.88139	3.39476	2.52047	14.7996	5.05845	17.2205	2.07711	1.2329e-07	1.25934e-05	UP	SHISA2	shisa family member 2 [Source:NCBI gene;Acc:100354605]
ENSOCUG00000015667	0.995203	2.37055	1.52068	8.18794	6.05569	6.41826	1.97798	5.36991e-07	4.83012e-05	UP	SH3RF2	SH3 domain containing ring finger 2 [Source:NCBI gene;Acc:100358335]
ENSOCUG00000023661	74.7548	0.802821	0.700944	101.77	131.351	111.341	1.95013	5.53418e-07	4.941e-05	UP
ENSOCUG00000029166	0.098891	0.700762	5.29729	1.13232	0.402219	24.2562	1.80541	5.51001e-06	0.000377342	UP	PPDPFL	pancreatic progenitor cell differentiation and proliferation factor like [Source:NCBI gene;Acc:103348012]
ENSOCUG00000027066	1.37778	3.04352	4.33427	7.53129	3.93341	23.9943	1.78979	4.61478e-06	0.000323383	UP	RGS2	regulator of G protein signaling 2 [Source:NCBI gene;Acc:100349268]
ENSOCUG00000001353	1.44387	2.57829	2.29475	6.57454	2.82409	15.9432	1.7722	7.39508e-06	0.000497949	UP	UCHL1	ubiquitin C-terminal hydrolase L1 [Source:NCBI gene;Acc:100357806]
ENSOCUG00000007700	0.668614	3.60289	1.76531	14.7755	1.47319	12.8348	1.75778	8.27825e-06	0.000548229	UP	GDAP1	ganglioside induced differentiation associated protein 1 [Source:NCBI gene;Acc:100342027]
ENSOCUG00000001704	1.73599	2.54433	4.18811	10.8658	7.60727	13.4606	1.74833	9.66605e-06	0.00062637	UP	LRRC30	leucine rich repeat containing 30 [Source:NCBI gene;Acc:100339315]
ENSOCUG00000016547	1.13088	2.00529	2.02411	6.06303	4.8075	6.00246	1.6663	2.96931e-05	0.00167584	UP	CCDC89	coiled-coil domain containing 89 [Source:NCBI gene;Acc:100339443]
ENSOCUG00000007999	6.6782	39.2703	7.92784	73.2575	23.1074	105.093	1.65277	1.70468e-05	0.00102733	UP	DUSP1	dual specificity phosphatase 1 [Source:NCBI gene;Acc:100340993]
ENSOCUG00000014367	21.9733	22.0135	12.9259	78.6958	56.8457	67.0404	1.62841	2.22936e-05	0.00129809	UP	SGK1	serum/glucocorticoid regulated kinase 1 [Source:NCBI gene;Acc:100008723]
ENSOCUG00000014646	2.01089	2.23981	1.21685	6.0341	2.34163	10.7904	1.61725	3.93908e-05	0.00214831	UP	FEZ1	fasciculation and elongation protein zeta 1 [Source:NCBI gene;Acc:100354333]
ENSOCUG00000010207	90.7321	83.0705	111.487	127.28	85.2008	79.0435	1.59391	3.37834e-05	0.00187646	UP	MYH13	myosin heavy chain 13 [Source:NCBI gene;Acc:100302407]
ENSOCUG00000021288	0.104323	7.11187	0.122363	8.72103	6.46915	8.61092	1.56604	6.13751e-05	0.00308231	UP	LOC100344980	thioredoxin domain-containing protein 9-like [Source:NCBI gene;Acc:100344980]
ENSOCUG00000024691	7.1149	6.46519	5.84748	39.7623	6.29941	28.377	1.56122	5.94659e-05	0.00301152	UP
ENSOCUG00000023448	23.3613	23.0325	0	55.8342	51.849	26.2387	1.55794	5.8893e-05	0.00299509	UP
ENSOCUG00000000536	1.79147	2.52345	2.15362	7.66002	4.50865	8.90606	1.5533	6.58701e-05	0.00328071	UP	IRF8	interferon regulatory factor 8 [Source:NCBI gene;Acc:100350620]
ENSOCUG00000000531	2.11415	3.14356	3.32588	8.62093	10.4353	6.91603	1.54111	6.83772e-05	0.00337766	UP	TLE1	TLE family member 1, transcriptional corepressor [Source:HGNC Symbol;Acc:HGNC:11837]
ENSOCUG00000010659	1.60208	1.70477	2.03539	6.08405	2.52316	7.85163	1.50674	0.000109046	0.00499744	UP	ADAM23	ADAM metallopeptidase domain 23 [Source:NCBI gene;Acc:100354941]
ENSOCUG00000013394	3.26873	5.01409	5.64987	1.20925	4.30142	42.9111	1.50158	9.09744e-05	0.00431699	UP	KERA	keratocan [Source:NCBI gene;Acc:100009022]
ENSOCUG00000017507	1.7044	2.38358	1.67623	8.26708	3.31089	6.6472	1.4854	0.000131302	0.00569273	UP	PAX3	paired box 3 [Source:NCBI gene;Acc:100357318]
ENSOCUG00000028135	2.01837	2.0802	1.29309	5.53864	4.58168	9.90758	1.48311	0.000435858	0.0151395	UP	C2orf88	chromosome 7 open reading frame, human C2orf88 [Source:NCBI gene;Acc:100357317]
ENSOCUG00000005076	21.1272	24.3369	11.9853	46.7281	19.2798	127.754	1.48199	0.000107269	0.00493479	UP	MYLK4	myosin light chain kinase family member 4 [Source:HGNC Symbol;Acc:HGNC:27972]
ENSOCUG00000003905	6.13704	42.8221	32.4103	72.2315	42.1222	148.021	1.47679	0.000112896	0.00503976	UP	CCN1	cellular communication network factor 1 [Source:NCBI gene;Acc:100339657]
ENSOCUG00000005904	1.58941	3.54826	3.98997	6.83411	3.88465	18.6654	1.46971	0.000156429	0.00656948	UP
ENSOCUG00000015234	10.35	14.9971	12.6946	7.99991	16.2055	100.646	1.45525	0.000140047	0.00602851	UP	COL14A1	collagen type XIV alpha 1 chain [Source:NCBI gene;Acc:100353761]
ENSOCUG00000022379	0.919912	1.40194	0.924095	1.4879	7.7629	8.42924	1.43921	0.00144513	0.0397673	UP
ENSOCUG00000011746	14.6753	35.1995	19.6276	62.7081	43.3646	101.654	1.4274	0.000185016	0.00758501	UP	NR4A1	nuclear receptor subfamily 4 group A member 1 [Source:HGNC Symbol;Acc:HGNC:7980]
ENSOCUG00000022069	22.9322	25.047	23.015	53.1182	36.2507	67.391	1.41147	0.00022605	0.00908195	UP
ENSOCUG00000023327	94.5979	912.665	124.264	855.001	1028.81	875.925	1.38955	0.00026911	0.0105235	UP	LOC108178831	60S ribosomal protein L39 [Source:NCBI gene;Acc:108178776]
ENSOCUG00000015177	17.2787	25.6602	9.92797	48.3159	40.3231	62.8142	1.34601	0.000425864	0.0150116	UP	BHLHE40	basic helix-loop-helix family member e40 [Source:HGNC Symbol;Acc:HGNC:1046]
ENSOCUG00000003254	5.33826	7.01408	3.04805	18.1326	7.75462	17.7804	1.32849	0.000518004	0.0174399	UP	CDKL2	cyclin dependent kinase like 2 [Source:NCBI gene;Acc:100008614]
ENSOCUG00000008174	3.29636	4.41312	3.88114	14.2182	7.40062	10.3823	1.31674	0.000626507	0.0201906	UP	STAMBPL1	STAM binding protein like 1 [Source:NCBI gene;Acc:100338339]
ENSOCUG00000026640	7.33	10.1614	9.29914	17.4198	9.20841	52.5734	1.30503	0.000649954	0.0207795	UP	SESN3	sestrin 3 [Source:NCBI gene;Acc:100354919]
ENSOCUG00000009279	3.67642	7.76439	9.8721	19.8002	18.6063	17.687	1.29432	0.000675619	0.0214861	UP	ABCA1	ATP binding cassette subfamily A member 1 [Source:NCBI gene;Acc:100356765]
ENSOCUG00000012663	24.6317	39.9533	22.3277	108.705	52.8616	75.9943	1.29257	0.000680482	0.0215838	UP	MSTN	myostatin [Source:NCBI gene;Acc:100125998]
ENSOCUG00000001227	2.95636	2.13545	4.53199	9.18016	8.8349	9.46244	1.29195	0.000858186	0.0262531	UP	DDO	D-aspartate oxidase [Source:HGNC Symbol;Acc:HGNC:2727]
ENSOCUG00000008198	32.4872	41.0378	39.133	656.819	37.2396	21.0134	1.2885	0.000699302	0.0221225	UP	IFFO1	intermediate filament family orphan 1 [Source:NCBI gene;Acc:103349004]
ENSOCUG00000017368	29.8654	35.0139	107.085	55.1105	36.0626	432.694	1.28647	0.000730388	0.0228659	UP	MYL6B	myosin light chain 6B [Source:NCBI gene;Acc:103348296]
ENSOCUG00000013103	661.742	1017.27	688.034	1304.61	951.154	1062.46	1.24803	0.00102271	0.0300392	UP	COX7A1	cytochrome c oxidase subunit 7A1 [Source:HGNC Symbol;Acc:HGNC:2287]
ENSOCUG00000015003	2.85342	2.38244	2.37648	8.18224	6.06635	6.0751	1.22159	0.00160796	0.0433574	UP	MFSD8	major facilitator superfamily domain containing 8 [Source:NCBI gene;Acc:100346735]
ENSOCUG00000022742	126.762	135.715	129.341	108.836	169.883	220.333	1.22105	0.00133116	0.0373997	UP
ENSOCUG00000010198	489.744	1124.62	1406.05	1485.46	343.701	6491.6	1.18664	0.00175315	0.0457376	UP	TPM2	tropomyosin 2 [Source:NCBI gene;Acc:100125984]
ENSOCUG00000009739	55.1667	105.793	72.0285	29.7322	26.565	62.0903	-1.18361	0.00181369	0.0470117	DOWN	P4HA1	prolyl 4-hydroxylase subunit alpha 1 [Source:NCBI gene;Acc:100340270]
ENSOCUG00000027029	5.30736	21.6454	10.1435	5.19862	3.75928	8.30909	-1.19715	0.00163521	0.0436207	DOWN	ARID5B	AT-rich interaction domain 5B [Source:NCBI gene;Acc:100352095]
ENSOCUG00000016744	7.90162	8.85766	8.78435	2.77749	3.98618	4.67886	-1.19809	0.00171283	0.0447825	DOWN	SPOCK2	SPARC (osteonectin), cwcv and kazal like domains proteoglycan 2 [Source:NCBI gene;Acc:100358811]
ENSOCUG00000015759	3.25292	6.3017	10.878	2.30588	1.57876	6.26628	-1.19927	0.00189268	0.0487446	DOWN	EHD4	EH domain containing 4 [Source:NCBI gene;Acc:100345191]
ENSOCUG00000024555	5.89675	7.91694	7.66692	2.00706	2.6176	5.93611	-1.20245	0.0018824	0.048688	DOWN	KCTD12	potassium channel tetramerization domain containing 12 [Source:HGNC Symbol;Acc:HGNC:14678]
ENSOCUG00000023129	35.7472	33.9748	55.2146	12.4421	17.5052	28.2723	-1.20509	0.00179208	0.0466522	DOWN	LOC100342635	histone H2A type 1-E [Source:NCBI gene;Acc:100342635]
ENSOCUG00000015682	16.2678	32.4097	0.761594	0.977768	0.384226	22.3003	-1.21851	0.00167475	0.0441597	DOWN	LOC100008880	Oryctolagus cuniculus lipophilin AL2 (LOC100008880), mRNA. [Source:RefSeq mRNA;Acc:NM_001082139]
ENSOCUG00000025816	8.04644	11.8421	19.9989	5.93943	7.5957	4.69633	-1.21924	0.00161933	0.0434189	DOWN
ENSOCUG00000009525	7.88097	15.0346	14.2867	4.95694	5.64981	6.45363	-1.22046	0.00138525	0.0385598	DOWN	KANK3	KN motif and ankyrin repeat domains 3 [Source:NCBI gene;Acc:100358825]
ENSOCUG00000015533	1561.93	2068.11	2330.87	847.791	783.578	1154.15	-1.24805	0.00101409	0.0299612	DOWN	HSPA8	heat shock protein family A (Hsp70) member 8 [Source:NCBI gene;Acc:100348873]
ENSOCUG00000022885	963.081	584.377	95.1251	118.203	539.984	97.6385	-1.25066	0.00100453	0.0298216	DOWN	LOC100352363	cytochrome c oxidase subunit 6C [Source:NCBI gene;Acc:100352363]
ENSOCUG00000014147	42.2511	108.468	82.5246	29.3983	23.5658	53.6207	-1.25102	0.0010142	0.0299612	DOWN	CHORDC1	cysteine and histidine rich domain containing 1 [Source:NCBI gene;Acc:100339204]
ENSOCUG00000015658	119.788	122.831	108.7	49.5926	47.9974	111.566	-1.26228	0.000939412	0.028355	DOWN
ENSOCUG00000015212	6.04047	10.2103	10.5768	2.12735	3.6866	6.52348	-1.26585	0.000959273	0.0287615	DOWN	GALNT18	polypeptide N-acetylgalactosaminyltransferase 18 [Source:NCBI gene;Acc:100349215]
ENSOCUG00000027176	5.51182	7.92751	7.9835	4.39505	3.49051	2.05164	-1.28255	0.00153893	0.0420606	DOWN	GCSH	glycine cleavage system protein H (aminomethyl carrier) [Source:NCBI gene;Acc:100009476]
ENSOCUG00000013151	45.9789	146.136	35.1799	27.8958	30.4969	44.172	-1.28942	0.000705063	0.0222464	DOWN	KLHL40	kelch like family member 40 [Source:NCBI gene;Acc:100350405]
ENSOCUG00000006499	3.92285	8.6439	13.8945	5.12386	2.7643	3.5015	-1.29682	0.000912613	0.0276375	DOWN	MGARP	mitochondria localized glutamic acid rich protein [Source:NCBI gene;Acc:100343828]
ENSOCUG00000009642	14.3783	23.0355	19.2908	7.72436	8.50351	9.05352	-1.30478	0.000654824	0.0208799	DOWN	XPNPEP3	X-prolyl aminopeptidase 3 [Source:NCBI gene;Acc:100358209]
ENSOCUG00000023597	11.7795	12.5265	14.4346	5.23766	4.69615	7.68868	-1.32178	0.000568465	0.0187823	DOWN	BANP	BTG3 associated nuclear protein [Source:NCBI gene;Acc:100351971]
ENSOCUG00000016425	5.54334	7.4101	6.43589	2.48924	2.31906	3.48077	-1.33839	0.000505945	0.0171297	DOWN	CCDC112	coiled-coil domain containing 112 [Source:NCBI gene;Acc:100344975]
ENSOCUG00000002802	10.0506	9.02651	10.8072	5.12882	5.26685	5.4924	-1.35083	0.000411679	0.0147239	DOWN	FANCD2	FA complementation group D2 [Source:NCBI gene;Acc:100346581]
ENSOCUG00000011319	29.6658	37.1979	49.2148	14.5502	14.4957	23.3561	-1.35495	0.000398536	0.014339	DOWN	CCDC117	coiled-coil domain containing 117 [Source:HGNC Symbol;Acc:HGNC:26599]
ENSOCUG00000022541	5.55886	5.2029	2.37941	2.65768	0	3.11653	-1.37267	0.000446713	0.0154276	DOWN	LOC100343344	nuclear receptor coactivator 4-like [Source:NCBI gene;Acc:100343344]
ENSOCUG00000012990	3.90185	14.1697	2.53477	1.93221	0.947296	6.40797	-1.37615	0.000355315	0.013017	DOWN	LONRF3	LON peptidase N-terminal domain and ring finger 3 [Source:NCBI gene;Acc:100352541]
ENSOCUG00000005402	5.85676	5.60823	7.89344	1.11586	1.80713	6.38438	-1.37664	0.000427505	0.0150225	DOWN	IRGQ	immunity related GTPase Q [Source:HGNC Symbol;Acc:HGNC:24868]
ENSOCUG00000007470	122.383	147.79	190.718	49.9834	63.8298	86.4403	-1.38927	0.000268548	0.0105235	DOWN	ZBTB16	zinc finger and BTB domain containing 16 [Source:NCBI gene;Acc:100340808]
ENSOCUG00000026226	13.6934	10.6497	14.5029	4.51512	5.94803	8.51632	-1.41501	0.000986031	0.0293862	DOWN	LOC100344660	histone H2A type 1-E [Source:NCBI gene;Acc:100348485]
ENSOCUG00000021209	2.57829	18.9917	16.8815	6.80738	3.64933	4.881	-1.42345	0.000378025	0.0137653	DOWN	LOC100343557	metallothionein-2D [Source:NCBI gene;Acc:100343557]
ENSOCUG00000005940	9.91289	2.79235	14.5638	3.23454	2.87392	5.59551	-1.429	0.000211953	0.00860157	DOWN	ARNTL	aryl hydrocarbon receptor nuclear translocator like [Source:NCBI gene;Acc:100350800]
ENSOCUG00000006570	408.889	836.682	970.192	303.844	163.453	455.652	-1.44626	0.000151115	0.00636851	DOWN	ABRA	actin binding Rho activating protein [Source:NCBI gene;Acc:100345925]
ENSOCUG00000012397	181.643	277.46	262.434	92.211	67.2596	145.932	-1.4467	0.000150923	0.00636851	DOWN	TSC22D3	TSC22 domain family member 3 [Source:NCBI gene;Acc:100356656]
ENSOCUG00000003071	68.2119	31.0068	79.974	24.9694	19.1299	31.1138	-1.45175	0.00014449	0.00615326	DOWN	LPIN1	lipin 1 [Source:NCBI gene;Acc:100346262]
ENSOCUG00000014459	14.1307	13.7109	18.9621	4.54034	7.21014	11.0138	-1.4538	0.000271539	0.0105576	DOWN	LOC100345683	histone H3.1 [Source:NCBI gene;Acc:100347279]
ENSOCUG00000027227	8.21625	5.4231	22.2897	2.50999	5.47334	6.79023	-1.46108	0.000273135	0.0105855	DOWN	HIST1H2BB	histone H2B type 1-B [Source:NCBI gene;Acc:103349694]
ENSOCUG00000005429	21.4558	38.1825	41.5083	17.3267	9.50681	13.6576	-1.46865	0.000123426	0.00544317	DOWN	BCL6	BCL6, transcription repressor [Source:NCBI gene;Acc:100353941]
ENSOCUG00000003769	151.352	6.29977	6.79974	27.6682	18.9213	21.7675	-1.47434	0.000118109	0.0052337	DOWN	MSMO1	methylsterol monooxygenase 1 [Source:NCBI gene;Acc:100343167]
ENSOCUG00000026771	9.30182	4.18163	11.1602	1.08214	3.429	5.01979	-1.48014	0.000323618	0.0121136	DOWN	HIST1H2AM	histone H2A type 1 [Source:NCBI gene;Acc:103345138]
ENSOCUG00000029321	11.4037	27.6037	24.3767	7.07137	6.8531	8.65405	-1.48131	0.000112424	0.00503976	DOWN	MPV17	mitochondrial inner membrane protein MPV17 [Source:NCBI gene;Acc:100349987]
ENSOCUG00000029235	6.73441	34.4557	43.1164	6.53849	9.05438	18.5173	-1.48522	0.000144987	0.00615326	DOWN	LOC100343802	metallothionein-1A [Source:NCBI gene;Acc:100343802]
ENSOCUG00000011390	7.47542	11.3893	17.8612	3.33917	4.97807	6.01951	-1.48781	0.00010279	0.00482071	DOWN	ADGRL4	adhesion G protein-coupled receptor L4 [Source:NCBI gene;Acc:100343987]
ENSOCUG00000013780	6.45889	5.72688	5.06945	2.41276	2.35069	1.94279	-1.52207	0.00012873	0.00562166	DOWN	METTL18	methyltransferase like 18 [Source:NCBI gene;Acc:100338999]
ENSOCUG00000009399	17.476	40.2857	27.7587	8.21426	9.23318	14.6146	-1.53725	6.71047e-05	0.00332845	DOWN	CA4	carbonic anhydrase 4 [Source:NCBI gene;Acc:100009226]
ENSOCUG00000022518	7.26942	6.82658	7.88054	4.34186	5.40306	3.65425	-1.5383	0.000173726	0.00722041	DOWN	LOC100340199	40S ribosomal protein SA-like [Source:NCBI gene;Acc:100340199]
ENSOCUG00000027315	24.3959	14.6533	14.9018	7.08663	3.24837	8.05034	-1.54278	0.000109499	0.00499919	DOWN	LOC103350067	histone H3 [Source:NCBI gene;Acc:103350067]
ENSOCUG00000011942	255.421	622.455	372.108	117.201	157.311	193.901	-1.54731	5.26592e-05	0.00273578	DOWN	FLNC	filamin C [Source:NCBI gene;Acc:100353671]
ENSOCUG00000013648	6.39575	2.5914	6.7465	2.70453	0.875935	2.47313	-1.57101	5.36616e-05	0.00276403	DOWN	SLC16A9	solute carrier family 16 member 9 [Source:NCBI gene;Acc:100354059]
ENSOCUG00000021313	4.582	21.2807	2.93959	2.77594	2.39594	5.28885	-1.57278	7.27126e-05	0.00353389	DOWN
ENSOCUG00000011696	44.5425	109.838	75.5363	21.0593	15.6809	50.5026	-1.58626	3.52173e-05	0.00194415	DOWN	BAG3	BCL2 associated athanogene 3 [Source:NCBI gene;Acc:100358030]
ENSOCUG00000023508	1.30793	39.3302	56.7347	38.2914	1.25917	1.16305	-1.59337	4.74965e-05	0.00253307	DOWN	LOC100350215	60S ribosomal protein L29-like [Source:NCBI gene;Acc:100350215]
ENSOCUG00000012690	136.882	615.459	330.028	57.3805	65.1103	271.908	-1.67892	1.25624e-05	0.00079325	DOWN	HSPB1	heat shock protein family B (small) member 1 [Source:NCBI gene;Acc:100354523]
ENSOCUG00000025069	21.2064	14.7031	35.9351	6.99593	9.91023	11.6102	-1.69961	2.0136e-05	0.00119328	DOWN	LOC100348485	histone H2A type 1-E [Source:NCBI gene;Acc:100348485]
ENSOCUG00000026383	68.0051	95.3342	129.613	46.9173	25.4985	30.7096	-1.77576	4.23231e-06	0.000303643	DOWN	AKR1B10	aldo-keto reductase family 1 member B10 [Source:NCBI gene;Acc:100341518]
ENSOCUG00000007028	9.52608	7.5705	23.4136	2.86899	1.66072	8.66813	-1.78786	5.35309e-06	0.00036869	DOWN	MARCKS	myristoylated alanine rich protein kinase C substrate [Source:NCBI gene;Acc:100345174]
ENSOCUG00000014406	26.0679	25.6127	38.1829	9.44855	8.52263	8.93602	-1.81059	3.02846e-06	0.000223939	DOWN
ENSOCUG00000001280	461.208	1106.22	912.997	251.066	206.419	317.511	-1.82248	2.31943e-06	0.000175825	DOWN	HSP90AA1	heat shock protein 90 alpha family class A member 1 [Source:HGNC Symbol;Acc:HGNC:5253]
ENSOCUG00000015909	7.205	59.4117	8.46729	9.50981	3.90602	9.48643	-1.88628	1.17511e-06	9.70108e-05	DOWN	HBEGF	heparin binding EGF like growth factor [Source:NCBI gene;Acc:100008809]
ENSOCUG00000027940	4.44152	9.99896	11.4158	1.89204	2.1869	3.46418	-1.90966	1.01236e-06	8.5276e-05	DOWN	HSPA4L	heat shock protein family A (Hsp70) member 4 like [Source:NCBI gene;Acc:100359231]
ENSOCUG00000025828	3.85659	9.39464	7.39705	2.16667	1.18951	3.42891	-1.91623	1.41849e-06	0.000114091	DOWN
ENSOCUG00000016238	4.42491	6.83141	5.11829	1.78216	1.24788	2.04888	-1.91852	9.73738e-07	8.32373e-05	DOWN	MSH4	mutS homolog 4 [Source:HGNC Symbol;Acc:HGNC:7327]
ENSOCUG00000021965	12.0054	10.0551	12.676	1.61046	2.57165	6.48737	-1.92964	1.01143e-06	8.5276e-05	DOWN	TMEM150C	transmembrane protein 150C [Source:NCBI gene;Acc:100345522]
ENSOCUG00000000145	15.4038	11.1913	15.2575	3.09304	2.50369	7.42592	-1.96111	5.77321e-07	5.11651e-05	DOWN	NFIL3	nuclear factor, interleukin 3 regulated [Source:NCBI gene;Acc:100345297]
ENSOCUG00000025038	7.19559	2.84065	5.5783	1.80265	2.25447	2.36804	-1.96224	3.53246e-05	0.00194415	DOWN	LOC100347279	histone H3.1 [Source:NCBI gene;Acc:100347279]
ENSOCUG00000004833	145.97	288.089	352.292	63.8189	60.2891	84.1321	-1.9779	3.45458e-07	3.22775e-05	DOWN	DNAJA1	DnaJ heat shock protein family (Hsp40) member A1 [Source:NCBI gene;Acc:108175354]
ENSOCUG00000008247	45.8883	42.4834	66.4612	16.1372	12.9996	14.5985	-1.97827	3.53567e-07	3.27811e-05	DOWN	TPD52	tumor protein D52 [Source:NCBI gene;Acc:100009212]
ENSOCUG00000014458	25.0387	19.0171	32.4058	6.16329	11.3021	15.4862	-2.01323	1.29413e-06	0.000106109	DOWN	LOC100345939	histone H2A type 1-E [Source:NCBI gene;Acc:100345939]
ENSOCUG00000026810	25.4674	31.961	61.7358	13.9255	16.5484	9.64372	-2.02929	2.44608e-05	0.00141065	DOWN	LOC100346241	histone H2B type 1 [Source:NCBI gene;Acc:100344952]
ENSOCUG00000014773	42.6904	90.4618	89.6211	16.872	11.5161	33.0916	-2.06046	1.19081e-07	1.23731e-05	DOWN	HSPH1	heat shock protein family H (Hsp110) member 1 [Source:NCBI gene;Acc:100352543]
ENSOCUG00000001028	23.8219	6.27053	9.01156	4.9999	2.17524	4.70233	-2.06426	1.23233e-07	1.25934e-05	DOWN	MFSD2A	major facilitator superfamily domain containing 2A [Source:HGNC Symbol;Acc:HGNC:25897]
ENSOCUG00000017120	155.86	80.8353	356.455	8.35639	69.0582	52.6219	-2.11914	5.40962e-08	5.92747e-06	DOWN	PDK4	pyruvate dehydrogenase kinase 4 [Source:NCBI gene;Acc:100351580]
ENSOCUG00000021851	43.2999	42.5445	79.0613	3.70218	6.60872	0	-2.16237	7.00954e-08	7.54339e-06	DOWN
ENSOCUG00000028156	7.90541	11.9676	11.5068	2.53475	2.43044	3.2002	-2.17404	8.53831e-08	9.10728e-06	DOWN
ENSOCUG00000008164	8.60387	11.8031	9.51608	4.29332	1.03046	2.35566	-2.1874	2.42579e-08	2.89485e-06	DOWN	ABCC2	ATP binding cassette subfamily C member 2 [Source:NCBI gene;Acc:100343242]
ENSOCUG00000011396	23.2353	112.323	35.5477	6.64014	8.79574	28.003	-2.20424	1.74178e-08	2.09937e-06	DOWN	XIRP1	xin actin binding repeat containing 1 [Source:NCBI gene;Acc:100348317]
ENSOCUG00000024086	12.5676	10.7005	20.1996	3.48547	5.33726	7.64652	-2.20679	3.07358e-07	2.90248e-05	DOWN	LOC100345168	histone H2A type 1 [Source:NCBI gene;Acc:100345168]
ENSOCUG00000006901	91.1641	624.566	129.83	34.2969	60.3368	98.7631	-2.25845	8.13668e-09	1.04331e-06	DOWN	ANKRD1	ankyrin repeat domain 1 [Source:NCBI gene;Acc:100008719]
ENSOCUG00000024910	9.55563	7.31121	6.69754	0.611136	0.830977	5.00786	-2.31422	1.65037e-08	2.00928e-06	DOWN	ZNHIT2	zinc finger HIT-type containing 2 [Source:HGNC Symbol;Acc:HGNC:1177]
ENSOCUG00000024667	37.3143	46.3867	121.439	13.404	11.7293	24.5651	-2.34498	2.66033e-09	3.77234e-07	DOWN	CEBPB	CCAAT enhancer binding protein beta [Source:HGNC Symbol;Acc:HGNC:1834]
ENSOCUG00000023097	21.5521	24.0615	17.538	2.16106	0.85622	12.0264	-2.3725	2.47632e-09	3.59603e-07	DOWN	TMEM160	transmembrane protein 160 [Source:HGNC Symbol;Acc:HGNC:26042]
ENSOCUG00000016603	12.2889	1.96257	8.538	0.793238	1.4164	3.24898	-2.3961	1.58726e-09	2.39141e-07	DOWN	ANGPTL4	angiopoietin like 4 [Source:NCBI gene;Acc:100339191]
ENSOCUG00000017048	12.6792	26.1732	21.2451	3.02219	1.6004	6.50771	-2.49403	9.1529e-10	1.45158e-07	DOWN	UCN	urocortin [Source:NCBI gene;Acc:100350233]
ENSOCUG00000009566	3.42343	12.7745	27.4165	0.623473	5.27409	1.09997	-2.58988	4.03509e-10	6.91325e-08	DOWN	S100A8	S100 calcium binding protein A8 [Source:NCBI gene;Acc:100008985]
ENSOCUG00000027198	5.3345	4.54644	16.792	1.65962	1.25648	2.53047	-2.59896	8.76636e-11	1.67716e-08	DOWN	SLC38A4	solute carrier family 38 member 4 [Source:HGNC Symbol;Acc:HGNC:14679]
ENSOCUG00000012176	12.5337	15.1061	17.4192	1.74253	2.31942	3.28972	-2.62078	1.07484e-10	1.99309e-08	DOWN	UBE2C	ubiquitin conjugating enzyme E2 C [Source:HGNC Symbol;Acc:HGNC:15937]
ENSOCUG00000027038	12.1508	10.689	19.2602	2.52608	2.86335	3.539	-2.70186	5.65985e-09	7.57979e-07	DOWN	LOC103345138	histone H2A type 1 [Source:NCBI gene;Acc:103345138]
ENSOCUG00000021126	1.15117	13.6917	15.6588	0.803073	1.75395	2.42597	-2.72391	4.07235e-10	6.91325e-08	DOWN	LOC100343299	Metallothionein-2A [Source:NCBI gene;Acc:100343299]
ENSOCUG00000016048	7.49688	20.4861	10.9663	1.50424	1.08201	3.94389	-2.73057	4.29358e-11	8.92251e-09	DOWN	CDKN1A	cyclin dependent kinase inhibitor 1A [Source:NCBI gene;Acc:100348489]
ENSOCUG00000022646	4.97418	7.85611	21.5319	0.170538	4.25794	0.675895	-2.80766	5.03514e-11	1.02862e-08	DOWN	S100A12	S100 calcium binding protein A12 [Source:NCBI gene;Acc:100008703]
ENSOCUG00000021035	18.0524	16.6931	41.2792	4.72582	7.01396	4.66752	-2.85104	3.03079e-11	6.40879e-09	DOWN	LOC100344952	histone H2B type 1 [Source:NCBI gene;Acc:100344952]
ENSOCUG00000023743	299.648	1446.62	1320.77	77.7447	64.7488	463.531	-2.93858	2.84591e-13	8.36629e-11	DOWN	LOC100354435	heat shock 70 kDa protein 1B [Source:NCBI gene;Acc:100354435]
ENSOCUG00000008632	6.34049	10.5209	27.84	0.32639	3.87272	1.44182	-3.01974	7.7826e-13	2.08453e-10	DOWN	S100A9	S100 calcium binding protein A9 [Source:NCBI gene;Acc:100008704]
ENSOCUG00000025112	502.444	1995.39	1614.66	121.607	103.333	560.559	-3.24061	1.93629e-15	7.52842e-13	DOWN	LOC100354037	heat shock 70 kDa protein 1B [Source:NCBI gene;Acc:100354037]
ENSOCUG00000024415	168.017	170.672	174.984	3.28389	3.74921	44.4227	-3.62813	2.49785e-18	1.25444e-15	DOWN	LOC100342098	60S ribosomal protein L13 [Source:NCBI gene;Acc:100342098]
ENSOCUG00000016492	8.9515	136.18	5.06532	12.9923	5.76206	8.49853	-3.82251	5.53427e-19	3.33523e-16	DOWN	LOC100342544	coiled-coil-helix-coiled-coil-helix domain-containing protein 2 [Source:NCBI gene;Acc:100342544]
ENSOCUG00000009056	0.585424	8.19808	9.21504	0.205068	0.882462	0.041951	-3.99549	2.04259e-19	1.29575e-16	DOWN	PDILT	protein disulfide isomerase like, testis expressed [Source:NCBI gene;Acc:100352754]
ENSOCUG00000007159	24.0499	31.141	27.3572	0.395119	0.120732	5.11849	-4.55206	4.88553e-21	3.68033e-18	DOWN
ENSOCUG00000022735	5.66802	18.8671	11.0727	8.25296	5.80079	4.68131	-4.57738	3.47447e-16	1.39593e-13	DOWN	LOC100339454	40S ribosomal protein S27-like [Source:NCBI gene;Acc:100339454]
ENSOCUG00000021817	376.66	1454.8	1178.99	84.7812	75.9155	413.531	-4.70439	4.67598e-27	8.05136e-24	DOWN	LOC100353783	heat shock 70 kDa protein 1B-like [Source:NCBI gene;Acc:100353783]
ENSOCUG00000025297	11.9097	8.45988	25.4422	2.06183	2.86371	1.87413	-5.08759	2.55079e-15	9.31656e-13	DOWN	LOC103345138	histone H2A type 1 [Source:NCBI gene;Acc:103345138]
