# Supplementary material for: Circular RNA, microRNA and Protein Profiles of the Longissimus Dorsi of Germany ZIKA and Sichuan White Rabbits
Source: Front Genet. 2021 Dec 24;12:777232. doi: 10.3389/fgene.2021.777232 (PMC8740122; doi:10.3389/fgene.2021.777232)
Supplement: Supplementary file 3 [file Table4.xlsx]

## Sheet: Table S4
Table S4. sequences and expression of the rabbit miRNA identified in this study.
hairpin_ID	genome_locus	mature_miRNA_ID	SCWrabs_R1	SCWrabs_R2	SCWrabs_R3	ZIKArabs_R1	ZIKArabs_R2	ZIKArabs_R3	miRNA_family	mature_miRNA_seq	hairpin_sequence
ocu-let-7a	chrUn0230:74179:74271:+	ocu-let-7a-5p	663.19	1013.61	1145.01	975.62	1285.91	1222.47	let-7	TGAGGTAGTAGGTTGTGTGGTT	CACCTCGGGGTGAGGTAGTAGGTTGTGTGGTTTCAGGGCAGCGGTGTCGCCCCTCAGCAGATAACTATACAGCCTACTGCCTTCCCCGAGGGG
ocu-let-7a	chrUn0230:74179:74271:+	ocu-let-7a-3p	0	0	0	0	0.71	0	let-7	CTATACAGCCTACTGCCTTCC	CACCTCGGGGTGAGGTAGTAGGTTGTGTGGTTTCAGGGCAGCGGTGTCGCCCCTCAGCAGATAACTATACAGCCTACTGCCTTCCCCGAGGGG
ocu-let-7b	chr1:71563883:71563975:+	ocu-let-7b-5p	1678.05	2365.46	2524.92	2191.11	3323.58	2955.71	let-7	TGAGGTAGTAGGTTGTATAGTT	CACTGTGGGATGAGGTAGTAGGTTGTATAGTTTTAGGGTCACACCCACCACTGGGAGATAACTATACAATCTACTGTCTTTCCTAAAGTGATA
ocu-let-7b	chr1:71563883:71563975:+	ocu-let-7b-3p	1.33	2.14	0.67	2.67	4.39	2.36	let-7	CTATACAATCTACTGTCTTTCC	CACTGTGGGATGAGGTAGTAGGTTGTATAGTTTTAGGGTCACACCCACCACTGGGAGATAACTATACAATCTACTGTCTTTCCTAAAGTGATA
ocu-let-7c	chrUn0230:73622:73711:+	ocu-let-7c-5p	1672.23	2357.47	2518.05	2181.78	3314.08	2944.4	let-7	TGAGGTAGTAGGTTGTATAGTT	CCCTTTGGGGTGAGGTAGTAGGTTGTATAGTTTGGGGCTCCGCCCTGCTATGGGATAACTATACAATCTACTGTCTTTCCTGAAGTGGTG
ocu-let-7c	chrUn0230:73622:73711:+	ocu-let-7c-3p	1.33	2.14	0.67	2.67	4.39	2.36	let-7	CTATACAATCTACTGTCTTTCC	CCCTTTGGGGTGAGGTAGTAGGTTGTATAGTTTGGGGCTCCGCCCTGCTATGGGATAACTATACAATCTACTGTCTTTCCTGAAGTGGTG
ocu-let-7d	chrX:35040015:35040106:-	ocu-let-7d-5p	4957.74	7444.27	7084.26	8126.38	10920.5	10614.8	let-7	TGAGGTAGTAGATTGTATAGTT	CTCTGTGGGATGAGGTAGTAGATTGTATAGTTTTAGGGTCATACCCCATCTTGGAGATAACTATACAGTCTACTGTCTTTCCCACGGTGGTA
ocu-let-7d	chrX:35040015:35040106:-	ocu-let-7d-3p	0.67	0.56	0.76	0.92	1.74	1.23	let-7	CTATACAGTCTACTGTCTTTCC	CTCTGTGGGATGAGGTAGTAGATTGTATAGTTTTAGGGTCATACCCCATCTTGGAGATAACTATACAGTCTACTGTCTTTCCCACGGTGGTA
ocu-let-7e	chr4:41563444:41563541:+	ocu-let-7e-5p	1491.65	2894.03	3833.34	3000.62	4714.67	4364.4	let-7	TGAGGTAGTAGTTTGTGCTGTT	TGGCCCTGGCTGAGGTAGTAGTTTGTGCTGTTGGTCGGGTTGTGACATTGCCCGCTGTGGAGATAACTGCGCAAGCTACTGCCTTGCTAGTGCTGGTG
ocu-let-7e	chr4:41563444:41563541:+	ocu-let-7e-3p	0	0.84	0.86	0	2.25	1.51	let-7	CTGCGCAAGCTACTGCCTTGCT	TGGCCCTGGCTGAGGTAGTAGTTTGTGCTGTTGGTCGGGTTGTGACATTGCCCGCTGTGGAGATAACTGCGCAAGCTACTGCCTTGCTAGTGCTGGTG
ocu-let-7f	chr14:144548241:144548325:+	ocu-let-7f-5p	386.09	623.74	814.57	661.36	866.33	816.96	let-7	TGAGGTAGTAGGTTGTATGGTT	GCATCCGGGTTGAGGTAGTAGGTTGTATGGTTTAGAGTTACACCCTGGGAGTTAACTGTACAACCTTCTAGCTTTCCTTGGAGCA
ocu-let-7g	chr1:71566512:71566607:+	ocu-let-7g-5p	84.72	133.24	166.46	131.74	199.73	184.71	let-7	AGAGGTAGTAGGTTGCATAGTT	GTTCCTAGGAAGAGGTAGTAGGTTGCATAGTTTTAGGGCAGGGATTTTGCCCACAAGGAGGTAACTATACGACCTGCTGCCTTTCTTAGGGCCTTA
ocu-let-7g	chr1:71566512:71566607:+	ocu-let-7g-3p	3.91	5.29	5.82	3.08	12.36	9.33	let-7	CTATACGACCTGCTGCCTTTCT	GTTCCTAGGAAGAGGTAGTAGGTTGCATAGTTTTAGGGCAGGGATTTTGCCCACAAGGAGGTAACTATACGACCTGCTGCCTTTCTTAGGGCCTTA
ocu-let-7h	chr1:95875272:95875356:+	ocu-let-7h-5p	1673.31	2358.86	2519.2	2183.31	3315.1	2945.63	let-7	TGAGGTAGTAGGTTGTATAGTT	GTTCCCAGGTTGAGGTAGTAGGTTGTATAGTTTAGAATTACATCAAGGGAGATAACTGTACAACCTCCTAGCTTTCCTTGGGTCT
ocu-let-7i	chr1:71564243:71564337:+	ocu-let-7i-5p	4689.21	7020.14	6704.46	7671.25	10409.1	10077	let-7	TGAGGTAGTAGATTGTATAGTT	TCTATCAGAGTGAGGTAGTAGATTGTATAGTTGTGGGGTAGTGATTTTACCCTGTTCAGGAGATAACTATACAATCTATTGCCTTCCCTGAGGAG
ocu-let-7j	chr4:41563444:41563538:+	ocu-let-7j-5p	1491.65	2894.03	3833.34	3000.62	4714.67	4364.4	let-7	TGAGGTAGTAGTTTGTGCTGTT	TGGCCCTGGCTGAGGTAGTAGTTTGTGCTGTTGGTCGGGTTGTGACATTGCCCGCTGTGGAGATAACTGCGCAAGCTACTGCCTTGCTAGTGCTG
ocu-let-7k	chr9:19340299:19340394:-	ocu-let-7k-5p	3787.5	5917.4	5316.82	4902.3	7323.35	6963.6	let-7	TGAGGTAGTAGTTTGTACAGTT	GATTCCAGGCTGAGGTAGTAGTTTGTACAGTTTGAGGGTCTATGATACCACCCGGTACAGGAGATAACTGTACAGGCCACTGCCTTGCCAGGAACA
ocu-mir-1	chr9:63183534:63183617:-	ocu-miR-1-3p	611857	531472	568925	542966	472472	465057	mir-1	TGGAATGTAAAGAAGTATGTAT	ACCTACTCAGAGTACATACTTCTTTATGTACCCATATGAACATACAATGCTATGGAATGTAAAGAAGTATGTATTTTTGGTAGG
ocu-mir-10a	chr19:38782589:38782670:+	ocu-miR-10a-5p	215.33	501.09	268.79	388.24	544.16	536.22	mir-10	TACCCTGTAGATCCGAATTTGT	CTTCTGTATATACCCTGTAGATCCGAATTTGTGTAAGGAATTTTGTGGTCACAAATTCGTATCTAGGGGAATATGTAGTTGA
ocu-mir-10a	chr19:38782589:38782670:+	ocu-miR-10a-3p	1.91	3.81	2.67	2.77	3.57	3.68	mir-10	CAAATTCGTATCTAGGGGAAT	CTTCTGTATATACCCTGTAGATCCGAATTTGTGTAAGGAATTTTGTGGTCACAAATTCGTATCTAGGGGAATATGTAGTTGA
ocu-mir-10b	chr7:115709565:115709645:+	ocu-miR-10b-5p	3236.38	6094.55	3822.46	4062.22	6152.73	6612.47	mir-10	TACCCTGTAGAACCGAATTTGT	TGTCTATATATACCCTGTAGAACCGAATTTGTGTGGTATCTACATAGTCACAGATTCGATTCTAGGGGAATATATGGTCGA
ocu-mir-10b	chr7:115709565:115709645:+	ocu-miR-10b-3p	18.54	24.33	14.6	22.78	32.78	28.55	mir-10	ACAGATTCGATTCTAGGGGAAT	TGTCTATATATACCCTGTAGAACCGAATTTGTGTGGTATCTACATAGTCACAGATTCGATTCTAGGGGAATATATGGTCGA
ocu-mir-100	chr1:95869530:95869606:+	ocu-miR-100-5p	359.32	540.74	781.83	424.35	949.35	977.07	mir-100	AACCCGTAGATCCGAACTTGTG	TGTTGCCACAAACCCGTAGATCCGAACTTGTGGTGATAGTCCACACAAGCTTGCGTCTATAGGTCTGTGTCTGTTAG
ocu-mir-100	chr1:95869530:95869606:+	ocu-miR-100-3p	0.58	0	1.15	0.62	1.23	0.75	mir-100	CAAGCTTGCGTCTATAGGTCTG	TGTTGCCACAAACCCGTAGATCCGAACTTGTGGTGATAGTCCACACAAGCTTGCGTCTATAGGTCTGTGTCTGTTAG
ocu-mir-101	chr13:101340526:101340605:+	ocu-miR-101-3p	9625.33	13886	13590.9	12220	20582.1	18888.9	mir-101	TACAGTACTGTGATAACTGAA	AACTGTCCTTTTTCGGTTATCATGGTACCGATGCTGTATATCTGAAAGGTACAGTACTGTGATAACTGAAGAATGGTGGT
ocu-mir-103	chr4:10776346:10776428:+	ocu-miR-103-3p	318.08	472.78	506.07	469.91	1001.53	734.31	mir-103	AGCAGCATTGTACAGGGCTATGA	TCTTACTGCCCTCGGCTTCTTTACAGTGCTGCCTTGTTGCATATGGATCAAGCAGCATTGTACAGGGCTATGAAGGCATTGAG
ocu-mir-106a	chrUn0062:102739:102820:+	ocu-miR-106a-5p	20.29	33.15	22.91	27.6	53.3	42.6	mir-106	TAAAGTGCTGACAGTGCAGATA	CTGCTGGGGCTAAAGTGCTGACAGTGCAGATAGTGGTCCTGTCCGTGCTACCGCACTGTGGGTACTTGCTGCTCCAGCAGGG
ocu-mir-106a	chrUn0062:102739:102820:+	ocu-miR-106a-3p	14.8	27.2	16.61	21.44	34.62	31.48	mir-106	CCGCACTGTGGGTACTTGCTGC	CTGCTGGGGCTAAAGTGCTGACAGTGCAGATAGTGGTCCTGTCCGTGCTACCGCACTGTGGGTACTTGCTGCTCCAGCAGGG
ocu-mir-106b	chrX:108519027:108519103:-	ocu-miR-106b-5p	0	1.3	0	0.82	1.63	1.13	mir-106	AAAAGTGCTTACAGTGCAGGTAG	TTGGCCATGTAAAAGTGCTTACAGTGCAGGTAGCTTTTTGAGATCTACTGCAATGCGAGCACTTCTTACATTACCAT
ocu-mir-107	chr18:37563522:37563604:-	ocu-miR-107-3p	10.89	17.64	18.33	19.19	45.64	31.85	mir-107	AGCAGCATTGTACAGGGCTATCA	TCTCTCTGCTTTCAGCTTCTTTACAGTGTTGCCTTGTGGCATGGAGTTCAAGCAGCATTGTACAGGGCTATCAAAGCACAGAG
ocu-mir-122	chr9:98912045:98912122:+	ocu-miR-122-5p	27.35	13.37	21.95	15.49	25.12	14.98	mir-122	TGGAGTGTGACAATGGTGTTT	AGCAGAGCTGTGGAGTGTGACAATGGTGTTTGTGTCCAAACTATCAAACGCCATTATCACACTAAATAGCTACTGCTA
ocu-mir-125a	chr1:95926697:95926778:+	ocu-miR-125a-5p	546.55	1105.06	1092.7	645.76	1197.48	1372.12	mir-125	TCCCTGAGACCCTAACTTGTG	CTCCTCTCAGTCCCTGAGACCCTAACTTGTGATGTTTACCGTTTAAATCCACGGGTTAGGCTCTTGGGAGCTGCGAGTCGTG
ocu-mir-125a	chr1:95926697:95926778:+	ocu-miR-125a-3p	1	1.02	2.1	0.82	0	1.32	mir-125	ACGGGTTAGGCTCTTGGGAGCT	CTCCTCTCAGTCCCTGAGACCCTAACTTGTGATGTTTACCGTTTAAATCCACGGGTTAGGCTCTTGGGAGCTGCGAGTCGTG
ocu-mir-125b	chr14:144598474:144598554:+	ocu-miR-125b-5p	530.42	1071.45	1058.06	631.5	1174.71	1339.89	mir-125	TCCCTGAGACCCTAACTTGTG	CTTTTCCTAGTCCCTGAGACCCTAACTTGTGAGGTATTTTAGTAACATCACAAGTCAGGCTCTTGGGACCTAGGCGGAGGG
ocu-mir-125b	chr14:144598474:144598554:+	ocu-miR-125b-3p	21.78	37.32	32.36	30.37	45.44	40.52	mir-125	ACAAGTCAGGCTCTTGGGACCT	CTTTTCCTAGTCCCTGAGACCCTAACTTGTGAGGTATTTTAGTAACATCACAAGTCAGGCTCTTGGGACCTAGGCGGAGGG
ocu-mir-127	chrUn0352:7895:7968:+	ocu-miR-127-5p	3.91	10.31	7.25	6.67	18.38	14.04	mir-127	GAAGCTCAGAGGGCTCTGATT	CCAGCCTGCTGAAGCTCAGAGGGCTCTGATTCAGAAAGATCATCGGATCCGTCTGAGCTTGGCTGGTCGGAAGT
ocu-mir-127	chrUn0352:7895:7968:+	ocu-miR-127-3p	146.82	285.32	275.56	173.7	347.59	397.88	mir-127	TCGGATCCGTCTGAGCTTGGCT	CCAGCCTGCTGAAGCTCAGAGGGCTCTGATTCAGAAAGATCATCGGATCCGTCTGAGCTTGGCTGGTCGGAAGT
ocu-mir-128a	chr14:22637287:22637366:+	ocu-miR-128a-3p	181.74	251.52	223.45	135.84	362.6	299.11	mir-128	TCACAGTGAACCGGTCTCTTT	TGCAGTGGGAAGGGGGGCCGATACACTGTACGAGAGTGAGTAGCAGGTCTCACAGTGAACCGGTCTCTTTCCCTACTGTG
ocu-mir-128b	chr7:72954492:72954572:+	ocu-miR-128b-3p	275.27	403.7	370.06	221.51	556.72	445.47	mir-128	TCACAGTGAACCGGTCTCTTTT	TGAGCTGTTGGATTCGGGGCCGTAGCACTGTCTGAGAGGTTTACATTTCTCACAGTGAACCGGTCTCTTTTTCAGCTGCTT
ocu-mir-128c	chr7:72954493:72954571:+	ocu-miR-128c-3p	275.27	403.7	370.06	221.51	556.72	445.47	mir-128	TCACAGTGAACCGGTCTCTTT	GAGCTGTTGGATTCGGGGCCGTAGCACTGTCTGAGAGGTTTACATTTCTCACAGTGAACCGGTCTCTTTTTCAGCTGCT
ocu-mir-129	chr7:16127053:16127137:-	ocu-miR-129-5p	0	0.56	0	0	0	0.57	mir-129	CTTTTTGCGGTCTGGGCTTGC	TCCTTCGGATCTTTTTGCGGTCTGGGCTTGCTGTTCCTCTCAGCAGTAGTCAGGAAGCCCTTACCCCAAAAAGTATCTGCGGGAG
ocu-mir-1296	chr18:22894363:22894446:+	ocu-miR-1296-5p	7.07	9.19	8.97	8.41	20.22	14.04	mir-1296	TTAGGGCCCTGGCTCCATCTCC	CCTAACTGGGTTAGGGCCCTGGCTCCATCTCCTTTAGGAAAACCTTCTGTGGGGAGTGGGGCTTCGACCCTAACCCAGCTGGGC
ocu-mir-133b	chr12:41642521:41642599:+	ocu-miR-133b-3p	693.37	819.84	770.47	764.67	1529.66	1552.31	mir-133	TTTGGTCCCCTTCAACCAGCT	CCCCTGCTCTGGCTGGTCAAACGGAACCAAGTCCGTCTTCCTGAGAGGTTTGGTCCCCTTCAACCAGCTACAGCAGGGC
ocu-mir-133a	chr9:63180516:63180595:-	ocu-miR-133a-5p	590.44	875.54	600.57	556.19	901.46	794.62	mir-133	AGCTGGTAAAATGGAACCAAAT	GCTTTGCTAGAGCTGGTAAAATGGAACCAAATCGCCTCTTCAATGGATTTGGTCCCCTTCAACCAGCTGTAGCTATGCAT
ocu-mir-133a	chr9:63180516:63180595:-	ocu-miR-133a-3p	24613.3	34886.9	27901.7	18691.9	37681.6	40335.9	mir-133	TTGGTCCCCTTCAACCAGCTGT	GCTTTGCTAGAGCTGGTAAAATGGAACCAAATCGCCTCTTCAATGGATTTGGTCCCCTTCAACCAGCTGTAGCTATGCAT
ocu-mir-1343	chr1:174235138:174235219:+	ocu-miR-1343-3p	0.67	0.65	0.76	0	1.33	0.94	mir-1343	CTCCTGGGGCCCGCACTCTCGT	CTGGCATCGGTGCTGGGGAGCGGCCCCCGGGCGGGCCTCTGCTCTGGCCCCTCCTGGGGCCCGCACTCTCGTTCCGGGCCCG
ocu-mir-136	chrUn0352:10062:10137:+	ocu-miR-136-5p	2.33	5.85	6.2	6.46	9.19	13.48	mir-136	ACTCCATTTGTTTTGATGATGG	CCCTCGGAGGACTCCATTTGTTTTGATGATGGATTCTTAGGCTCCATCATCGTCTCAAATGAGTCTTCAGAGGGTT
ocu-mir-136	chrUn0352:10062:10137:+	ocu-miR-136-3p	15.05	46.42	30.35	27.39	57.49	55.98	mir-136	CATCATCGTCTCAAATGAGTCT	CCCTCGGAGGACTCCATTTGTTTTGATGATGGATTCTTAGGCTCCATCATCGTCTCAAATGAGTCTTCAGAGGGTT
ocu-mir-138	chr9:448074:448169:-	ocu-miR-138-5p	0.75	0	0.57	0	1.63	1.51	mir-138	AGCTGGTGTTGTGAATCAGGCCGT	GCGGTGCAGCAGCTGGTGTTGTGAATCAGGCCGTTGCCACTCCGAGAACGGCTACTTCACAACACCAGGGTCGCACCCCACCACGGGCAGCGCCGG
ocu-mir-139	chr1:143799349:143799427:+	ocu-miR-139-5p	30.68	56.45	43.14	41.66	71.79	73.88	mir-139	TCTACAGTGCACGTGTCTCCAGT	TCAGGTGTACTCTACAGTGCACGTGTCTCCAGTGTGGCTTGGAGGCTGGAGACGCGGCCCTGTTGGAGTAACAACTGAA
ocu-mir-140	chr5:25337155:25337237:+	ocu-miR-140-5p	18.46	28.32	35.98	16.42	28.59	33.55	mir-140	CAGTGGTTTTACCCTATGGTAG	TGTGTCCTGCCAGTGGTTTTACCCTATGGTAGGTTACGTCATGCTGTTCTACCACAGGGTAGAACCACGGACAGGATACTGGG
ocu-mir-140	chr5:25337155:25337237:+	ocu-miR-140-3p	261.38	437.22	485.17	346.17	531.5	523.97	mir-140	ACCACAGGGTAGAACCACGGACA	TGTGTCCTGCCAGTGGTTTTACCCTATGGTAGGTTACGTCATGCTGTTCTACCACAGGGTAGAACCACGGACAGGATACTGGG
ocu-mir-142a	chr19:29938896:29938977:+	ocu-miR-142a-5p	4.66	8.82	6.87	6.57	12.56	8.67	mir-142	CCCATAAAGTAGAAAGCACT	AGTGCAGTCACCCATAAAGTAGAAAGCACTACTAACAGCACTGGAGGGTGTAGTGTTTCCTACTTTATGGATGAGTGTACTG
ocu-mir-142b	chr19:29938934:29939004:+	ocu-miR-142b-5p	0	0.65	1.53	0	1.94	0	mir-142	TGTAGTGTTTCCTACTTTATGG	CACTGGAGGGTGTAGTGTTTCCTACTTTATGGATGAGTGTACTGTGGGCTTCGGAGACCACGCCACCACCG
ocu-mir-143	chr3:31258605:31258679:+	ocu-miR-143-5p	9.56	11.42	11.36	8.82	25.94	26.58	mir-143	GGTGCAGTGCTGCATCTCTGG	CCCAGCCTGAGGTGCAGTGCTGCATCTCTGGTCAGTTGGGAGTCTGAGATGAAGCACTGTAGCTCGGGAAGGGAG
ocu-mir-143	chr3:31258605:31258679:+	ocu-miR-143-3p	1266.68	1942.45	1659.01	1727.67	3454.59	2821.23	mir-143	TGAGATGAAGCACTGTAGCTC	CCCAGCCTGAGGTGCAGTGCTGCATCTCTGGTCAGTTGGGAGTCTGAGATGAAGCACTGTAGCTCGGGAAGGGAG
ocu-mir-144a	chr19:19330289:19330364:+	ocu-miR-144a-5p	4.49	4.64	4.39	2.15	5.51	5.94	mir-144	GGATATCATCATATACTGTAAGT	ACCCTGGCTGGGATATCATCATATACTGTAAGTTTGAGATGAGACACTACAGTATAGATGATGTACTAGTAAGGGC
ocu-mir-144b	chr19:19330289:19330365:+	ocu-miR-144b-5p	4.49	4.64	4.39	2.15	5.51	5.94	mir-144	GGATATCATCATATACTGTAAGT	ACCCTGGCTGGGATATCATCATATACTGTAAGTTTGAGATGAGACACTACAGTATAGATGATGTACTAGTAAGGGCA
ocu-mir-144b	chr19:19330289:19330365:+	ocu-miR-144b-3p	0	0.74	0	1.33	0.82	1.23	mir-144	TACAGTATAGATGATGTACT	ACCCTGGCTGGGATATCATCATATACTGTAAGTTTGAGATGAGACACTACAGTATAGATGATGTACTAGTAAGGGCA
ocu-mir-145	chr3:31259927:31260006:+	ocu-miR-145-5p	123.29	177.62	136.68	177.09	280.1	269.43	mir-145	GTCCAGTTTTCCCAGGAATCCCT	TGTCCTCGGGGTCCAGTTTTCCCAGGAATCCCTTAGATGCTAAGATGGGGATTCCTGGAAATACTGTTCTTGAGGTCATG
ocu-mir-145	chr3:31259927:31260006:+	ocu-miR-145-3p	23.94	37.32	27.68	28.93	48.2	45.42	mir-145	ATTCCTGGAAATACTGTTCT	TGTCCTCGGGGTCCAGTTTTCCCAGGAATCCCTTAGATGCTAAGATGGGGATTCCTGGAAATACTGTTCTTGAGGTCATG
ocu-mir-146a	chr18:50441888:50441967:+	ocu-miR-146a-5p	3.49	4.46	6.11	3.69	6.23	13	mir-146	TGAGAACTGAATTCCATAGGCCGT	CACCTGGCTCTGAGAACTGAATTCCATAGGCCGTGAGCTCTAGCAAATGCCCTGGGGACTCAGTTCTGGTGCCCGGCTGT
ocu-mir-146b	chr3:41906601:41906675:+	ocu-miR-146b-5p	8.56	15.13	11.45	23.91	31.76	55.32	mir-146	TGAGAACTGAATTCCATGGGTT	TCCTCAGCTTTGAGAACTGAATTCCATGGGTTGTGTCAGTGTCAGACCTGTGAAATTTAGTTCTTCAGCTGGGAT
ocu-mir-148a	chr10:10783739:10783818:-	ocu-miR-148a-5p	5.15	7.43	8.3	6.77	11.13	8.01	mir-148	AAAGTTCTGAGACACTCCGACT	CTTTGGAGCCAAAGTTCTGAGACACTCCGACTCTGAGTACGATAGAAGTCAGTGCACTACAGAACTTTGTCTCCGGAGGC
ocu-mir-148a	chr10:10783739:10783818:-	ocu-miR-148a-3p	3360.5	5646.66	7161.19	6446.93	7701.68	8756.88	mir-148	TCAGTGCACTACAGAACTTTGT	CTTTGGAGCCAAAGTTCTGAGACACTCCGACTCTGAGTACGATAGAAGTCAGTGCACTACAGAACTTTGTCTCCGGAGGC
ocu-mir-148b	chr4:38090656:38090736:+	ocu-miR-148b-5p	0.58	1.39	1.72	0.72	2.65	1.6	mir-148	GAAGTTCTGTTATACACTCAGGC	CATTTGAGGTGAAGTTCTGTTATACACTCAGGCTGTGGCTCTCTGAAAGTCAGTGCATCACAGAACTTTGTCTCGAAAGCT
ocu-mir-148b	chr4:38090656:38090736:+	ocu-miR-148b-3p	91.87	170.56	123.61	145.38	281.53	191.49	mir-148	TCAGTGCATCACAGAACTTTGT	CATTTGAGGTGAAGTTCTGTTATACACTCAGGCTGTGGCTCTCTGAAAGTCAGTGCATCACAGAACTTTGTCTCGAAAGCT
ocu-mir-15a	chr14:54807836:54807914:+	ocu-miR-15a-5p	6.15	11.7	7.16	6.77	12.05	13.76	mir-15	TAGCAGCACATCATGGTTTACA	TAAAGTACTGTAGCAGCACATCATGGTTTACATAATATAGTCAAGATGCGAATCATAATTTGCTGCTCTAGAAATTTAA
ocu-mir-15b	chrUn0007:3665128:3665204:-	ocu-miR-15b-5p	15.55	24.42	15.46	14.88	31.86	27.71	mir-15	TAGCAGCACATAATGGTTTGT	TGGAGTAAAGTAGCAGCACATAATGGTTTGTGGAGTTTAAAAAGGTGCAGGCCATATTGTGCTGCCTCAAAAATACA
ocu-mir-150	chrUn0458:68508:68585:-	ocu-miR-150-5p	25.44	46.42	35.32	16.83	53.92	44.1	mir-150	TCTCCCAACCCTCGTACCAGTG	CTCGGCCCTGTCTCCCAACCCTCGTACCAGTGCCGCACCTCAGACCCTGGTACAGGCATGGGGGGCAGGGACCTGGGG
ocu-mir-152	chr19:39313260:39313340:+	ocu-miR-152-3p	45.73	71.03	151.1	65.97	166.85	148.43	mir-152	TCAGTGCATGACAGAACTTGG	GTCCCCCGGCCCAGGTTCTGTGATACACTCCGACTCGGGCTCTGGAGCAGTCAGTGCATGACAGAACTTGGGCCCGGAAGG
ocu-mir-154	chrUn0352:147886:147963:+	ocu-miR-154-5p	0.67	1.39	1.81	1.13	2.04	1.41	mir-154	TAGGTTATCCGTGTTGCCTTCG	TGCTTGAAGATAGGTTATCCGTGTTGCCTTCGCTGTACTCGTGACGAATCATACACGGTTGGCCTATTTTCCAGTACC
ocu-mir-154	chrUn0352:147886:147963:+	ocu-miR-154-3p	0	0	1.43	0.72	1.12	1.98	mir-154	AATCATACACGGTTGGCCTATT	TGCTTGAAGATAGGTTATCCGTGTTGCCTTCGCTGTACTCGTGACGAATCATACACGGTTGGCCTATTTTCCAGTACC
ocu-mir-155	chr14:154700607:154700685:+	ocu-miR-155-5p	6.24	10.49	16.04	9.64	17.56	29.97	mir-155	TTAATGCTAATCGTGATAGGGGT	CTGTATGCTGTTAATGCTAATCGTGATAGGGGTTTTTACCTCCAACTGACTCCTACATGTTAGCATTAACAGGGTATGA
ocu-mir-16a	chr14:54807983:54808066:+	ocu-miR-16a-5p	14.38	29.71	17.85	16.72	25.94	36.85	mir-16	TAGCAGCACGTAAATATTGGCGT	TGTTCCGCTCTAGCAGCACGTAAATATTGGCGTAGTGAAATAAATATTAAACACCAATATTATTGTGCTGCTTTAGCGTGACAG
ocu-mir-16b	chrUn0007:3664979:3665062:-	ocu-miR-16b-5p	242.6	392.37	219.53	204.07	484.32	547.25	mir-16	TAGCAGCACGTAAATACTGGC	AGCAGTGCCTTAGCAGCACGTAAATACTGGCGTTAAGATTCTAAAATTATCTCCAGTATTAACTGTGCTGCTGAAGTAAGGTTG
ocu-mir-16	chrUn0007:3664979:3665062:-	ocu-miR-16-3p	0	0.65	0	0.72	1.53	1.79	mir-16	CCAGTATTAACTGTGCTGCTGA	AGCAGTGCCTTAGCAGCACGTAAATACTGGCGTTAAGATTCTAAAATTATCTCCAGTATTAACTGTGCTGCTGAAGTAAGGTTG
ocu-mir-17	chr8:93067691:93067768:+	ocu-miR-17-5p	17.63	40.95	25.2	21.24	42.79	41.37	mir-17	CAAAGTGCTTACAGTGCAGGTAG	AGAATAATGTCAAAGTGCTTACAGTGCAGGTAGTGATATGTGCATCTACTGCAGTGAAGGCACTTGTAGCATTATGGT
ocu-mir-181b	chrUn0001:2614656:2614735:-	ocu-miR-181b-5p	969.8	1869.1	937.12	1120.9	1881.23	1622.04	mir-181	AACATTCAACGCTGTCGGTGAGT	GACTCCAATGAACATTCAACGCTGTCGGTGAGTTTGGGATTTGAAAAAACCACCGACCGTTGACTGTACCTTAGGGTCCT
ocu-mir-181b	chrUn0001:2614656:2614735:-	ocu-miR-181b-3p	5.07	10.12	10.5	5.44	20.32	18.19	mir-181	ACCACCGACCGTTGACTGTACC	GACTCCAATGAACATTCAACGCTGTCGGTGAGTTTGGGATTTGAAAAAACCACCGACCGTTGACTGTACCTTAGGGTCCT
ocu-mir-181d	chrUn0001:2613443:2613522:-	ocu-miR-181d-5p	147.65	293.3	152.34	179.24	361.99	290.07	mir-181	AACATTCATTGCTGTCGGTGGGT	GGCTGCACTCAACATTCATTGCTGTCGGTGGGTTTGAGTGCAAATCAACTCACTGATCAATGAATGCAAACTGCGGACCA
ocu-mir-181e	chr16:72388954:72389033:+	ocu-miR-181e-5p	138.34	274.45	142.89	164.67	336.16	270.37	mir-181	AACATTCATTGCTGTCGGTGGGT	GGTCACAATCAACATTCATTGCTGTCGGTGGGTTGAACTGTGTGGACAAGCTCACTGAACAATGAATGCAACTGTGGCCC
ocu-mir-181f	chrUn0990:3921:4002:-	ocu-miR-181f-5p	5.74	9.28	14.51	9.44	19.4	17.25	mir-181	AACATTCATTGTTGTCGGTGGGT	GGTCACAATCAACATTCATTGTTGTCGGTGGGTTGTGAGGACACAGGCCAGACCCACGGGCAGGTGAATGTCATTGTGGCTG
ocu-mir-181c	chrUn0990:4061:4141:-	ocu-miR-181c-5p	0.75	1.11	1.15	0	1.94	1.98	mir-181	AACATTCAACCTGTCGGTGAGT	GGTTTGGGGGAACATTCAACCTGTCGGTGAGTTTGGAAGGCTCAGGCAAACCATCGACCGTTGAGTGGACCCTGAGGCCTG
ocu-mir-181c	chrUn0990:4061:4141:-	ocu-miR-181c-3p	0	0.56	0.67	0	2.14	2.45	mir-181	ACCATCGACCGTTGAGTGGACC	GGTTTGGGGGAACATTCAACCTGTCGGTGAGTTTGGAAGGCTCAGGCAAACCATCGACCGTTGAGTGGACCCTGAGGCCTG
ocu-mir-181a	chr16:72388771:72388852:+	ocu-miR-181a-5p	969.8	1869.1	937.12	1120.9	1881.23	1622.04	mir-181	AACATTCAACGCTGTCGGTGAGT	TGCTTCAGTGAACATTCAACGCTGTCGGTGAGTTTGGAATTAAAATCAAAACCATCGACCGTTGATTGTACCCTATGGCTAA
ocu-mir-181a	chr16:72388771:72388852:+	ocu-miR-181a-3p	38.83	65.64	35.41	42.37	91.29	65.59	mir-181	ACCATCGACCGTTGATTGTACC	TGCTTCAGTGAACATTCAACGCTGTCGGTGAGTTTGGAATTAAAATCAAAACCATCGACCGTTGATTGTACCCTATGGCTAA
ocu-mir-182	chr7:14830037:14830130:+	ocu-miR-182-5p	4.57	15.88	4.77	18.06	24.3	19.22	mir-182	TTTGGCAATGGTAGAACTCACACT	TCCCCCCGTTTTTGGCAATGGTAGAACTCACACTGGTGAGGTATGGGATCCGGTGGTTCTAGACTTGCCAACTACGGTGCATGGCCTCGGCGGC
ocu-mir-183	chr7:14826884:14826964:+	ocu-miR-183-5p	0.5	3.44	1.05	0.92	2.86	2.54	mir-183	TATGGCACTGGTAGAATTCACT	CTGTTCTGTGTATGGCACTGGTAGAATTCACTGTGAACAGTCTCGGTCAGTGAATTACCGAAGGGCCATAAACAGAGCAGA
ocu-mir-1839	chrUn0040:55143:55220:-	ocu-miR-1839-5p	14.72	22.28	26.92	26.27	32.98	39.39	mir-1839	AAGGTAGATAGAACAGGTCTTG	CCTAAATGAAAAGGTAGATAGAACAGGTCTTGTTCGCAAAGGAAGTTCAAGACCTACTTATCTACCAACAGCAAGTAT
ocu-mir-1839	chrUn0040:55143:55220:-	ocu-miR-1839-3p	0	0	0	0	0.61	0.66	mir-1839	AGACCTACTTATCTACCAACA	CCTAAATGAAAAGGTAGATAGAACAGGTCTTGTTCGCAAAGGAAGTTCAAGACCTACTTATCTACCAACAGCAAGTAT
ocu-mir-185	chrUn0128:681989:682064:-	ocu-miR-185-5p	53.12	98.88	89.82	90.08	97.11	98.57	mir-185	TGGAGAGAAAGGCAGTTCCTGA	GGCGAGGGATTGGAGAGAAAGGCAGTTCCTGATGTTCCCCTCCCCAGGGGCTGGCTTTCCTCTGGTTCTTCCCTCC
ocu-mir-185	chrUn0128:681989:682064:-	ocu-miR-185-3p	0	1.11	0.67	0.62	1.23	1.41	mir-185	AGGGGCTGGCTTTCCTCTGGT	GGCGAGGGATTGGAGAGAAAGGCAGTTCCTGATGTTCCCCTCCCCAGGGGCTGGCTTTCCTCTGGTTCTTCCCTCC
ocu-mir-186	chr13:94980777:94980855:+	ocu-miR-186-5p	171.68	306.77	276.33	177.29	314.92	277.82	mir-186	CAAAGAATTCTCCTTTTGGGCT	TATAACTTTCCAAAGAATTCTCCTTTTGGGCTTGCTGGTTTTATTTTAAGCCCAAAGGTGAATTTTTTGGGAAGTTTGG
ocu-mir-188	chrX:34232596:34232684:+	ocu-miR-188-3p	0	0.74	0.67	0	1.23	0.94	mir-188	CATCCCTTGCATGGTGGAGGG	CTAGAGTGTGCCCACACATCATGCCAAGAGAGTGAACCTTTCCCTGCTCCCTCTCTCACATCCCTTGCATGGTGGAGGGTGAGCTTTAT
ocu-mir-19a	chr8:93067974:93068054:+	ocu-miR-19a-3p	0	1.3	0.57	0	0	0	mir-19	TGTGCAAATCTATGCAAAACTGA	GCAGTCTTCTGTTAGTTTTGCATAGTTGCACTACAAGAAGAATGTAGTTGTGCAAATCTATGCAAAACTGATGGTGGCCTG
ocu-mir-19b	chr8:93068292:93068377:+	ocu-miR-19b-3p	5.74	17.46	10.59	8.72	14.91	16.4	mir-19	TGTGCAAATCCATGCAAAACTGA	CACTGTTCTATGGTTAGTTTTGCAGGTTTGCATCCAGCTGTGTGATATTCTGCTGTGCAAATCCATGCAAAACTGACTGTGGTGGT
ocu-mir-19c	chrX:108518493:108518580:-	ocu-miR-19c-3p	5.74	17.46	10.59	8.72	14.91	16.4	mir-19	TGTGCAAATCCATGCAAAACTGA	CTACTCACAATTAGTTTTGCAGGTTTGCATTTCAGCGTATACCTGTATACATGGCTGTGCAAATCCATGCAAAACTGATTGTGATCAC
ocu-mir-190a	chr13:38367196:38367278:+	ocu-miR-190a-5p	0	0	1.62	0	0.82	3.77	mir-190	TGATATGTTTGATATTGGGTTG	TGCTTCTGTGTGATATGTTTGATATTGGGTTGTTTAATTAGGAACCAACTAAATGTCAAACATATTCTTATAGCAGTAGGCAA
ocu-mir-190b	chr17:9455149:9455230:-	ocu-miR-190b-5p	7.48	14.67	9.35	9.44	15.32	19.32	mir-190	TGATATGTTTGATATATTAGGTTG	GGCCTCTGTGTGATATGTTTGATATATTAGGTTGTTATTTAATCCAACTATATATCAAACATATTCCTACAGTGTCTTGCCC
ocu-mir-193a	chr19:21181582:21181656:+	ocu-miR-193a-5p	0.5	0	2.48	0	2.25	1.98	mir-193	TGGGTCTTTGCGGGCGAGATG	AGCTGAGGGCTGGGTCTTTGCGGGCGAGATGAGGGTGTCGGTTCAACTGGCCTACAAAGTCCCAGTCCTCGGCTA
ocu-mir-193b	chr6:7412249:7412327:+	ocu-miR-193b-5p	2.41	5.01	3.05	2.56	4.08	3.96	mir-193	CGGGGTTTTGAGGGCGAGATGA	GGCCCAGAATCGGGGTTTTGAGGGCGAGATGAGTTTATGTTTTATCCAACTGGCCCACAAAGTCCCGCTTTTGGGGTCA
ocu-mir-193b	chr6:7412249:7412327:+	ocu-miR-193b-3p	115.48	229.61	95.54	130.61	211.48	260.01	mir-193	AACTGGCCCACAAAGTCCCGCT	GGCCCAGAATCGGGGTTTTGAGGGCGAGATGAGTTTATGTTTTATCCAACTGGCCCACAAAGTCCCGCTTTTGGGGTCA
ocu-mir-194	chr16:52957880:52957955:+	ocu-miR-194-5p	3.91	6.96	7.54	6.67	14.7	13.85	mir-194	TGTAACAGCAACTCCATGTGGA	AGTTATCAAGTGTAACAGCAACTCCATGTGGACTATGTACCAATTTCCAGTGGAGATGCTGTTACTTTTGATGGTT
ocu-mir-195	chr19:12026532:12026611:+	ocu-miR-195-5p	26.77	45.31	67.77	27.7	58.61	59.46	mir-195	TAGCAGCACAGAAATATTGGCA	CCCCTGGCTCTAGCAGCACAGAAATATTGGCACCGGGAGGCGAGTCTGCCAATATTGGCTGTGCTGCTCCAGGCGGGGTG
ocu-mir-195	chr19:12026532:12026611:+	ocu-miR-195-3p	1.41	4.46	3.15	1.74	5.11	3.11	mir-195	CCAATATTGGCTGTGCTGCTCC	CCCCTGGCTCTAGCAGCACAGAAATATTGGCACCGGGAGGCGAGTCTGCCAATATTGGCTGTGCTGCTCCAGGCGGGGTG
ocu-mir-196a	chr10:11887967:11888042:-	ocu-miR-196a-5p	26.11	49.12	28.25	33.04	64.23	62.86	mir-196	TAGGTAGTTTCCTGTTGTTGGG	GTCGGTGATTTAGGTAGTTTCCTGTTGTTGGGATCCACCTTTCTCTCGACAGCACGACACTGCCTTCATTACTTCA
ocu-mir-196b	chr19:38730710:38730789:+	ocu-miR-196b-5p	45.23	87.83	32.93	67	116	93.01	mir-196	TAGGTAGTTTCATGTTGTTGGG	CTGGGTGAATTAGGTAGTTTCATGTTGTTGGGCCTGGGTCTCTGAACACAACGACATGGAACCACCTGACTCACGGCAGT
ocu-mir-196c	chr4:37775889:37775965:+	ocu-miR-196c-5p	77.07	155.24	57.56	123.84	196.06	145.32	mir-196	TAGGTAGTTTCATGTTGTTGGGA	ATCTGTGGCTTAGGTAGTTTCATGTTGTTGGGATTGAGTTTTGAACTCGGCAACAAGAAACTGCCTGAGTTACATCA
ocu-mir-197	chr13:54594226:54594314:-	ocu-miR-197-3p	1.08	1.86	1.34	1.03	3.37	1.6	mir-197	TTCACCACCTTCTCCACCCAGC	GTGCTCCAGGGGCTGTGCTGGGTAGAGAGGGTAGTGGGAGGTAAGAGCTCTTCACCCTTCACCACCTTCTCCACCCAGCGTGGCCAGCA
ocu-mir-199a	chr13:20628406:20628485:+	ocu-miR-199a-5p	172.18	292.65	721.79	416.45	815.17	761.36	mir-199	CCCAGTGTTCAGACTACCTGTTC	GCTCCGTCGCCCCAGTGTTCAGACTACCTGTTCAGGACAATGCCGTTGTACAGTAGTCTGCACATTGGTTAGACTGGGCA
ocu-mir-199a	chr13:20628406:20628485:+	ocu-miR-199a-3p	665.77	1055.85	2773.76	1218.26	2578.87	2385.1	mir-199	ACAGTAGTCTGCACATTGGTT	GCTCCGTCGCCCCAGTGTTCAGACTACCTGTTCAGGACAATGCCGTTGTACAGTAGTCTGCACATTGGTTAGACTGGGCA
ocu-mir-199b	chrUn0216:201970:202051:+	ocu-miR-199b-5p	172.18	292.65	721.79	416.45	815.17	761.36	mir-199	CCCAGTGTTCAGACTACCTGTTC	GCCCCGCCCGCCCAGTGTTCAGACTACCTGTTCAGGGGACTCCAGATGTGTACAGTAGTCTGCACATTGGTTAGGCTGGGCC
ocu-mir-199b	chrUn0216:201970:202051:+	ocu-miR-199b-3p	665.77	1055.85	2773.19	1218.26	2578.87	2384.34	mir-199	ACAGTAGTCTGCACATTGGTT	GCCCCGCCCGCCCAGTGTTCAGACTACCTGTTCAGGGGACTCCAGATGTGTACAGTAGTCTGCACATTGGTTAGGCTGGGCC
ocu-mir-20a	chr8:93068164:93068248:+	ocu-miR-20a-5p	52.13	143.17	74.55	63.2	115.18	149.09	mir-20	TAAAGTGCTTATAGTGCAGGTAG	TCTGTAGCACTAAAGTGCTTATAGTGCAGGTAGTGTTTAGTTATCTACTGCATTATGAGCACTTAAAGTACTGCTAGCTGTAGAA
ocu-mir-20b	chrX:108518623:108518702:-	ocu-miR-20b-5p	1.58	2.88	1.91	0.72	3.78	2.73	mir-20	CAAAGTGCTCATAGTGCAGGTAG	CTCATAGTACCAAAGTGCTCATAGTGCAGGTAGTTCTAGCATCATTCTACTGTAGTGTGAGCACTTCTAGTACTCTGGGA
ocu-mir-206	chr12:41638544:41638630:+	ocu-miR-206-3p	25487.6	22952.5	28841.8	34376.6	36588.8	49046	mir-206	TGGAATGTAAGGAAGTGTGTGG	CCCTGCTTCCCGAGGCCACATGCTTCTTTATATCCCCATACGGATTACTTTGCTATGGAATGTAAGGAAGTGTGTGGTTTCGGCAGG
ocu-mir-208	chr17:43610537:43610616:-	ocu-miR-208-3p	0	0	3.44	0	0	1.32	mir-208	ATAAGACGAACAAAAGGTTTGT	TCTCCTCTCAGGGAAGCTTTTTGCTCGCATTATGTTTCTCATCCGAATATAAGACGAACAAAAGGTTTGTCTGAGAGCAG
ocu-mir-21	chr19:28514182:28514259:-	ocu-miR-21-5p	3595.2	4932.11	6400.55	5645.84	8268.21	6680.89	mir-21	TAGCTTATCAGACTGATGTTGAC	CTTTGTCGGATAGCTTATCAGACTGATGTTGACTGTTGAATCTCATGGCAACAGCAGTCGATGGGCTGTCTGACATTT
ocu-mir-214	chr13:20634031:20634113:+	ocu-miR-214-5p	1.33	2.79	12.69	3.28	6.02	6.79	mir-214	TGCCTGTCTACACTTGCTGTGC	GTCATGTGTCTGCCTGTCTACACTTGCTGTGCAGAACATCCGCTCACCTGTACAGCAGGCACAGACAGGCAGTCACATGACAA
ocu-mir-214	chr13:20634031:20634113:+	ocu-miR-214-3p	8.81	10.96	50.11	17.44	37.07	35.62	mir-214	ACAGCAGGCACAGACAGGCAGT	GTCATGTGTCTGCCTGTCTACACTTGCTGTGCAGAACATCCGCTCACCTGTACAGCAGGCACAGACAGGCAGTCACATGACAA
ocu-mir-218a	chr2:11156696:11156777:+	ocu-miR-218a-5p	15.05	12.72	62.61	23.08	46.67	26.95	mir-218	TTGTGCTTGATCTAACCATGT	AGATTTTCTGTTGTGCTTGATCTAACCATGTGGTTGCGAGGTATGAGTAAAACATGGTTCCGTCAAGCACCATGGAACGTCA
ocu-mir-218b	chr3:50155726:50155809:-	ocu-miR-218b-5p	15.05	12.72	62.61	23.08	46.67	26.95	mir-218	TTGTGCTTGATCTAACCATGT	GGGCTTTCCTTTGTGCTTGATCTAACCATGTGGTGGAACGATGGAAACGGAACATGGTTCTGTCAAGCACCGCGGAAAGCACCG
ocu-mir-22	chr19:16435648:16435727:+	ocu-miR-22-5p	16.05	22.65	23.77	11.9	24.81	26.76	mir-22	AGTTCTTCAGTGGCAAGCTTT	GAGCCGCAGTAGTTCTTCAGTGGCAAGCTTTATGTCCTGACCCAGCTAAAGCTGCCAGTTGAAGAACTGTTGCCCTCTGC
ocu-mir-22	chr19:16435648:16435727:+	ocu-miR-22-3p	773.26	949.82	852.27	519.77	1036.65	950.21	mir-22	AAGCTGCCAGTTGAAGAACTGT	GAGCCGCAGTAGTTCTTCAGTGGCAAGCTTTATGTCCTGACCCAGCTAAAGCTGCCAGTTGAAGAACTGTTGCCCTCTGC
ocu-mir-221	chrX:30972901:30972982:-	ocu-miR-221-5p	1.75	2.41	1.91	0	5.72	6.97	mir-221	ACCTGGCATACAATGTAGATT	TGGGGCATGAACCTGGCATACAATGTAGATTTCTGTGTTTTTTGGGCAACAGCTACATTGTCTGCTGGGTTTCAGGCTACCT
ocu-mir-221	chrX:30972901:30972982:-	ocu-miR-221-3p	14.8	39	23.58	18.57	47.38	84.06	mir-221	AGCTACATTGTCTGCTGGGTTT	TGGGGCATGAACCTGGCATACAATGTAGATTTCTGTGTTTTTTGGGCAACAGCTACATTGTCTGCTGGGTTTCAGGCTACCT
ocu-mir-224	chrUn0033:727733:727818:+	ocu-miR-224-5p	0.83	2.04	0.95	1.95	1.53	3.58	mir-224	CAAGTCACTAGTGGTTCCGTTT	TAGGGGCTTTCAAGTCACTAGTGGTTCCGTTTAGTAGATGGTTTACATTTCTTCAAAATGGTGCCCTAGTGACTACAAAGCCCCAG
ocu-mir-23b	chr1:74102147:74102227:+	ocu-miR-23b-5p	1.58	2.23	1.43	1.03	2.35	2.26	mir-23b	TGGGTTCCTGGCATGCTGATTT	TCTGGCTGCTTGGGTTCCTGGCATGCTGATTTGTGACTTAAGATTAAAATCACATTGCCAGGGATTACCACGCAACCACGA
ocu-mir-23b	chr1:74102147:74102227:+	ocu-miR-23b-3p	240.27	286.62	303.34	199.15	390.38	302.6	mir-23b	ATCACATTGCCAGGGATTACCAC	TCTGGCTGCTTGGGTTCCTGGCATGCTGATTTGTGACTTAAGATTAAAATCACATTGCCAGGGATTACCACGCAACCACGA
ocu-mir-24a	chr1:74102777:74102854:+	ocu-miR-24a-5p	5.74	5.2	3.91	5.13	9.29	8.39	mir-24	GTGCCTACTGAGCTGATATCAGT	CCGCCCTCCGGTGCCTACTGAGCTGATATCAGTTCTCGTTTCACACACTGGCTCAGTTCAGCAGGAACAGGAGTGGAG
ocu-mir-24a	chr1:74102777:74102854:+	ocu-miR-24a-3p	363.73	518.55	576.13	284.71	695.9	634.42	mir-24	TGGCTCAGTTCAGCAGGAAC	CCGCCCTCCGGTGCCTACTGAGCTGATATCAGTTCTCGTTTCACACACTGGCTCAGTTCAGCAGGAACAGGAGTGGAG
ocu-mir-24c	chr20:15283609:15283706:-	ocu-miR-24c-3p	0	0	0	0	0	0	mir-24	TGGCTCAGTTCAGCAGGTTCT	AGGGGGTCACCAGGGCCATGAGCTAGTCCGATTTCCCACGGGAAGCCTCAGGCTGAGGGTGCACAGATGGCTCAGTTCAGCAGGTTCTCCCTCTAAAC
ocu-mir-24b	chrUn0990:23709:23786:+	ocu-miR-24b-5p	11.64	29.43	35.89	19.9	30.02	44.29	mir-24	TACCTACTGAGCTGAAACACAGT	CCGCCTCCCGTACCTACTGAGCTGAAACACAGTTGATGTCGTGGACACTGGCTCAGTTCAGCAGGAACAGGAGTCGAG
ocu-mir-24b	chrUn0990:23709:23786:+	ocu-miR-24b-3p	363.73	518.55	576.13	284.71	695.9	634.42	mir-24	TGGCTCAGTTCAGCAGGAAC	CCGCCTCCCGTACCTACTGAGCTGAAACACAGTTGATGTCGTGGACACTGGCTCAGTTCAGCAGGAACAGGAGTCGAG
ocu-mir-25	chrUn0062:103156:103247:+	ocu-miR-25-3p	116.97	229.61	171.71	135.53	226.79	232.02	mir-25	CATTGCACTTGTCTCGGTCTGA	ACCGGGACTGGCCAGTGTTGAGAGGCGGAGACTTGGGCAATTGCTGGACGCTGCCCTGGGCATTGCACTTGTCTCGGTCTGACAGTGCCGGC
ocu-mir-26a	chr7:159720524:159720599:+	ocu-miR-26a-5p	412.78	613.62	540.91	435.84	744.51	895.93	mir-26	TTCAAGTAATTCAGGATAGGTT	CGGGACCCAGTTCAAGTAATTCAGGATAGGTTGTGTGCTGTCCAGCCTGTTCTCCATTACTTGGCTCGGGGGCCGG
ocu-mir-26b	chrUn0016:918066:918145:-	ocu-miR-26b-5p	10891.6	18894.8	12799.1	14010.9	21983.4	23557.7	mir-26	TTCAAGTAATCCAGGATAGGCT	TGTGGCTGGATTCAAGTAATCCAGGATAGGCTGTTGCCATCCGTGAGGCCTATTCTTGATTACTTGTTTCTGGAGGCAGC
ocu-mir-26b	chrUn0016:918066:918145:-	ocu-miR-26b-3p	0	1.21	0.76	1.03	1.74	1.7	mir-26	CCTATTCTTGATTACTTGTTTC	TGTGGCTGGATTCAAGTAATCCAGGATAGGCTGTTGCCATCCGTGAGGCCTATTCTTGATTACTTGTTTCTGGAGGCAGC
ocu-mir-27	chr1:74102369:74102451:+	ocu-miR-27-5p	2.49	2.14	2.39	0.62	3.68	2.17	mir-27	AGAGCTTAGCTGATTGGTGAAC	GACGAGGTGCAGAGCTTAGCTGATTGGTGAACAGTGATTGGTTTCCGCCTTGTTCACAGTGGCTAAGTTCTGCACCTGAAGAG
ocu-mir-27	chr1:74102369:74102451:+	ocu-miR-27-3p	7841.04	10238	8287.78	6259.07	16563.9	11162.9	mir-27	TTCACAGTGGCTAAGTTCTGC	GACGAGGTGCAGAGCTTAGCTGATTGGTGAACAGTGATTGGTTTCCGCCTTGTTCACAGTGGCTAAGTTCTGCACCTGAAGAG
ocu-mir-29a	chr16:64849782:64849863:+	ocu-miR-29a-5p	1.58	1.67	0.67	0	2.25	0.57	mir-29	CTGGTTTCACATGGTGGCTTAGA	CTTCTGGAAGCTGGTTTCACATGGTGGCTTAGATTTTTCCATCTTTGTATCTAGCACCATTTGAAATCAGTGTTTTAGGAGT
ocu-mir-29a	chr16:64849782:64849863:+	ocu-miR-29a-3p	30.35	41.13	24.82	30.47	57.08	46.46	mir-29	CTAGCACCATTTGAAATCAGTG	CTTCTGGAAGCTGGTTTCACATGGTGGCTTAGATTTTTCCATCTTTGTATCTAGCACCATTTGAAATCAGTGTTTTAGGAGT
ocu-mir-29b	chr7:9515481:9515560:-	ocu-miR-29b-3p	142.17	197.11	189.94	145.38	234.96	205.72	mir-29	TAGCACCATCTGAAATCGGTT	CTTAGAGGATGACTGATTTCTTTTGGTGTTCAGAGTCAATAGAATTTTCTAGCACCATCTGAAATCGGTTATAATGATCG
ocu-mir-29c	chr7:9515800:9515884:-	ocu-miR-29c-3p	30.35	41.13	24.82	30.47	57.08	46.46	mir-29	CTAGCACCATTTGAAATCAGTGT	CTTCTTCAGGAAGCTGGTTTCATATGGTGGTTTAGATTTAAATAGTGATTGTCTAGCACCATTTGAAATCAGTGTTCTTGGAGGA
ocu-mir-29d	chr7:9515801:9515882:-	ocu-miR-29d-3p	30.35	41.13	24.82	30.47	57.08	46.46	mir-29	CTAGCACCATTTGAAATCAGTG	TCTTCAGGAAGCTGGTTTCATATGGTGGTTTAGATTTAAATAGTGATTGTCTAGCACCATTTGAAATCAGTGTTCTTGGAGG
ocu-mir-29e	chr7:9515802:9515882:-	ocu-miR-29e-3p	30.35	41.13	24.82	30.47	57.08	46.46	mir-29	CTAGCACCATTTGAAATCAGT	TCTTCAGGAAGCTGGTTTCATATGGTGGTTTAGATTTAAATAGTGATTGTCTAGCACCATTTGAAATCAGTGTTCTTGGAG
ocu-mir-299	chrUn0352:123300:123378:+	ocu-miR-299-3p	4.16	5.48	11.26	9.03	15.42	14.98	mir-299	TATGTGGGACGGTAAACCGCTT	CGGTACTTGAAGGAATGGTTTACCGTCCCACATACATTTTGAGTATGTATGTGGGACGGTAAACCGCTTCTTGGTATCC
ocu-mir-30a	chr12:58129078:58129159:-	ocu-miR-30a-5p	497.83	682.24	542.06	444.05	861.94	806.59	mir-30	TGTAAACATCCTACACTCTCAGCT	TGACAGACATTGTAAACATCCTACACTCTCAGCTGTGGAATGTAAGAAAGCTGGGAGAAGGCTGTTTACTCTCTCTGCCTTG
ocu-mir-30a	chr12:58129078:58129159:-	ocu-miR-30a-3p	8.73	11.33	9.83	14.06	19.5	14.23	mir-30	CTGGGAGAAGGCTGTTTACTCT	TGACAGACATTGTAAACATCCTACACTCTCAGCTGTGGAATGTAAGAAAGCTGGGAGAAGGCTGTTTACTCTCTCTGCCTTG
ocu-mir-30b	chr12:58159832:58159913:-	ocu-miR-30b-5p	1366.53	1739.39	1359.1	1653.18	2919.01	2162.88	mir-30	TGTAAACATCCTCGACTGGAAGCT	AGTGAGCGACTGTAAACATCCTCGACTGGAAGCTGTGAGGCGCAGACGGGCTTTCAGTCGGATGTTTGCAGCTGCCGACTGC
ocu-mir-30b	chr12:58159832:58159913:-	ocu-miR-30b-3p	44.81	62.86	51.16	46.58	95.48	76.8	mir-30	CTTTCAGTCGGATGTTTGCAGC	AGTGAGCGACTGTAAACATCCTCGACTGGAAGCTGTGAGGCGCAGACGGGCTTTCAGTCGGATGTTTGCAGCTGCCGACTGC
ocu-mir-30c	chr13:125814880:125814960:-	ocu-miR-30c-5p	497.83	682.24	542.06	444.05	861.94	806.59	mir-30	TGTAAACATCCTACACTCTCAGCT	CTGTAGTGTGTGTAAACATCCTACACTCTCAGCTGTGAGCTCAAGGTGGCTGGGAGAGGGTTGTTTACTCCTTCTGCCATG
ocu-mir-30c	chr13:125814880:125814960:-	ocu-miR-30c-3p	0	1.39	0.86	1.13	1.53	2.54	mir-30	CTGGGAGAGGGTTGTTTACTCC	CTGTAGTGTGTGTAAACATCCTACACTCTCAGCTGTGAGCTCAAGGTGGCTGGGAGAGGGTTGTTTACTCCTTCTGCCATG
ocu-mir-30d	chr3:150418844:150418922:-	ocu-miR-30d-5p	489.51	839.15	496.24	533.21	942.2	1164.04	mir-30	TGTAAACATCCTACACTCAGCT	TTTCAGTTCATGTAAACATCCTACACTCAGCTGTAATACATGAATTGGCTGGGAGGTGGATGTTTACGTCAGCTGACTT
ocu-mir-30d	chr3:150418844:150418922:-	ocu-miR-30d-3p	1.5	1.76	1.43	1.54	1.63	2.83	mir-30	CTGGGAGGTGGATGTTTACGT	TTTCAGTTCATGTAAACATCCTACACTCAGCTGTAATACATGAATTGGCTGGGAGGTGGATGTTTACGTCAGCTGACTT
ocu-mir-30f	chr3:150424936:150425015:-	ocu-miR-30f-5p	2773.05	5014.65	2643.19	3304.31	4817.19	5846.4	mir-30	TGTAAACATCCCCGACTGGAAGCT	AGTCTGTTGTTGTAAACATCCCCGACTGGAAGCTGTAAAACAACTAAGCTTTCAGTCAGATGTTTGCTGCTACCGGCTAT
ocu-mir-30f	chr3:150424936:150425015:-	ocu-miR-30f-3p	5.4	9.01	5.06	6.57	9.9	10.65	mir-30	CTTTCAGTCAGATGTTTGCTGC	AGTCTGTTGTTGTAAACATCCCCGACTGGAAGCTGTAAAACAACTAAGCTTTCAGTCAGATGTTTGCTGCTACCGGCTAT
ocu-mir-30e	chr13:125818439:125818522:-	ocu-miR-30e-5p	618.29	811.02	670.44	834.65	1296.02	1222.85	mir-30e	TGTAAACATCCTTGACTGGAAGCT	TCTTTGCTGCTGTAAACATCCTTGACTGGAAGCTGTAAGGTGTTAAGAGGAGCTTTCAGTCGGATGTTTACAGCGGCAGGCTGC
ocu-mir-30e	chr13:125818439:125818522:-	ocu-miR-30e-3p	71.66	102.97	78.65	53.56	137.65	129.11	mir-30e	CTTTCAGTCGGATGTTTACAGC	TCTTTGCTGCTGTAAACATCCTTGACTGGAAGCTGTAAGGTGTTAAGAGGAGCTTTCAGTCGGATGTTTACAGCGGCAGGCTGC
ocu-mir-32	chr1:4122957:4123037:+	ocu-miR-32-5p	0.58	1.67	2.48	0	2.45	3.96	mir-32	TATTGCACATTACTAAGTTGCA	CTGGTGGAGATATTGCACATTACTAAGTTGCATGTTGTCACGGCCTCAATGCAATTTAGTGTGTGTGATATTTTCACATGA
ocu-mir-323	chrUn0352:125040:125119:+	ocu-miR-323-3p	0.58	1.67	1.24	1.64	1.23	2.54	mir-323	GCACATTACACGGTCGACCTCT	TGGTACTTGGAGAGAGGTGGTCCGTGGCGCGTTCGCTTTATTTATGGCGCACATTACACGGTCGACCTCTTTGCAGTATC
ocu-mir-328	chr5:22813801:22813885:-	ocu-miR-328-3p	39.24	56.64	48.39	29.55	54.63	64.08	mir-328	CTGGCCCTCTCTGCCCTTCCGT	CAGAACCTGGAGCGGGGGGGCAGGAGGGGCTCAGGGAGAAAAGTGTGCAGCCCCTGGCCCTCTCTGCCCTTCCGTCCCTGTTTCC
ocu-mir-331	chr4:74616368:74616443:+	ocu-miR-331-5p	3.74	5.57	6.97	2.87	10.11	11.31	mir-331	TCTAGGTATGGTCCCAGGGATC	TTGGGTTTGTTCTAGGTATGGTCCCAGGGATCCCAGATCAAACCAGGCCCCTGGGCCTATCCTAGAACCAACCTAA
ocu-mir-331	chr4:74616368:74616443:+	ocu-miR-331-3p	2.99	3.34	2.96	2.56	6.23	5.84	mir-331	GCCCCTGGGCCTATCCTAGA	TTGGGTTTGTTCTAGGTATGGTCCCAGGGATCCCAGATCAAACCAGGCCCCTGGGCCTATCCTAGAACCAACCTAA
ocu-mir-335	chr7:14144934:14145011:-	ocu-miR-335-5p	2.33	2.97	1.53	1.54	3.78	6.13	mir-335	TCAAGAGCAATAACGAAAAATG	TGGGCGGGAGTCAAGAGCAATAACGAAAAATGTTTGTCATAAACCGTTTTTCATTATTGCTCCTGACCTCCTCTCATT
ocu-mir-335	chr7:14144934:14145011:-	ocu-miR-335-3p	0	0.74	0.86	0	1.23	1.32	mir-335	TTTTTCATTATTGCTCCTGACC	TGGGCGGGAGTCAAGAGCAATAACGAAAAATGTTTGTCATAAACCGTTTTTCATTATTGCTCCTGACCTCCTCTCATT
ocu-mir-337	chrUn0352:1550:1632:+	ocu-miR-337-3p	0.5	1.67	1.62	0.62	1.74	1.6	mir-337	TCCTATATGATGCCTTTCTTC	GTTGGGGGATGGGAACGGCTTCATACAGGAGTTGATTGCACAGTCATCCAGCTCCTATATGATGCCTTTCTTCATCCTCTTCA
ocu-mir-34	chr13:140941477:140941561:+	ocu-miR-34-5p	3.33	2.97	2.48	2.46	6.94	4.52	mir-34	TGGCAGTGTCTTAGCTGGTTGT	AGTGTTTCTTTGGCAGTGTCTTAGCTGGTTGTTGTGAGTCACAGAGAAGGAAGCAATCAGCAAGTATACTGCCCTAGAAGTGCTG
ocu-mir-340a	chrUn0032:1482715:1482802:-	ocu-miR-340a-3p	0	0.56	1.43	0.62	0.82	0.66	mir-340	TCCGTCTCAGTTACTTTATAGCC	GTACCTGGTGTGATTATAAAGCAATGAGACTGATTGTCATATGTTGTTCATGGGATCCGTCTCAGTTACTTTATAGCCATACCTGGTA
ocu-mir-340b	chrUn0032:1482716:1482801:-	ocu-miR-340b-3p	0	0.56	1.43	0.62	0.82	0.66	mir-340	TCCGTCTCAGTTACTTTATAGC	TACCTGGTGTGATTATAAAGCAATGAGACTGATTGTCATATGTTGTTCATGGGATCCGTCTCAGTTACTTTATAGCCATACCTGGT
ocu-mir-350	chr16:24307015:24307095:+	ocu-miR-350-3p	11.22	18.2	9.45	10.88	24.41	15.64	mir-350	TTCACAAAGCCCATACACTTTT	TCCTACAAGAGTAAAGTGCATGCGCTTTGGGACAGTGAGGAAAATAATGTTCACAAAGCCCATACACTTTTACCCTTTGGG
ocu-mir-3613	chrUn0007:3616984:3617060:-	ocu-miR-3613-5p	8.06	12.91	19.95	9.44	15.73	24.69	mir-3613	TGTTGTACTTTTTTTTTTGTTC	GGGTTTGGATTGTTGTACTTTTTTTTTTGTTCGTTGCATTTTTGGGAACAAAAAAAAAAGCCCAACCCTTCACACCA
ocu-mir-363	chrX:108518200:108518287:-	ocu-miR-363-3p	15.13	25.44	13.65	15.6	44.93	24.41	mir-363	AATTGCACGGTATCCATCTGTA	GTTTTGCTGTTGTCGGGTGGATCACGATGCAATTTTGATTAGTACAATAGGAGAAAAATTGCACGGTATCCATCTGTAAACCGCAGGA
ocu-mir-365b	chr19:21192643:21192726:+	ocu-miR-365b-3p	149.48	338.61	143.84	174.73	278.05	277.82	mir-365	TAATGCCCCTAAAAATCCTTAT	AGCAAGAAAAATGAGGGACTTTCAGGGGCAGCTGTGTTTCCTGACTCAGTCATAATGCCCCTAAAAATCCTTATTGTTCTTGCA
ocu-mir-365a	chr6:7416440:7416521:+	ocu-miR-365a-5p	6.24	16.25	3.82	11.08	13.58	11.87	mir-365	AGGGACTTTTGGGGGCAGATGTGT	AGGGAAAATGAGGGACTTTTGGGGGCAGATGTGTTTGCATTCCAGTATCATAATGCCCCTAAAAATCCTTATTGCTCTTGCA
ocu-mir-365a	chr6:7416440:7416521:+	ocu-miR-365a-3p	149.48	338.61	143.84	174.73	278.05	277.82	mir-365	TAATGCCCCTAAAAATCCTTAT	AGGGAAAATGAGGGACTTTTGGGGGCAGATGTGTTTGCATTCCAGTATCATAATGCCCCTAAAAATCCTTATTGCTCTTGCA
ocu-mir-374a	chrUn0059:1527633:1527703:+	ocu-miR-374a-5p	31.34	53.2	50.49	24.42	62.29	61.35	mir-374	TTATAATACAACCTGATAAGTG	ACATCGGCCATTATAATACAACCTGATAAGTGTTACAGCACTTACCAGATTGTATTGTAATTGTCTGTGTA
ocu-mir-374b	chrUn0059:1593266:1593336:+	ocu-miR-374b-5p	20.2	34.82	34.74	31.5	66.37	73.6	mir-374	ATATAATACAACCTGCTAAGT	ACTTGGATGGATATAATACAACCTGCTAAGTGTCCTAGCACTTAGCAGGTTGTATTATCATTGTCCGAGTC
ocu-mir-375	chr7:160243015:160243094:-	ocu-miR-375-3p	0	0.56	0.67	0	0.92	0	mir-375	TTTGTTCGTTCGGCTCGCGTGA	CCGCTCCCGCCCCGCGACGAGCCCCTCGCACAAACCGGACCTGAGCGTTTTGTTCGTTCGGCTCGCGTGAGGCAGGGGCG
ocu-mir-376a	chrUn0352:132890:132969:+	ocu-miR-376a-3p	0	0	0.57	0	0	0	mir-376	AACATAGAGGAAAATCCACAT	TGGTATTTAAAAGGTGGATTTTCCTTCTATGTTTATGTATTTGTGGTTAAACATAGAGGAAAATCCACATTTTCAGTATC
ocu-mir-376b	chrUn0352:133832:133912:+	ocu-miR-376b-3p	0	1.3	1.15	0	0.92	1.98	mir-376	AATCATAGAGGAAAATCCACGT	TGGTATTTAAAAGGTAGATTCTCCTTCTATGAGTACATTATTTATGATTAATCATAGAGGAAAATCCACGTTTTCAGTATC
ocu-mir-378d	chr12:36430013:36430104:-	ocu-miR-378d-5p	6502.69	7597.65	6437.3	6455.76	7981.17	9261.25	mir-378	ACTGGACTTGGAGTCAGAAGG	GGGAAAGAGCACTGGACTTGGAGTCAGAAGGTTTCTCTTTATGCAGGTGTAGTTGGTTATGATGTGTTTGACCTAAGTCAAATTCTTAACCT
ocu-mir-378c	chr13:3415984:3416082:-	ocu-miR-378c-5p	7.9	6.5	7.54	5.85	9.39	9.05	mir-378	ACTGGGCTTGGAGTCAGAAGAC	AAGAAATGGCACTGGGCTTGGAGTCAGAAGACCTGGGCTTGAATCCTAGATTTTCTAGTCTATGACTTTCAGTAAGTCCCTTAAACTCTTGAGTTTCAG
ocu-mir-378a	chr3:31535175:31535254:+	ocu-miR-378-5p	133.85	181.98	126.09	98.91	169	205.91	mir-378	CTCCTGACTCCAGGTCCTGTGT	CCACCCAGGGCTCCTGACTCCAGGTCCTGTGTGTTACCTCGAAATAGCACTGGACTTGGAGTCAGAAGGCCTGAGTGGAG
ocu-mir-378a	chr3:31535175:31535254:+	ocu-miR-378-3p	11578.6	15657.6	10950.7	11248.5	16578.5	18131	mir-378	ACTGGACTTGGAGTCAGAAGGC	CCACCCAGGGCTCCTGACTCCAGGTCCTGTGTGTTACCTCGAAATAGCACTGGACTTGGAGTCAGAAGGCCTGAGTGGAG
ocu-mir-378b	chrUn0157:278034:278128:-	ocu-miR-378b-5p	4.49	4.09	3.44	3.08	5	4.62	mir-378	ACTGGACTTGGAGTCAGGTGT	CCACAGCGGGACTGGACTTGGAGTCAGGTGTAAAAAGGTTTCCCCTGGGGCACTGGGCAGCAGTCTCAGATCTGAAGCAAACTCTTGGCTCTGGT
ocu-mir-379	chrUn0352:121677:121755:+	ocu-miR-379-5p	18.71	23.77	28.92	44.94	67.29	74.83	mir-379	TGGTAGACTATGGAACGTAGG	CCTGAAGAGATGGTAGACTATGGAACGTAGGCGTTATGATTTCTGACCTATGTAACATGGTCCACTAACTCTCAGTATC
ocu-mir-379	chrUn0352:121677:121755:+	ocu-miR-379-3p	0.67	1.3	2.77	1.33	1.23	3.2	mir-379	TATGTAACATGGTCCACTAAC	CCTGAAGAGATGGTAGACTATGGAACGTAGGCGTTATGATTTCTGACCTATGTAACATGGTCCACTAACTCTCAGTATC
ocu-mir-381	chrUn0352:136569:136654:+	ocu-miR-381-5p	0	0	0.57	0	0	0.66	mir-381	AGCGAGGTTGCCCTGTGTATATT	GTTTGGTACTTAAAGCGAGGTTGCCCTGTGTATATTCTGTTTATTGACATGCAATATACAAGGGCAAGCTCTCTGTGAGTATCAAA
ocu-mir-381	chrUn0352:136569:136654:+	ocu-miR-381-3p	303.87	763.11	989.52	523.77	880.32	953.98	mir-381	TATACAAGGGCAAGCTCTCTGT	GTTTGGTACTTAAAGCGAGGTTGCCCTGTGTATATTCTGTTTATTGACATGCAATATACAAGGGCAAGCTCTCTGTGAGTATCAAA
ocu-mir-382	chrUn0352:142705:142785:+	ocu-miR-382-5p	0	0	0	0	0	1.13	mir-382	GAAGTTGTTCGTGGTGGATTCG	TGGTACTTGAAGAGAAGTTGTTCGTGGTGGATTCGCTTTACTTATGACGAATCATTCACGGACAACACTTTTTTCAGTACC
ocu-mir-382	chrUn0352:142705:142785:+	ocu-miR-382-3p	1.16	3.25	1.05	0.82	3.17	2.64	mir-382	AATCATTCACGGACAACACTTT	TGGTACTTGAAGAGAAGTTGTTCGTGGTGGATTCGCTTTACTTATGACGAATCATTCACGGACAACACTTTTTTCAGTACC
ocu-mir-409	chrUn0352:152724:152797:+	ocu-miR-409-5p	2.83	6.59	3.72	2.56	3.78	4.71	mir-409	AGGTTACCCGAGCAACTTTGC	ACTTGGGGAGAGGTTACCCGAGCAACTTTGCATCTGGACGACGAATGTTGCTCGGTGAACCCCTTTTCGGTATC
ocu-mir-409	chrUn0352:152724:152797:+	ocu-miR-409-3p	0	0	1.24	0.92	0.61	0	mir-409	GAATGTTGCTCGGTGAACCCCT	ACTTGGGGAGAGGTTACCCGAGCAACTTTGCATCTGGACGACGAATGTTGCTCGGTGAACCCCTTTTCGGTATC
ocu-mir-410	chrUn0352:153176:153254:+	ocu-miR-410-3p	0.58	1.39	1.15	1.23	1.84	2.54	mir-410	AATATAACACAGATGGCCTGT	GGGTGCTGAGGGGAGGTTGTCTGTGATGAGTTCGCTGTATTAAAGCCGAATATAACACAGATGGCCTGTTTTCAGCACC
ocu-mir-411	chrUn0352:122877:122952:+	ocu-miR-411-5p	29.26	70.19	75.02	38.89	90.27	97.25	mir-411	TAGTAGACCGTATAGCGTACG	CTTGGAGAGATAGTAGACCGTATAGCGTACGCTTTATCTGTGACGTATGTAACACGGTCCACTAACCCTCAGTATC
ocu-mir-411	chrUn0352:122877:122952:+	ocu-miR-411-3p	0.91	2.14	3.53	1.95	4.39	3.39	mir-411	TATGTAACACGGTCCACTAAC	CTTGGAGAGATAGTAGACCGTATAGCGTACGCTTTATCTGTGACGTATGTAACACGGTCCACTAACCCTCAGTATC
ocu-mir-423	chr19:18146092:18146170:-	ocu-miR-423-5p	88.13	193.21	130	149.8	171.65	178.87	mir-423	TGAGGGGCAGAGAGCGAGACTTT	GAAGTTAGGCTGAGGGGCAGAGAGCGAGACTTTTCTATTTTCCAAAAGCTCGGTCTGAGGCCCCTCAGTCTTGCTTCCT
ocu-mir-423	chr19:18146092:18146170:-	ocu-miR-423-3p	85.96	166.75	114.54	106.4	161.95	155.49	mir-423	AGCTCGGTCTGAGGCCCCTCAGT	GAAGTTAGGCTGAGGGGCAGAGAGCGAGACTTTTCTATTTTCCAAAAGCTCGGTCTGAGGCCCCTCAGTCTTGCTTCCT
ocu-mir-424	chrX:108856096:108856173:-	ocu-miR-424-5p	2.24	8.73	5.73	3.9	8.58	10.08	mir-424	CAGCAGCAATTCATGTTTTGA	CGAGGGGATGCAGCAGCAATTCATGTTTTGAAGTGCTATGATTCATTCAAAACGTGAGGCGCTGCTATACCCCCTCGC
ocu-mir-425	chr9:16649313:16649394:-	ocu-miR-425-5p	154.89	268.61	114.16	239.06	311.55	326.63	mir-425	AATGACACGATCACTCCCGTTGAGT	AGCGCTTTGGAATGACACGATCACTCCCGTTGAGTGGGCACCCAGGAAGCCATCGGGAATGTCGTGTCCGCCCAGTGCTCTT
ocu-mir-425	chr9:16649313:16649394:-	ocu-miR-425-3p	9.48	14.95	8.78	10.77	23.79	20.54	mir-425	CATCGGGAATGTCGTGTCCGCC	AGCGCTTTGGAATGACACGATCACTCCCGTTGAGTGGGCACCCAGGAAGCCATCGGGAATGTCGTGTCCGCCCAGTGCTCTT
ocu-mir-432	chrUn0352:9842:9929:+	ocu-miR-432-5p	1.08	2.97	4.1	0.92	4.39	7.82	mir-432	TCTTGGAGTAGGTCATTGGGT	CTCCTCCAGGTCTTGGAGTAGGTCATTGGGTGGATCCTCTAATTCCTTACGTGGGCCACTGGATGGCTCCTCCATGTCTTGGAGTAGA
ocu-mir-433	chrUn0352:6769:6867:+	ocu-miR-433-3p	0	0.93	1.62	0.62	0.92	1.41	mir-433	ATCATGATGGGCTCCTCGGTGT	GTGCCCCGGGAGAAGTACGGTGAGCCTGTCATTATTCAGAGAGGCTAGATCCTCGCTGCTGAGAAGGATCATGATGGGCTCCTCGGTGTTCTCCAGGTA
ocu-mir-449	chr11:71142256:71142336:-	ocu-miR-449-5p	1.58	1.3	2.2	2.15	1.94	3.11	mir-449	TGGCAGTGTATTGTTAGCTGG	TGTGATGAGGTGGCAGTGTATTGTTAGCTGGTTGAATATGTGTGTGATATCAGCTAACATACAACTGCTATCTTATTGCAT
ocu-mir-450a	chrX:108849999:108850075:-	ocu-miR-450a-5p	15.71	30.18	18.99	14.47	23.08	41.47	mir-450	TTTTGCAATATGTTCCTGAAT	GCAGAATTATTTTTGCAATATGTTCCTGAATATGTAATCTAAGTGTATTGGGGACATTTTGCATCCATAGTTTTGTA
ocu-mir-450b	chrX:108850164:108850239:-	ocu-miR-450b-5p	15.55	28.23	28.54	14.77	24.81	42.03	mir-450	TTTTGCGATGTGTTCCTAAT	GCTAAACTGTTTTTGCGATGTGTTCCTAATATGCACTATAATTATATTGGGAACATTTTGCATGCATAGTTTTGTA
ocu-mir-450c	chrX:108850334:108850409:-	ocu-miR-450c-5p	15.55	28.23	28.54	14.77	24.81	42.03	mir-450	TTTTGCGATGTGTTCCTAAT	GCTAAACTATTTTTGCGATGTGTTCCTAATATGTAATATAAATGTATTGGGAACATTTTGCATTCATAGTTTTGTA
ocu-mir-452	chrUn0033:726705:726782:+	ocu-miR-452-5p	0.91	2.23	4.77	3.08	3.47	10.65	mir-452	TGTTTGCAGAGGAAACTGAGA	CACTTACAACTGTTTGCAGAGGAAACTGAGACTTTGTAACTATGTCTCAGTCTCATCTGCAAAGAAGTAAGTGCTTTG
ocu-mir-452	chrUn0033:726705:726782:+	ocu-miR-452-3p	0	0.56	0.57	0.72	0.92	1.41	mir-452	TCAGTCTCATCTGCAAAGAAGT	CACTTACAACTGTTTGCAGAGGAAACTGAGACTTTGTAACTATGTCTCAGTCTCATCTGCAAAGAAGTAAGTGCTTTG
ocu-mir-455	chrUn0001:13398629:13398708:-	ocu-miR-455-5p	10.81	14.21	39.33	19.08	25.83	27.42	mir-455	TATGTGCCTTTGGACTACATCGT	GGCGTGAGGGTATGTGCCTTTGGACTACATCGTGGAAGCCAGCACCATGCAGTCCATGGGCATATACACTTGCCTCAAGG
ocu-mir-455	chrUn0001:13398629:13398708:-	ocu-miR-455-3p	1.91	3.53	5.73	4.51	8.48	6.97	mir-455	GCAGTCCATGGGCATATACACT	GGCGTGAGGGTATGTGCCTTTGGACTACATCGTGGAAGCCAGCACCATGCAGTCCATGGGCATATACACTTGCCTCAAGG
ocu-mir-484	chr6:11176919:11177004:-	ocu-miR-484-5p	2.99	5.76	4.96	6.26	14.6	11.12	mir-484	TCAGGCTCAGTCCCCTCCCGAT	TGCAGCCTCGTCAGGCTCAGTCCCCTCCCGATAAACCTCTAAATAGGGAACTTCCCGGGGGGCGACTGTGACTTTTGTGGCCGGAA
ocu-mir-487	chrUn0352:137017:137097:+	ocu-miR-487-3p	10.97	40.11	35.89	22.57	44.52	45.61	mir-487	AATCGTACAGGGTCATCCACTT	TGGTACTTGGGGAGTGGTTATCCCTGTCCTGTTCGTTTTATTCATGTCGAATCGTACAGGGTCATCCACTTTTTCAGTATC
ocu-mir-495	chrUn0352:130070:130150:+	ocu-miR-495-3p	2.91	9.84	7.83	5.95	9.9	12.06	mir-495	AAACAAACATGGTGCACTTCTT	TGGTTCCTGAGAAGAAGTTGCCCATGTTATTTTCGCTGTATGTGTGACGAAACAAACATGGTGCACTTCTTTTCCGGCATC
ocu-mir-499	chr4:4775711:4775788:-	ocu-miR-499-5p	61.02	100.37	558.57	29.96	175.63	389.21	mir-499	TTAAGACTTGCAGTGATGTTT	CGGGCAGCCGTTAAGACTTGCAGTGATGTTTAATTCCTCTCCACGTGAACATCACAGCAAGTCTGTGCTGCTTCCCGT
ocu-mir-501	chrX:34238800:34238878:+	ocu-miR-501-5p	2.58	4.92	2.58	2.46	3.17	3.49	mir-501	AATCCTTTGTCCCTGGGTGAGAAT	CCCCCTCTCTAATCCTTTGTCCCTGGGTGAGAATGCTTTCTGAATGCAATGCACCCGGGCAAGGATTCCAAGAGGGTGA
ocu-mir-501	chrX:34238800:34238878:+	ocu-miR-501-3p	4.16	8.73	6.2	3.9	10.42	10.65	mir-501	AATGCACCCGGGCAAGGATTCC	CCCCCTCTCTAATCCTTTGTCCCTGGGTGAGAATGCTTTCTGAATGCAATGCACCCGGGCAAGGATTCCAAGAGGGTGA
ocu-mir-502a	chrX:34237509:34237588:+	ocu-miR-502a-5p	1.91	5.48	4.01	1.85	7.45	4.33	mir-502	TAATCCTTGCTACCTGGGTGAGAGT	TCCCCCTCTCTAATCCTTGCTACCTGGGTGAGAGTGCTAACTGAATGCAATGCACCTGGGCAAGGATTCAGAGAGCGAGA
ocu-mir-502a	chrX:34237509:34237588:+	ocu-miR-502a-3p	51.96	119.49	80.18	73.87	135.4	149.09	mir-502	AATGCACCTGGGCAAGGATTCA	TCCCCCTCTCTAATCCTTGCTACCTGGGTGAGAGTGCTAACTGAATGCAATGCACCTGGGCAAGGATTCAGAGAGCGAGA
ocu-mir-502b	chrX:34243933:34244011:+	ocu-miR-502b-5p	1.33	3.81	2.58	1.95	3.78	3.2	mir-502	AATCCTTGCTATCTGGGTGCTAGT	CCCCCTCTCTAATCCTTGCTATCTGGGTGCTAGTGCTATCTCAATGCAATGCACCTGGGCAAGGATTCAGAGAGGGTGA
ocu-mir-502b	chrX:34243933:34244011:+	ocu-miR-502b-3p	51.96	119.49	80.18	73.87	135.4	149.09	mir-502	AATGCACCTGGGCAAGGATTCA	CCCCCTCTCTAATCCTTGCTATCTGGGTGCTAGTGCTATCTCAATGCAATGCACCTGGGCAAGGATTCAGAGAGGGTGA
ocu-mir-505	chrUn0002:3182526:3182610:-	ocu-miR-505-3p	6.07	9.1	6.68	6.57	10.52	9.8	mir-505	TCAACACTTGCTGGTTTCCTCT	TGATGCACCCAGTGGGGGAGCCAGGAAGTATTGATGTTTCTGCCAGTTTAGCGTCAACACTTGCTGGTTTCCTCTTTGGAGCATC
ocu-mir-532	chrX:34232277:34232354:+	ocu-miR-532-5p	178.5	363.59	261.82	311.18	514.65	551.86	mir-532	CATGCCTTGAGTGTAGGACTGT	TTCTCTCTTCCATGCCTTGAGTGTAGGACTGTTGGAATCTTAATTACCCTCCCACACCCAAGGCTTGCAGGAGAGTGA
ocu-mir-532	chrX:34232277:34232354:+	ocu-miR-532-3p	9.81	16.53	12.41	7.59	15.93	19.98	mir-532	CCTCCCACACCCAAGGCTTGC	TTCTCTCTTCCATGCCTTGAGTGTAGGACTGTTGGAATCTTAATTACCCTCCCACACCCAAGGCTTGCAGGAGAGTGA
ocu-mir-539	chrUn0352:137503:137584:+	ocu-miR-539-5p	0	2.6	1.72	1.03	2.35	1.88	mir-539	GGAGAAATTATCCTTGGTGTGT	TCATACTTGAGGAGAAATTATCCTTGGTGTGTTCGCTTTATTCGTGATGAATCATACAAGGACAATTTCTTTTTGAGTATCA
ocu-mir-542	chrX:108850867:108850944:-	ocu-miR-542-3p	11.31	26.65	22.24	18.37	27.16	36	mir-542	TGTGACAGATTGATAACTGA	CCTCAGACATCTCGGGGATCATCATGTCACGAGATACCACTGTGCACTTGTGACAGATTGATAACTGAAAGGTCTGGG
ocu-mir-574	chr2:28270659:28270738:+	ocu-miR-574-3p	6.15	10.31	19.28	8.21	16.34	18.94	mir-574	CACGCTCATGCACACACCCACA	GGTGCGGGCGTGTGAGTGTGTGTGTGTGAGTGTGTGTCGCTCCGGGTCCACGCTCATGCACACACCCACACGCCCGCACG
ocu-mir-592	chr7:17299762:17299839:+	ocu-miR-592-5p	0.75	0.74	0.67	0	1.53	0.75	mir-592	TTGTGTCAATATGCGATGATGT	TGCCATGACATTGTGTCAATATGCGATGATGTGTTGTGATGGCACAGCGTCATCACGTGGTGACGCAACATCATGACG
ocu-mir-6529	chr14:98745090:98745168:+	ocu-miR-6529-5p	19.95	26.37	24.05	29.65	56.98	38.17	mir-6529	GAGAGATCAGAGGCGCAGAGT	CTGTTCTCTTGAGAGATCAGAGGCGCAGAGTGCGTCAATATCAATGAAGCCTGTGCCTTTTACCTCTTTAAGAGCGCAC
ocu-mir-655	chrUn0352:139328:139408:+	ocu-miR-655-3p	3.91	14.39	11.84	8	16.75	18.09	mir-655	ATAATACATGGTTAACCTCTTT	GGATATTTGAGGAGAGGTTAACCGTGTTATGTTCGCTTGTTCATCATGAATAATACATGGTTAACCTCTTTTTGAATGTCA
ocu-mir-656	chrUn0352:153715:153793:+	ocu-miR-656-3p	4.49	11.51	7.25	4.41	8.48	8.39	mir-656	AATATTATACAGTCAACCTCT	TGGTACCTGAAATAGGTTGCCTGTGAGGTGTTCACTCTCTATACGATGAATATTATACAGTCAACCTCTTTCCGGCGCC
ocu-mir-660	chrX:34242038:34242114:+	ocu-miR-660-5p	41.4	97.58	70.25	75.72	119.06	119.78	mir-660	TACCCATTGCATATCGGAGTTGT	CCTTCTCCTGTACCCATTGCATATCGGAGTTGTAAATTCTCAAAACACCTCCTGTGTGCATGGATTGCAGGAGGGTG
ocu-mir-676	chrX:48575149:48575227:+	ocu-miR-676-3p	9.23	11.51	13.74	11.08	19.81	20.92	mir-676	CCGTCCTAAGGTTGTTGAGTT	CTGAATGTGTGACTCTTCAACCTCAGGACTTGCAGAACTAAGAGAGTGCCGTCCTAAGGTTGTTGAGTTGTGCATTTCA
ocu-mir-7	chrUn0030:1064307:1064390:-	ocu-miR-7-5p	513.62	576.76	285.68	394.19	490.35	479.77	mir-7	TGGAAGACTAGTGATTTTGTTGTT	TAGTTCTGTGTGGAAGACTAGTGATTTTGTTGTTTTTAGATAACTAAATCGACAACAAATCACAGTCTGCCATATGGCACAGGC
ocu-mir-7	chrUn0030:1064307:1064390:-	ocu-miR-7-3p	16.21	22.56	12.89	10.67	26.65	21.11	mir-7	CAACAAATCACAGTCTGCCATA	TAGTTCTGTGTGGAAGACTAGTGATTTTGTTGTTTTTAGATAACTAAATCGACAACAAATCACAGTCTGCCATATGGCACAGGC
ocu-mir-872	chr1:26551742:26551820:-	ocu-miR-872-5p	72.91	107.42	77.7	60.74	113.24	107.9	mir-872	AAGGTTACTTGTTAGTTCAGG	TACTTGTTAGAAGGTTACTTGTTAGTTCAGGACCTCATTATTTCTTGCCTGAACTATTGGAGTAGCCTCCTAACTGGTC
ocu-mir-874a	chr3:19951757:19951841:-	ocu-miR-874a-3p	0.83	1.3	2.96	1.23	2.04	3.02	mir-874	CTGCCCTGGCCCGAGGGACCGACT	CGGTGTTAGCCCTGCGGCCCCACGCACCAGGGTAAGAGAGACTCTGGCTTCCTGCCCTGGCCCGAGGGACCGACTGGCTGGGCCT
ocu-mir-874b	chr3:19951758:19951841:-	ocu-miR-874b-3p	0.83	1.3	2.96	1.23	2.04	3.02	mir-874	CTGCCCTGGCCCGAGGGACCGAC	CGGTGTTAGCCCTGCGGCCCCACGCACCAGGGTAAGAGAGACTCTGGCTTCCTGCCCTGGCCCGAGGGACCGACTGGCTGGGCC
ocu-mir-889	chrUn0352:138016:138096:+	ocu-miR-889-3p	42.82	129.43	102.13	63.2	151.33	160.58	mir-889	TTAATATCGGACAACCATTGT	TGGTGCTTAAAGAATGGCTGTCCGTAGTATGGTCTCTATATTTATGGTGATTAATATCGGACAACCATTGTTTTAGTATCC
ocu-mir-9a	chr11:8577696:8577773:-	ocu-miR-9a-5p	7.48	10.58	13.55	6.16	9.7	9.61	mir-9	TCTTTGGTTATCTAGCTGTATGA	CCAGTTGTTATCTTTGGTTATCTAGCTGTATGAGTGTATTGGCCTTCATAAAGCTAGATAACCGAAAGTAAGAACTGC
ocu-mir-9b	chr13:36488223:36488305:+	ocu-miR-9b-5p	7.48	10.58	13.55	6.16	9.7	9.61	mir-9	TCTTTGGTTATCTAGCTGTATGA	TTGGTTGTTATCTTTGGTTATCTAGCTGTATGAGTGGTGTGGAGTCTTCATAAAGCTAGATAACCGAAAGTAAAAATAACCCC
ocu-mir-92a	chr8:93068404:93068492:+	ocu-miR-92a-3p	135.02	364.79	223.26	160.77	277.34	361.12	mir-92	TATTGCACTTGTCCCGGCCTGT	AATCAAACCCCTTTCTACACAGGTTGGGATCAGTTGCAATGCTGTGTTTCTGTATGGTATTGCACTTGTCCCGGCCTGTTGAGTTTGGT
ocu-mir-92b	chrX:108518357:108518441:-	ocu-miR-92b-3p	120.88	326.17	198.63	146.2	248.14	320.7	mir-92	TATTGCACTTGTCCCGGCCTGT	CCCATTCATCCGCTGGTGGGGATTTGTCGCATTACTTGTGTTCTATGGTAAAGTATTGCACTTGTCCCGGCCTGTGGAGGAAAGG
ocu-mir-93	chrUn0062:102961:103041:+	ocu-miR-93-5p	95.53	167.12	93.73	104.24	207.39	157.19	mir-93	CAAAGTGCTGTTCGTGCAGGTAG	CCGGGGGCTCCAAAGTGCTGTTCGTGCAGGTAGTGTGATTACCTGACCTACTGCTGAGCTAGCACTTCCCGAGCCCCTGGG
ocu-mir-96	chr7:14827049:14827131:+	ocu-miR-96-5p	1.16	2.69	0.95	2.46	2.76	3.58	mir-96	TTTGGCACTAGCACATTTTTGCT	CTTGGCCGATTTTGGCACTAGCACATTTTTGCTTGTGTCTCTCCGCTCTGAGCAATCATGTGCAGTGCCAATATGGGAAAAGC
ocu-mir-98	chrX:35039136:35039232:-	ocu-miR-98-3p	84.72	159.23	133.63	135.94	333.2	214.77	mir-98	TGAGGTAGTAAGTTGTATTGTT	TCTGCCACCGGGTAAAGTGGCGTTTTGCCTGCTTCCCTTGCTGGATGACTCTGCTCATGCCGGGGTGAGGTAGTAAGTTGTATTGTTGTGGGGTAGG
ocu-mir-99	chr14:144547511:144547590:+	ocu-miR-99-5p	2708.79	4903.05	4386.28	3609.03	6497.77	6437.56	mir-99	AACCCGTAGATCCGATCTTGT	CATTGGCATAAACCCGTAGATCCGATCTTGTGGTGAAGTGGACCGCACAAGCTCGCTTCTATGGGTCTGTGTCAGTGTGG
ocu-mir-99	chr14:144547511:144547590:+	ocu-miR-99-3p	6.15	10.77	8.3	10.16	15.21	11.87	mir-99	CAAGCTCGCTTCTATGGGTCTGT	CATTGGCATAAACCCGTAGATCCGATCTTGTGGTGAAGTGGACCGCACAAGCTCGCTTCTATGGGTCTGTGTCAGTGTGG
ocu-N-mir-1	chr1:190714190:190714275:+	ocu-N-miR-1-3p	4.07	10.12	8.02	7.69	11.23	16.49	N-mir-1	CAGTGCAATGTCAAAAGGGCATT	GCTGCTGGCCAGAGCTCTTTTCACATTGTGCTACTGTCTGCGCCTATCACGAGCAGTGCAATGTCAAAAGGGCATTGGCCATGTAG
ocu-N-mir-10	chr12:148107805:148107882:+	ocu-N-miR-10-5p	0	7.52	5.25	8.52	18.99	12.72	N-mir-10	TTGGCTGAGACAGTGTGACATT	CAGTGTGACATTGGCTGAGACAGTGTGACATTGGCTGAGAGACACAGTGTGACACTGGCTGAGACAGTGTGACATTGG
ocu-N-mir-100	chrUn0416:98607:98689:-	ocu-N-miR-100-5p	0	0.65	0	0	0	1.98	N-mir-100	TGGGGTCGTCTGCGTGCTCGCC	TGGGCGCCTGTGGGGTCGTCTGCGTGCTCGCCCCTCGCCGCGGCGGCGGCGGCGGCGGAGGCGGCTGGTGCCGGGCGCGCCCC
ocu-N-mir-101	chrUn1463:8858:8951:+	ocu-N-miR-101-3p	0	0	0	0	0	0	N-mir-101	TGGCCAGGTTCAGCAGGAAC	CCCGCGGCGGCCGGGCGCACCTTGAGCATGGCCTGCTGGTCCTCGCTGTACTCCACCTGGGCGGTGGCCAGGTTCAGCAGGAACCTCTCCACGG
ocu-N-mir-102	chrX:32733712:32733807:+	ocu-N-miR-102-3p	0	0	0	0	0	0	N-mir-102	AGGAATGCAAGGAAGGGTGTG	GGAACAAACCTCCACCCTGAACCTGTCCATTCTCCATGGCAATTCAAAGGGCGATAGCCAGTAAAAGGAATGCAAGGAAGGGTGTGTGTGTGTGAG
ocu-N-mir-103	chrX:34235387:34235463:+	ocu-N-miR-103-5p	1	1.49	0.76	0.92	2.45	1.98	N-mir-103	TAATCCTTGATACCTGGTGTTAGT	TCTTTCTCTCTAATCCTTGATACCTGGTGTTAGTGCTTTCTATGTGCAATGCACCTGGGCAAGGATTTAGAGTGGGA
ocu-N-mir-104	chrX:34235387:34235463:+	ocu-N-miR-104-3p	8.56	17.83	11.26	14.06	22.26	21.77	N-mir-104	AATGCACCTGGGCAAGGATT	TCTTTCTCTCTAATCCTTGATACCTGGTGTTAGTGCTTTCTATGTGCAATGCACCTGGGCAAGGATTTAGAGTGGGA
ocu-N-mir-105	chrX:42451778:42451860:-	ocu-N-miR-105-5p	5.57	7.06	7.45	6.67	19.71	13.38	N-mir-105	CTCCGTTTACCTGTTTTGCTGA	TGGGCGGTTTCTCCGTTTACCTGTTTTGCTGATGTACATTTGACTCATTCTCAGCAAAATAAGCAAATGGAAAATTCATCCAT
ocu-N-mir-106	chrX:64465619:64465709:+	ocu-N-miR-106-3p	0	0	0	0	0	0	N-mir-106	TTCAGAGAGGCTGAGTTCTGT	GAGCACTGGCATCGGGACTCTGGTTCTATGCTCCTGCTGGGACTGGGGACCACATGGGAGTTCAGAGAGGCTGAGTTCTGTGCCCCAGGAA
ocu-N-mir-11	chr12:22808028:22808119:-	ocu-N-miR-11-5p	0	0	0	0	0	0	N-mir-11	ACTGGACTCGGAGTCGGAGGA	GGGCCTGAGCACTGGACTCGGAGTCGGAGGATGGAAGCTGAGTAGGACCTCTGCCACCTCCCTCTGACCTTTGACAAATCAGTGGTTTCCTT
ocu-N-mir-12	chr12:25271817:25271913:-	ocu-N-miR-12-5p	0	0	0	0	0	0	N-mir-12	ACTGGACTTGGGGACAGGAGA	GGGAAAGGACACTGGACTTGGGGACAGGAGATCTGGATTGGAGCCGTGACCTTGGCCTCTTAGACCTTCCTGCAACCCTGGGAAAGTACCTTGACTT
ocu-N-mir-13	chr13:136681143:136681217:+	ocu-N-miR-13-3p	0	0	0	0	0	0	N-mir-13	AGGTCTGTCTGAGGCCCCTT	CAGGTAGGAGAAGGGAAGATCTCACGAAACACAGCTAGAAGGGGCAGGTCTGTCTGAGGCCCCTTCTGCAGCCTC
ocu-N-mir-14	chr13:139641012:139641092:+	ocu-N-miR-14-3p	0	0.65	0	0	0.82	0	N-mir-14	CTTCCCTGCTTGGCCCTTCAGC	CACACTGCCCGCTGGGGGCCTGGCAGGAGACGCTGGATCTCCTTGGGAGCTTCCCTGCTTGGCCCTTCAGCTGGGAGTGCT
ocu-N-mir-15	chr13:3109393:3109470:-	ocu-N-miR-15-5p	0	1.49	0.76	0.62	2.04	1.04	N-mir-15	CATGGAGGTCTCTGTCGGACTT	CCTACATAAACATGGAGGTCTCTGTCGGACTTAGGACAGCTGGCTAAGTCTGATCGTTCCCCTCCATACAGCTTTGAC
ocu-N-mir-16	chr13:38093303:38093366:+	ocu-N-miR-16-5p	0	0	0	0	0	0	N-mir-16	ACTGGCTGCTGTAGGCTTTC	CAAAAACCACACTGGCTGCTGTAGGCTTTCAGGTGAATGGAAGCGTCTTGGCTGTGGGTCCAGC
ocu-N-mir-17	chr13:50038735:50038810:+	ocu-N-miR-17-3p	0	0	0	0	0	0	N-mir-17	TGCCCCAGCTCAGCAGGAAC	AGGCCCCCGAGGGTGCCTCTCCATCTGGTGTCTTGGGCTCTGTCCCTGCCCCAGCTCAGCAGGAACCCGAGGTGCT
ocu-N-mir-18	chr13:54569493:54569586:-	ocu-N-miR-18-3p	0	0	0	0	0	0	N-mir-18	TGGAATGTGAGGAAGGGGGC	AGGCCCAGGACCTGCCTCCCGCCATCCTGGCGTGGCTGAGCCTCCCTGTCCCGGCCGAGCTCTCTGGAATGTGAGGAAGGGGGCCTCACGGCCC
ocu-N-mir-19	chr14:58909284:58909356:+	ocu-N-miR-19-3p	0	0	0	0	0	0	N-mir-19	TGTAATGTAAGTAAGTATGTAT	GTGTGTATATGTAGATATTTACTTATGTAAGTATGCATGTATGTAATGTAAGTAAGTATGTATGTTTATACAA
ocu-N-mir-2	chr1:62370679:62370771:+	ocu-N-miR-2-5p	0	0	0	0	0	0	N-mir-2	GGGAATTTAAGGAAGTGTGG	CTGTCTTGAAGGGAATTTAAGGAAGTGTGGGGAGTGACAACCTCAATGGGAAAATGAACCTGAACACTTTGGAGATTACCTTTTCTGGAAAGT
ocu-N-mir-20	chr14:75969869:75969944:+	ocu-N-miR-20-5p	0	0	0	0	0	0	N-mir-20	GCTGGAGTTGGAGTCAGTAGG	ACCTCCCCAGGCTGGAGTTGGAGTCAGTAGGGATTGTGCAAGTCTCCCACAGCTACAGCTGCCTGTGGCAAGAGTG
ocu-N-mir-21	chr14:94698213:94698300:+	ocu-N-miR-21-5p	0	0	0	0	0	0	N-mir-21	TGGGCAGTAAAGAAGCATGT	TAAGGGTTCTTGGGCAGTAAAGAAGCATGTGTGGAATGTGAATATTCACATATTCATATATTTATTTATTACTCTTCTTGCACCCTAG
ocu-N-mir-22	chr15:24411489:24411552:-	ocu-N-miR-22-5p	0	0	0	0	0	0	N-mir-22	ACTGGACTTGGAGCCAGGAGC	CAGAAAGGACACTGGACTTGGAGCCAGGAGCTCGGGTTCTGGTTTCCAATGAGTCACTAGCTGG
ocu-N-mir-23	chr15:86787424:86787522:-	ocu-N-miR-23-3p	0	0	0	0	0	0	N-mir-23	TGGAGTGTAGGGAAGAGCGTGG	TCTCTGAATCCATAAGGGCAGTCTTCCTACTCCTCCCTTCCAATAACTAAACTGGTACCATGGGACCTGGAGTGTAGGGAAGAGCGTGGGGAGGGGAGA
ocu-N-mir-24	chr16:43082196:43082293:+	ocu-N-miR-24-3p	0	0	0	0	0	0	N-mir-24	GGGAATTTAAGGTGTGTGTGG	AGTATTGGTCCTGCCATGTACCTTTTGTTCCTTTCGCAGTAGTTTCCACTCCTCCTTACCTTTGGAAGGGAATTTAAGGTGTGTGTGGGAATTCTCAA
ocu-N-mir-25	chr16:51573686:51573762:-	ocu-N-miR-25-3p	0	0	0	0	0	0	N-mir-25	CTGGACTTAGAGTAAGAATGC	AAAGGAGCTGCACTTTGCTCAAATGTCCAGGGACTGAAGTCAGATCCTGGACTTAGAGTAAGAATGCAAGCTAAAAT
ocu-N-mir-26	chr16:52958496:52958574:+	ocu-N-miR-26-5p	0	0	0	0.62	0.71	0.75	N-mir-26	TTGACCTATGAAATGACAGAT	ATATAGGAAATTGACCTATGAAATGACAGATGATATGGCTAAATTTGTCTGTCATTTCTGTAGGCCAATATTCTGTATA
ocu-N-mir-27	chr16:65572152:65572247:+	ocu-N-miR-27-3p	0	0	0	0	0	0	N-mir-27	CTTTCACACGGATGTTTGCAA	ACTTTGTGTCTTGCGGCCCCTGTCACCAGGTCCCTGTCCATGCGCCTCAGGGCGGGCAGTTTTGGCTTTCACACGGATGTTTGCAAGGCGCTTTTT
ocu-N-mir-28	chr17:17179492:17179570:+	ocu-N-miR-28-5p	2.66	2.6	3.53	0.72	2.86	3.02	N-mir-28	ATGCTGACATATTTACTAGA	TCACTTCCTCATGCTGACATATTTACTAGAAGGTAAAATTCATAACCTTCTAGTAAGAGTGGCAGTTGAAGGGAAGGGC
ocu-N-mir-29	chr17:28653934:28654025:-	ocu-N-miR-29-5p	0	0	0	0	0	0	N-mir-29	ACTGGACTGGGAGTCAGAATGC	TGGAAAAAGCACTGGACTGGGAGTCAGAATGCTGGGACTTTTGCTCCCTCTGACCTTAGCTGTGCAACTAAGCAAATCACTCACTTTTTCTT
ocu-N-mir-3	chr10:10979166:10979241:-	ocu-N-miR-3-5p	0.58	0	0.76	0	1.43	0.57	N-mir-3	CAAGGCTGGGAGATGCTCTGA	CCCTAGGTGGCAAGGCTGGGAGATGCTCTGAGCTTACCTCACTTCCAGAGCCACTGCCTGCCTCTGCCTCCCAGGC
ocu-N-mir-30	chr17:331714:331797:+	ocu-N-miR-30-5p	0	0	0	0	0	0	N-mir-30	TGGAAGGAAAGGAGGTGTGTG	GCGGTGTGGCTGGAAGGAAAGGAGGTGTGTGAAACAGATAAATGAGCTCTCTGTGCACTTCGTTTTTTTTTCTTCTCTTTCCTT
ocu-N-mir-31	chr17:56637133:56637221:+	ocu-N-miR-31-5p	0	0	0	0	0	0	N-mir-31	ACTGAGCTTGGAGCCAGAAGA	GGTAAAGATCACTGAGCTTGGAGCCAGAAGAAATGGCCTGGAGTCCTCCTGCCACCCTCTGACTATCTAAAGTCCAGCAGGTCACTTAA
ocu-N-mir-32	chr18:46319563:46319646:+	ocu-N-miR-32-3p	0	0	0.95	0	0.61	0	N-mir-32	TTTCTGTGAATTTTTTGAAGC	AATATGAGAAGACTTTGAAAAGTTCATGAAAAGTAGAATTAAAAGACGCACATTTTCTGTGAATTTTTTGAAGCTCCTCCTATC
ocu-N-mir-33	chr18:55884555:55884630:+	ocu-N-miR-33-5p	0	0	0	0	0	0	N-mir-33	ACAGGACATGGAGTCAGCAGG	CATAAAAAACACAGGACATGGAGTCAGCAGGTGGGGCTACTACACCTGCCTGCCTTCCTGTTCTGGCAGCTTTATT
ocu-N-mir-34	chr18:8945732:8945819:-	ocu-N-miR-34-5p	0	0	0	0	0	0	N-mir-34	TTGGTCCCCTTCACCCGGCGGC	CCTCGCCTCCTTGGTCCCCTTCACCCGGCGGCATCCCAATGGCAGGATCTGTACGCCGCGGGCGAGAAGATCTGCGGGACGGACGAGA
ocu-N-mir-35	chr19:40489401:40489493:-	ocu-N-miR-35-3p	16.88	45.96	0	19.29	65.05	69.83	N-mir-35	TCTGACTCGGGTCTCCTGTTT	TCAGTGGTAGAGCATTTGACTGCAGATCAAGAGGTCCCCGGTTCAAATCCGGGTGCCCCCTCTCTGACTCGGGTCTCCTGTTTTACTGCCCTG
ocu-N-mir-36	chr19:43996529:43996620:+	ocu-N-miR-36-3p	0	0	0	0	0.61	0.85	N-mir-36	GATCCCGCTCTCGATCACGTTC	ACCGAGACCGTGACCGTGACCGAGAGCGAGAACGAGAGCGAGACCACAAGCGGAGACACCGATCCCGCTCTCGATCACGTTCCAGGACTCGG
ocu-N-mir-37	chr2:100042172:100042251:+	ocu-N-miR-37-3p	0	0	0	0	0	0	N-mir-37	TGCTTCGGTTCAGCAGGAAC	AGAGTGGTCTCCTGTGCTTGTTCTACCAAGCCCTGGAATCAGAACGTCAGTGCTTCGGTTCAGCAGGAACCCATCACTTA
ocu-N-mir-38	chr2:126222933:126223020:+	ocu-N-miR-38-3p	0	0	0	0	0	0	N-mir-38	ACTGGCCTGGGAGTCAGGAGGC	TCTCCTTCTTCCCTCTTTGCCTCCCCTGGCTTTCCTTTTCAAAGCAGACAGGGAGCACTGGCCTGGGAGTCAGGAGGCCAGCGTTCTA
ocu-N-mir-39	chr2:164458154:164458225:-	ocu-N-miR-39-3p	0	0	0	0	0	0	N-mir-39	TGGGTAGTTTCATGTTTTTGAGA	AGCGGTGTCTTAACTGCTGGTGCTAACACCTGCGTCTAGTGGGTAGTTTCATGTTTTTGAGATTGGACTGTA
ocu-N-mir-4	chr10:21744444:21744526:-	ocu-N-miR-4-5p	0	0	0	0	0	0	N-mir-4	ACTGGACTTAGAGCCAGCAGG	GGAAGAAAATACTGGACTTAGAGCCAGCAGGGGCAGTGTTTGTTTATAGTGGTACCTGTCACTTTATAACAGTGTCTGAAGGG
ocu-N-mir-40	chr2:166004870:166004967:+	ocu-N-miR-40-3p	0	0	0	0	0	0	N-mir-40	CGGAGTGTAAGGATGTGTGTG	ACAATTATATATACACATCTACTTACTCCGAATGCTGGTCTCCTGCAACATAGAAGTTTACCTCAAGCGGAGTGTAAGGATGTGTGTGAGGGCATTAG
ocu-N-mir-41	chr2:169616615:169616692:+	ocu-N-miR-41-5p	0	0	0	0	0	0	N-mir-41	GCCTGGACTAAGCTGCCCTGAGT	AGCAGGAAGTGCCTGGACTAAGCTGCCCTGAGTCCCCGTTGCTGGGTCTTTTCAAGGCAGTTAGCAGCTCGCCTGCTG
ocu-N-mir-42	chr2:169616616:169616691:+	ocu-N-miR-42-5p	0	0	0	0	0	0	N-mir-42	CCTGGACTAAGCTGCCCTGAGT	GCAGGAAGTGCCTGGACTAAGCTGCCCTGAGTCCCCGTTGCTGGGTCTTTTCAAGGCAGTTAGCAGCTCGCCTGCT
ocu-N-mir-43	chr2:17349487:17349569:+	ocu-N-miR-43-5p	0	0	0	0	0	0	N-mir-43	AGAGGACTTGGAGCCAGAAGA	CGACGTTGTCAGAGGACTTGGAGCCAGAAGATTGGAGTTGAAACTATAGCTCTCTTGGTTTTTAGATGTGTGTGACCATGTAA
ocu-N-mir-44	chr2:7686642:7686728:-	ocu-N-miR-44-3p	0	0	0	0	0	0	N-mir-44	AGCTGGTAAAATGGAAGTAT	AGTCAAGTGCCCGTGCCATTCCATCCTAGTTTCTGATTTATACTTCCTACAAATAAAAGCTGGTAAAATGGAAGTATTTACTTGGCA
ocu-N-mir-45	chr2:95098706:95098800:-	ocu-N-miR-45-3p	1.75	3.62	1.81	1.64	5.72	4.33	N-mir-45	TTCTCTGACAAAGCCTCCTACA	GGGGTTGCTATCCGCCTCATAGAGCAAAGTGGAGGGTTTGTCCTCTGGGAAGACAAAGTTGTCTTCTCTGACAAAGCCTCCTACACAGCGGCTTT
ocu-N-mir-46	chr20:10397113:10397196:+	ocu-N-miR-46-5p	0	0	0	0	0	0	N-mir-46	ACTTGATTTGGAGTCAGAGA	GCAAATAAAAACTTGATTTGGAGTCAGAGATCTGGGTTTGAAACTTTTCTGGTACTTTCCAGCTCTCTGAAGTTAGATAAGGCT
ocu-N-mir-47	chr20:30836886:30836972:-	ocu-N-miR-47-5p	0	0	0	0	0	0	N-mir-47	TGGAATGTAGAAGTATGGCT	TATATTGAGCTGGAATGTAGAAGTATGGCTTATTGTGATTCCATTTACAATTGGTTGGCCATCTTAAGATACAAAAAGCTGAATGAT
ocu-N-mir-48	chr20:5385711:5385790:-	ocu-N-miR-48-5p	9.39	17.18	12.31	10.36	25.63	16.02	N-mir-48	TTGCTCTCTCTCTAACTCTGTC	TTTTTCTCCCTTGCTCTCTCTCTAACTCTGTCTGTAAATATTTGAAAGGCAGAGTTGCAGAGGGAGATGGAGAGAAGAAG
ocu-N-mir-49	chr3:25305492:25305571:-	ocu-N-miR-49-5p	0	0.56	0	0	0.61	0	N-mir-49	CACTGGTGTTACTGAACTCTTCT	GGGTGGGTCCCACTGGTGTTACTGAACTCTTCTGGGATGATTTAAAGAAGAAGAGTTTTATACACCAGGTGCTCTGCTTA
ocu-N-mir-5	chr10:35346239:35346316:+	ocu-N-miR-5-5p	14.38	25.53	21	17.34	28.8	31.95	N-mir-5	TTGAAACATCCTCTATTGAAT	TCTTTCAGTGTTGAAACATCCTCTATTGAATTAGGCTTTCAACCAAGTTCACTGGAGTTTGTTTCAATATTGCAAGAA
ocu-N-mir-50	chr3:3758175:3758268:+	ocu-N-miR-50-5p	0	0	0	0	0	0	N-mir-50	TTTCAGTAGTCCAGGATAGG	AATTGCTGTTTTTCAGTAGTCCAGGATAGGTAGACTTAGGAGTCAGTTTCTTTCTTTATTTATTTTTATTTTTAATTTATGAAAGACAGAGTTA
ocu-N-mir-51	chr3:53309502:53309585:-	ocu-N-miR-51-5p	0	0	0	0	0	0	N-mir-51	ACTAGACTTGGAGTCAGGAGAC	TGAAGAGGACACTAGACTTGGAGTCAGGAGACTAGCACAGCTCGCCGTGCCGGCTGGATGCTGATACCTCTCTAGGCCTGTTTG
ocu-N-mir-52	chr3:8471242:8471318:-	ocu-N-miR-52-3p	0	0	0	0	0	0	N-mir-52	AACTGGCCCACAAAGCCAAGCT	ACCTACGTGGAAGCTGGTTCTTGGAGGAGAAGTGAGACTTGGAGAAACTGGCCCACAAAGCCAAGCTCTGCGTTTAC
ocu-N-mir-53	chr4:84192423:84192502:+	ocu-N-miR-53-3p	2	0.56	1.24	1.85	0	1.79	N-mir-53	CTTCCGTGATGAGGCCTGGAAT	CCTGGTGAGCGCGCACGGCCCCGCATGGCCCCGCATGGCCCCGCCGCGCTTCCGTGATGAGGCCTGGAATGAGCACCGCG
ocu-N-mir-54	chr4:90291787:90291873:+	ocu-N-miR-54-5p	0	0	0	0	0	0	N-mir-54	TTGACAGCGGCTCAGTTCTGC	CCCTCCGGCCTTGACAGCGGCTCAGTTCTGCGTGAGGTCTGGTGTTGTCTCCTCACTAGCTGAGCTGTCTTTCACACTGCCAGGGGC
ocu-N-mir-55	chr5:17377418:17377492:-	ocu-N-miR-55-5p	0	0	0	0	0	0	N-mir-55	TGAGGTAGTGGGTTGCACAGT	TATTTGACACTGAGGTAGTGGGTTGCACAGTGATCATTTCAACCCACTGTTAACCCTTTATCTTGAATTATGTAT
ocu-N-mir-56	chr5:2479684:2479754:+	ocu-N-miR-56-5p	0	0.65	0	0	1.02	0	N-mir-56	CACCCAGAGGCAGAGGCGGTGC	GAGACTGAGACACCCAGAGGCAGAGGCGGTGCTCTGTGCAAATGCCTGTGTCCCTGGGTCCCCAGGACTCT
ocu-N-mir-57	chr5:32451145:32451237:-	ocu-N-miR-57-3p	0	0	0	0	0	0	N-mir-57	TTTGGTCCCCTTCTCCCAGT	AACTCATTTTGCTGGGGTCAGGTGCTTCTCACAGGAAAGCACTACTCAGGAATCAGTGTGTCCTTTGGTCCCCTTCTCCCAGTTATTCCACCT
ocu-N-mir-58	chr6:3004223:3004307:+	ocu-N-miR-58-3p	0	0	0	0	0	0	N-mir-58	CCCAGTCCTGAGCTGCCCCA	TGGCCTTCTGAAGGAGGTGTCTGGGCTCAGGGTAACCTCCTCTCTGCTTGTGGTTCCCAGTCCTGAGCTGCCCCAGTCAGTTGCT
ocu-N-mir-59	chr6:4292836:4292911:-	ocu-N-miR-59-5p	0	0	0	0	0	0	N-mir-59	TTCTAGTAATCCATGATAGC	GACTCGGGCATTCTAGTAATCCATGATAGCAGGCTCCCGTTTAGGGGTGCTGACCAGGGAATGGGGTGTGTGTGTG
ocu-N-mir-6	chr11:75636016:75636098:-	ocu-N-miR-6-3p	4.07	6.59	4.49	4.92	15.52	6.13	N-mir-6	TAACCGGCTAAACAACTGAACCC	CTGTACTCTTTGGTTACAGTTGTTCAACCAGTTACTAATCTAACTAAGTGTAACCGGCTAAACAACTGAACCCAAAGGGTGCA
ocu-N-mir-60	chr7:106734762:106734839:+	ocu-N-miR-60-5p	1.16	1.67	0.57	0.72	0.71	1.51	N-mir-60	AAGTCCTTGCTCCAGCCATACT	TTTGATTTTTAAGTCCTTGCTCCAGCCATACTGTTATGTCCACTGAGAGTATTACTGGAGTAAGGATTAAAGAATCAG
ocu-N-mir-61	chr7:106734762:106734839:+	ocu-N-miR-61-3p	0.83	2.14	0.57	0.82	0.92	1.6	N-mir-61	TATTACTGGAGTAAGGATT	TTTGATTTTTAAGTCCTTGCTCCAGCCATACTGTTATGTCCACTGAGAGTATTACTGGAGTAAGGATTAAAGAATCAG
ocu-N-mir-62	chr7:12471577:12471662:+	ocu-N-miR-62-3p	0	0	0	0	0	0	N-mir-62	TGGATTGAAGCACTGTAGCTC	GAAGGGTCCATGCTAACATAGCTTTATTTTAAACCTTAGAAAACCTCCTTTGCGTTGGATTGAAGCACTGTAGCTCAGGGCAGAAA
ocu-N-mir-63	chr7:135484973:135485055:-	ocu-N-miR-63-5p	0	0	0	0	0	0	N-mir-63	TGAGGTAGTAGATTATAGCC	GAATGAAGGTTGAGGTAGTAGATTATAGCCTTTCCAGACAGCGTGTGATGAGGCTGAAGTAAAGTTACAGTCCACCAGACAGC
ocu-N-mir-64	chr7:146092856:146092941:+	ocu-N-miR-64-3p	0	0	0	0	0	0	N-mir-64	CTCACAGCTGCTAAGTTCTGC	TAGTAAGCTCTTTTATAGGACAGACGTGGTTGTGGGGGCTTTTGAAAGGAATAGTCTCACAGCTGCTAAGTTCTGCCCAGTTTGCT
ocu-N-mir-65	chr7:148581774:148581853:+	ocu-N-miR-65-5p	0	0	0	0	0	0	N-mir-65	AGTGAACTTGGAGTCAGAAT	CAAAGGAGAGAGTGAACTTGGAGTCAGAATGCAGGAGGGGGCCGGCGCTGTGGCGCAGCGGGTTAACACCCTGGCCTGAA
ocu-N-mir-66	chr8:107162788:107162872:+	ocu-N-miR-66-5p	0	0	0	0	0	0	N-mir-66	TCAAAAATTCTCCTTTTGGGCT	CATAACTTTCTCAAAAATTCTCCTTTTGGGCTTTAAACTCTCCAGGCTTAGACTCAGCCAAAAGGCGAATATTTGGAAAGTTTCT
ocu-N-mir-67	chr9:18914902:18914995:-	ocu-N-miR-67-3p	0	0	0	0	0	0	N-mir-67	ACTGACTTGGAGTCATGAGGA	ACCTTGGCCAAGTGATTGAACGTCCTGAGTGTTTCCTGGTGTGTAAAACAGGAGCGCTGTGGCACTGACTTGGAGTCATGAGGATTAGCCAAGG
ocu-N-mir-68	chr9:25155522:25155607:+	ocu-N-miR-68-3p	0	0	0.95	0	0.61	0.75	N-mir-68	TTTCTGTGAATTTTTTGAAGC	CTATGAGGAGTCTTCAAAAAGTTCACGGAAAATTTGAGTGAAGGATAATGTGCGTTTTCTGTGAATTTTTTGAAGCCCCTTCATAT
ocu-N-mir-69	chr9:30978920:30979003:+	ocu-N-miR-69-3p	56.53	73.63	34.65	49.45	108.14	74.73	N-mir-69	AGGAGCGCTCAGGTGATTCTGC	GGTCCCTGCCTCAGGGTCACCTGGGTGCTTGTTGAACATAAATGCACAGTCAAGGAGCGCTCAGGTGATTCTGCTGCAGATGGC
ocu-N-mir-7	chr12:11217662:11217742:-	ocu-N-miR-7-3p	0	0	0	0	0	0	N-mir-7	ACAGGACTTGGAGACAGAAAGT	GCTCAGCTGTGGGAAACACACACTTTCTGTTGAGGAATGTGGCAATCACACAGGACTTGGAGACAGAAAGTATTCATGAGA
ocu-N-mir-70	chr9:32838833:32838923:+	ocu-N-miR-70-3p	0	0	0	0	0	0	N-mir-70	CTCTCCCTCTCTGCCCTTCCA	ATGTGACTTTCTGAACGGCAGGAGGCCAGACGGCTGCACTGGTTACTCATTTCTCTGTTCCTCTCCCTCTCTGCCCTTCCATTAGTGACTT
ocu-N-mir-71	chr9:96407380:96407469:-	ocu-N-miR-71-3p	0	0	0	0	0.92	1.04	N-mir-71	TCTGAGGCTGTGGAAGAAGCAGT	CAGGAGCCTCTGCATTAGGACAGCTCATTCCCAGCTCCAGAGTAACCTGAGTGCAGCTCTGAGGCTGTGGAAGAAGCAGTTGGTCTCAGT
ocu-N-mir-72	chr9:99528125:99528207:+	ocu-N-miR-72-3p	0.58	0	0.76	1.13	0	3.02	N-mir-72	ACGGTCCTCTGCCCACTCAGC	CAGGGGCCATGCTGGGTGTGAAGGGAGACCGCATTGTCCTCTCAAGCTCCACACGGTCCTCTGCCCACTCAGCAGGGCCCGCC
ocu-N-mir-73	chrUn0008:1523806:1523889:+	ocu-N-miR-73-5p	196.87	294.32	310.31	250.55	404.47	408.71	N-mir-73	CCCTGTACTGAGCTGCCCTGAG	CCCTGAGGGACCCTGTACTGAGCTGCCCTGAGGCCCTTGCCTGCGCCCAGCTCGGGGCGGCTCAGTCCAGGATGCATCGGGGTG
ocu-N-mir-74	chrUn0008:1523806:1523889:+	ocu-N-miR-74-3p	0	0.65	0	0	1.23	0.57	N-mir-74	CGGGGCGGCTCAGTCCAGGATG	CCCTGAGGGACCCTGTACTGAGCTGCCCTGAGGCCCTTGCCTGCGCCCAGCTCGGGGCGGCTCAGTCCAGGATGCATCGGGGTG
ocu-N-mir-75	chrUn0011:3108929:3109017:+	ocu-N-miR-75-5p	0	0	0	0	0	0	N-mir-75	GTGAATGTAAAGAAGTTTGG	GAGTGCTTTGGTGAATGTAAAGAAGTTTGGAATTTGGGGCCAGTGTTGTGGCACAGTAAGTTAAGCCTCCACCTGCAGTGCCAGCAACC
ocu-N-mir-76	chrUn0013:1526192:1526272:-	ocu-N-miR-76-5p	0	0	0	0	0	0	N-mir-76	ACTGGACTGGAGTCAGAAGTA	GTGGACTAGGACTGGACTGGAGTCAGAAGTAAAAGGGGGAGCTGGCACTGTAGTCTGGTAGGGCCTGATGCTGTGGTGCAG
ocu-N-mir-77	chrUn0016:417566:417644:-	ocu-N-miR-77-3p	0.5	1.86	0.57	3.08	4.8	2.73	N-mir-77	CAAACCTGCAGGGAGGGCGTGT	CAGTGACTCCAGCTCATCCCTCCTTGTGGGCTCGCAGGGATGCACAGCAAACCTGCAGGGAGGGCGTGTAGAGGCACAG
ocu-N-mir-78	chrUn0029:2731102:2731178:-	ocu-N-miR-78-5p	0	0	0	0	0	0	N-mir-78	CCCTGTACTGAGCTGAGCTT	TGGGGCCTGTCCCTGTACTGAGCTGAGCTTCGAGAACGTCCAAGCCGGGCTTCGGCTGGCGCAGGGACGTCGCTCCC
ocu-N-mir-79	chrUn0033:727946:728027:+	ocu-N-miR-79-3p	2.33	4.55	5.44	4	6.74	12.72	N-mir-79	TCAGCCCCTGGGGTAGTTCTGA	GTTTCTCCAGTGTCAGAGCTACCTCTGGGACTGGTTTCAAACTCTTCTAGTCAGCCCCTGGGGTAGTTCTGACTGGAGCAGA
ocu-N-mir-8	chr12:119013770:119013852:-	ocu-N-miR-8-5p	0	0	0	0	0	0	N-mir-8	TTCAAGTAATTCATGGAAGGT	ACAAGAGGGCTTCAAGTAATTCATGGAAGGTGTGATTAAAAGAAAATGCCCATTTTCCAAGAACAGTTTGAACACCCTCATGG
ocu-N-mir-80	chrUn0033:727947:728026:+	ocu-N-miR-80-3p	2.33	4.55	5.44	4	6.74	12.72	N-mir-80	TCAGCCCCTGGGGTAGTTCTG	TTTCTCCAGTGTCAGAGCTACCTCTGGGACTGGTTTCAAACTCTTCTAGTCAGCCCCTGGGGTAGTTCTGACTGGAGCAG
ocu-N-mir-81	chrUn0036:294661:294751:-	ocu-N-miR-81-3p	1.41	0.74	0.76	0	2.45	2.17	N-mir-81	ACTGGACTCGGAGTCAGAACGA	GCACTGAGAAGTCCATGGGGGTTGGAGTGGGGAGTCCAAGTGGGGATCAAAGTTTCTACACTGGACTCGGAGTCAGAACGAACAGGTAGTG
ocu-N-mir-82	chrUn0054:1599437:1599525:+	ocu-N-miR-82-3p	0	0	0	0	0	0	N-mir-82	CTGGCCTGGGAGTCAGGAGGC	GTTACGACAGGCCACCTGGGTTCCCACCCTGGGACAGTGGAGGCAGCGCCGCGCTGGCCTGGCCTGGGAGTCAGGAGGCCTGAACTCTG
ocu-N-mir-83	chrUn0067:577860:577947:-	ocu-N-miR-83-3p	0	1.67	0	0	0.71	1.6	N-mir-83	TCGTTTTATGTATAAGCTCGTCT	AAGCCAGTCGGAAATGAGCTTATTCATAAAAGTGCAGTACGAGCCGGTGAGCCTGTCGTTTTATGTATAAGCTCGTCTCTGATGGAAA
ocu-N-mir-84	chrUn0078:1023372:1023455:-	ocu-N-miR-84-5p	0	1.11	0	0.62	1.02	0	N-mir-84	AAAAAGTCGGCGGGAAATGCGT	AGGGGGCTTCAAAAAGTCGGCGGGAAATGCGTATTCTCTCTTTTTTTAAATCCCATTTCTCCGCCAACTTGTTGAAGCCGCCTG
ocu-N-mir-85	chrUn0086:919724:919813:-	ocu-N-miR-85-5p	0	0	0	0	0	0	N-mir-85	TGGCTCGGTTCAGCTGCAAC	CCCATGCCCATGGCTCGGTTCAGCTGCAACGCTTTTTTGCAGCCAGACTTTCCCGATGATTCTCCGGTGTTGATTTACATCCGGCACCGA
ocu-N-mir-86	chrUn0113:404022:404104:+	ocu-N-miR-86-3p	0	0	0	0	0	0	N-mir-86	TGGAAGGGCAGGAAGTGTGTGA	TCCCAAGCATTTTCATGGCCCTCAGAAACCTGCCTGGCTCATGGAAAGTTCTGGAAGGGCAGGAAGTGTGTGAGTGATTGGGG
ocu-N-mir-87	chrUn0123:54471:54544:+	ocu-N-miR-87-5p	0	0	0	0	0	0	N-mir-87	GGGCTGAGTTCAGCAGGAACGG	GGTGGTCCCTGGGCTGAGTTCAGCAGGAACGGACTTGAAGGCCGTGTCCTTGTTGGGAACACACTGGGTCCCCG
ocu-N-mir-88	chrUn0162:67081:67169:-	ocu-N-miR-88-5p	0	0	0	0	0	0	N-mir-88	AGGCTCAGTTCAGCAGGTGC	AGCTAATCAGAGGCTCAGTTCAGCAGGTGCTCTTTCATGCACAGAAGAGTTCTAGGGAGCGCGGCCTGGAAGGGGCTTCAGATCTGGTG
ocu-N-mir-89	chrUn0167:512440:512520:-	ocu-N-miR-89-5p	0	0.93	0	0	1.94	0.94	N-mir-89	TTGGAAGACGTGGAGGACAGCG	AAACGAACATTTGGAAGACGTGGAGGACAGCGAGGTTATCTTTATCCCCCTGGTCTCCCCCGTCACTTCCAGGTCTCTGAC
ocu-N-mir-9	chr12:123388459:123388535:-	ocu-N-miR-9-3p	0.5	0	0.57	0	0	0	N-mir-9	AAGGGACAGCCTCCTGAAGACT	TCACGATGCCTTCAGCAGGTCTCTCATCACTACTGACAGGCTGTGAAGGGACAGCCTCCTGAAGACTGTAATCCAAA
ocu-N-mir-90	chrUn0206:177642:177722:-	ocu-N-miR-90-5p	0	0	0	0	0	0	N-mir-90	ACTGGACTGGGAGTCAGGAGGC	TGGCCCAAGCACTGGACTGGGAGTCAGGAGGCCAGGCCCCGCCCTCCCCTCCTTGCTGGCCTCAGGTCCCTGCCTGCGCCC
ocu-N-mir-91	chrUn0225:48056:48126:+	ocu-N-miR-91-5p	0	0	0	0	0	0	N-mir-91	CAGGACGTGGAGTCAGAAGCCA	CCTGCGCGGACAGGACGTGGAGTCAGAAGCCACAGCTGGGCCTTGATCCACACTCCAGTGAGGGATGCAGC
ocu-N-mir-92	chrUn0242:172021:172106:+	ocu-N-miR-92-5p	0	0	0	0	0	0	N-mir-92	TGGGGTAGAAGTTGTGCTGTTT	AGCCAAGCCCTGGGGTAGAAGTTGTGCTGTTTGGCCAGCATGAGCCATTGGCCCCGTGGCACCACCTGCCCCACGTGGACAGGGAG
ocu-N-mir-93	chrUn0249:154118:154201:+	ocu-N-miR-93-3p	0	0	0	0	0.82	0	N-mir-93	TTTTCCTGTTGAAACGGGCAGG	TCTTGCTAGCTTGGTTTGTCTGTTCCTTCAGGCAAATGTCACCATTTGTTACTTTTCCTGTTGAAACGGGCAGGCCGCGGCAGG
ocu-N-mir-94	chrUn0257:156779:156862:-	ocu-N-miR-94-3p	0.83	0	0	1.44	1.12	1.23	N-mir-94	CCTGCCACGTGTGTCAGAGTCT	TGGCCCAGCACCCACTGTGGCTCACAGGGGCCTGGTGTGTGTCTGTCCATCACCTGCCACGTGTGTCAGAGTCTGTGATTGGCT
ocu-N-mir-95	chrUn0293:17505:17602:-	ocu-N-miR-95-3p	0	0	0	0	0.92	0	N-mir-95	ACAGGACTTGGAGTCAGAGTGT	CTTAAACAGATCGCTCTGATCCACAAAAGTCCCACACTGGGGGCTCCTGGGGGACAAGGGAAGCAGACAGGACTTGGAGTCAGAGTGTTCAGCCCCTT
ocu-N-mir-96	chrUn0303:221977:222065:+	ocu-N-miR-96-3p	0	0	0	0	0	0	N-mir-96	TATAGACGGGCATGCTCTCTGT	GTTGATGGGGTGTAGACGGGTGTGCTCTGTGTCTCCTACATGGCTGGTGTGATGGGGTATAGACGGGCATGCTCTCTGTCCCCTACACA
ocu-N-mir-97	chrUn0336:34282:34351:+	ocu-N-miR-97-5p	0	0	0	0	0	0	N-mir-97	ATGGGACTTGGAGTCAGAGGA	CACAGCACCCATGGGACTTGGAGTCAGAGGACAGGCGGGCTGACAGGCTCACAAGCCACAGAGGCTGTGC
ocu-N-mir-98	chrUn0352:126016:126096:+	ocu-N-miR-98-3p	0.5	0.74	1.34	0	0.61	1.23	N-mir-98	AACACACCTGGTTAGCCTCTT	TGGTACGTGAAGAGAGGTTTTCTGGGTTTCTGTTTCTTGGATGAGGATGAAACACACCTGGTTAGCCTCTTTTCCAGTATC
ocu-N-mir-99	chrUn0352:133338:133434:+	ocu-N-miR-99-3p	1.33	4.36	2.96	2.15	3.06	4.05	N-mir-99	TATGTCTGCCGACCGTCACCTTT	CAGGGCTCAGCCCCCAGGGAGAGTGGAAGGGTGGCGGCCGGGGACATGTGCTCACTTGGCGCCATATGTCTGCCGACCGTCACCTTTCGGAGCCCCC
