# Supplementary material for: Circular RNA, microRNA and Protein Profiles of the Longissimus Dorsi of Germany ZIKA and Sichuan White Rabbits
Source: Front Genet. 2021 Dec 24;12:777232. doi: 10.3389/fgene.2021.777232 (PMC8740122; doi:10.3389/fgene.2021.777232)
Supplement: Supplementary file 4 [file Table1.xlsx]

## Sheet: Table S1
Table S1. circRNAs identified in the rabbit genome and their expression profiles.
circRNA_ID	Genome_location	Full_length	Spliced_length	SC_R1.readcount	SC_R2.readcount	SC_R3.readcount	ZIKA_R1.readcount	ZIKA_R2.readcount	ZIKA_R3.readcount	SC_R1.tpm	SC_R2.tpm	SC_R3.tpm	ZIKA_R1.tpm	ZIKA_R2.tpm	ZIKA_R3.tpm	AverageTPM(SC)	AverageTPMZIKA)	GeneID	Features	Samples	Junction_reads	Non_junction_read	Gene_symbol
novel_circ_0009651	19:9070731:9104755:+	34024	17503	14624	5426	11263	6422	6208	8743	67002	27069.4	63416.4	27139.5	25988.9	33185.7	10437.7	7124.33	ENSOCUG00000029652;ENSOCUG00000026636;	intron_15:9101478-9102005,intron_9:9096364-9096934,exon_14:9100266-9100573,intron_17:9102291-9102616,exon_12:9097889-9098039,exon_22:9104578-9104755,intron_2:9093760-9094118,exon_3:9094118-9094275,intron_12:9098039-9098572,exon_21:9104050-9104293,intron_10:9097073-9097669,intron_5:9095176-9095595,exon_1:9093311-9093521,intron_3:9094275-9094936,exon_13:9098572-9098743,intron_13:9098743-9100266,int…	SC_R1,SC_R2,SC_R3,ZIKA_R1,ZIKA_R2,ZIKA_R3	14624,5426,11263,6422,6208,8743	122193,170347,80079,129300,127008,167732	MYH4;MYH1
novel_circ_0009603	19:9056761:9093760:+	36999	20337	8960	9428	8703	11779	10486	14480	41051.6	47034.6	49002.3	49778.3	43898.2	54961.5	9030.33	12248.3	ENSOCUG00000026636;ENSOCUG00000029652;	exon_28:9074362-9074559,exon_33:9077302-9077506,intron_31:9076136-9076910,intron_15:9065625-9066725,exon_20:9067718-9067974,exon_13:9063664-9063835,exon_14:9065152-9065462,exon_29:9075303-9075487,intron_13:9063835-9065152,intron_4:9058760-9059467,intron_26:9072570-9074127,intron_17:9067013-9067258,intron_7:9059988-9060632,intron_37:9078758-9080549,intron_12:9061775-9063664,intron_33:9077506-90778…	SC_R1,SC_R2,SC_R3,ZIKA_R1,ZIKA_R2,ZIKA_R3	8960,9428,8703,11779,10486,14480	170720,197831,145686,222481,209368,285546	MYH1;MYH4
novel_circ_0009650	19:9069773:9163456:+	93683	37405	8559	7931	4090	8960	8241	11184	39214.3	39566.4	23028.8	37865.2	34499.8	42451	6860	9461.67	ENSOCUG00000029652;ENSOCUG00000026636;ENSOCUG00000010229;	intron_10:9097073-9097669,intron_37:9111882-9113204,exon_1:9093311-9093521,intron_13:9098743-9100266,intron_25:9105959-9106456,intron_20:9103345-9104050,intron_22:9104755-9104978,exon_25:9105569-9105959,exon_20:9103089-9103345,intron_32:9109819-9110335,exon_38:9113204-9113453,exon_29:9108588-9108772,intron_17:9102291-9102616,exon_33:9110335-9110539,intron_2:9093760-9094118,intron_5:9095176-909559…	SC_R1,SC_R2,SC_R3,ZIKA_R1,ZIKA_R2,ZIKA_R3	8559,7931,4090,8960,8241,11184	183106,239139,101258,144795,147173,192981	MYH4;MYH1;MYH8
novel_circ_0009656	19:9072443:9105959:+	33516	17075	6036	6893	6324	8492	7825	10988	27654.8	34388	35607.3	35887.4	32758.3	41707	6417.67	9101.67	ENSOCUG00000026636;ENSOCUG00000029652;	exon_38:9080549-9080806,intron_33:9077506-9077828,exon_29:9075303-9075487,intron_37:9078758-9080549,intron_35:9078216-9078463,exon_35:9078045-9078216,intron_31:9076136-9076910,intron_26:9072570-9074127,exon_28:9074362-9074559,exon_33:9077302-9077506,intron_29:9075487-9075754,exon_30:9075754-9075920,intron_28:9074559-9075303,exon_32:9076910-9077219,;exon_20:9103089-9103345,exon_25:9105569-9105959,…	SC_R1,SC_R2,SC_R3,ZIKA_R1,ZIKA_R2,ZIKA_R3	6036,6893,6324,8492,7825,10988	103701,114717,53801,60477,63732,82790	MYH1;MYH4
novel_circ_0009589	19:9047643:9077219:+	29576	20558	2106	9013	7291	10900	9921	14304	9648.95	44964.3	41052	46063.7	41532.9	54293.5	6136.67	11708.3	ENSOCUG00000026636;ENSOCUG00000022445;	intron_31:9076136-9076910,exon_20:9067718-9067974,intron_15:9065625-9066725,intron_20:9067974-9069438,intron_3:9056918-9058732,exon_30:9075754-9075920,exon_32:9076910-9077219,exon_28:9074362-9074559,intron_10:9061213-9061416,exon_29:9075303-9075487,intron_4:9058760-9059467,intron_13:9063835-9065152,exon_25:9071134-9071524,exon_13:9063664-9063835,exon_12:9061625-9061775,exon_22:9069773-9069950,exo…	SC_R1,SC_R2,SC_R3,ZIKA_R1,ZIKA_R2,ZIKA_R3	2106,9013,7291,10900,9921,14304	164182,199025,152371,231263,217167,296396	MYH1;-
novel_circ_0009649	19:9069773:9104293:+	34520	17999	7236	8019	2787	6439	6096	8607	33152.8	40005.4	15692.2	27211.4	25520.1	32669.5	6014	7047.33	ENSOCUG00000026636;ENSOCUG00000029652;	exon_22:9069773-9069950,exon_25:9071134-9071524,exon_35:9078045-9078216,exon_29:9075303-9075487,exon_33:9077302-9077506,exon_28:9074362-9074559,exon_30:9075754-9075920,exon_32:9076910-9077219,intron_31:9076136-9076910,intron_37:9078758-9080549,intron_35:9078216-9078463,intron_33:9077506-9077828,exon_38:9080549-9080806,intron_22:9069950-9070731,intron_29:9075487-9075754,intron_28:9074559-9075303,i…	SC_R1,SC_R2,SC_R3,ZIKA_R1,ZIKA_R2,ZIKA_R3	7236,8019,2787,6439,6096,8607	127787,174865,88101,140587,137513,183212	MYH1;MYH4
novel_circ_0009623	19:9061074:9152045:+	90971	38598	5490	5874	5652	7182	6474	9028	25153.3	29304.4	31823.6	30351.3	27102.5	34267.5	5672	7561.33	ENSOCUG00000010229;ENSOCUG00000026636;ENSOCUG00000029652;	exon_1:9145212-9145422,intron_1:9145422-9146093,exon_3:9146326-9146483,intron_3:9146483-9150488,intron_7:9151098-9151752,;intron_12:9061775-9063664,intron_33:9077506-9077828,exon_38:9080549-9080806,intron_37:9078758-9080549,intron_35:9078216-9078463,exon_21:9069438-9069681,intron_17:9067013-9067258,intron_26:9072570-9074127,intron_25:9071524-9072443,intron_28:9074559-9075303,intron_22:9069950-907…	SC_R1,SC_R2,SC_R3,ZIKA_R1,ZIKA_R2,ZIKA_R3	5490,5874,5652,7182,6474,9028	245714,303044,159379,221491,218898,293096	MYH8;MYH1;MYH4
novel_circ_0009661	19:9074127:9165209:+	91082	34148	5156	5735	5346	7134	6749	9221	23623	28610.9	30100.7	30148.5	28253.7	35000	5412.33	7701.33	ENSOCUG00000010229;ENSOCUG00000029652;ENSOCUG00000026636;	intron_20:9161900-9163213,exon_25:9164264-9164654,exon_13:9155374-9155545,intron_10:9152342-9153878,exon_20:9161644-9161900,exon_1:9145212-9145422,exon_14:9156405-9156715,intron_19:9159468-9161644,intron_1:9145422-9146093,intron_3:9146483-9150488,exon_3:9146326-9146483,exon_22:9163566-9163743,intron_7:9151098-9151752,exon_12:9154078-9154228,exon_21:9163213-9163456,;exon_38:9113204-9113453,exon_29…	SC_R1,SC_R2,SC_R3,ZIKA_R1,ZIKA_R2,ZIKA_R3	5156,5735,5346,7134,6749,9221	135628,161644,59296,62865,69496,88625	MYH8;MYH4;MYH1
novel_circ_0009574	19:9043391:9071047:+	27656	18507	5194	5940	4666	6256	5852	8381	23797.1	29633.6	26271.9	26438	24498.6	31811.6	5266.67	6829.67	ENSOCUG00000026636;ENSOCUG00000022445;	intron_3:9056918-9058732,intron_20:9067974-9069438,intron_15:9065625-9066725,exon_20:9067718-9067974,exon_22:9069773-9069950,exon_14:9065152-9065462,exon_13:9063664-9063835,exon_12:9061625-9061775,intron_4:9058760-9059467,intron_13:9063835-9065152,intron_10:9061213-9061416,intron_22:9069950-9070731,exon_3:9056761-9056918,exon_1:9056196-9056406,intron_17:9067013-9067258,exon_21:9069438-9069681,int…	SC_R1,SC_R2,SC_R3,ZIKA_R1,ZIKA_R2,ZIKA_R3	5194,5940,4666,6256,5852,8381	114093,113482,104319,139456,131591,182906	MYH1;-
novel_circ_0009652	19:9070731:9163743:+	93012	36624	1997	8094	4386	9351	9234	12747	9149.55	40379.5	24695.4	39517.6	38656.8	48383.6	4825.67	10444	ENSOCUG00000010229;ENSOCUG00000029652;ENSOCUG00000026636;	intron_20:9161900-9163213,exon_13:9155374-9155545,exon_14:9156405-9156715,intron_19:9159468-9161644,intron_1:9145422-9146093,intron_10:9152342-9153878,exon_1:9145212-9145422,exon_20:9161644-9161900,intron_7:9151098-9151752,exon_22:9163566-9163743,exon_12:9154078-9154228,exon_21:9163213-9163456,intron_3:9146483-9150488,exon_3:9146326-9146483,;exon_38:9113204-9113453,exon_29:9108588-9108772,intron_…	SC_R1,SC_R2,SC_R3,ZIKA_R1,ZIKA_R2,ZIKA_R3	1997,8094,4386,9351,9234,12747	173608,228632,92761,133124,135699,176516	MYH8;MYH4;MYH1
novel_circ_0009690	19:9104578:9163456:+	58878	19121	4643	7344	2031	4319	4403	5981	21272.6	36637.9	11435.6	18252.2	18432.5	22702	4672.67	4901	ENSOCUG00000029652;ENSOCUG00000010229;	intron_28:9107468-9108588,intron_23:9105124-9105392,exon_29:9108588-9108772,exon_35:9111328-9111499,exon_38:9113204-9113453,exon_33:9110335-9110539,exon_22:9104578-9104755,intron_33:9110539-9111108,exon_28:9107271-9107468,exon_30:9108852-9109018,intron_31:9109244-9109510,intron_25:9105959-9106456,intron_37:9111882-9113204,intron_26:9106583-9107024,intron_32:9109819-9110335,exon_32:9109510-9109819…	SC_R1,SC_R2,SC_R3,ZIKA_R1,ZIKA_R2,ZIKA_R3	4643,7344,2031,4319,4403,5981	55180,64052,13153,4198,9628,9747	MYH4;MYH8
novel_circ_0009637	19:9067267:9102291:+	35024	18433	3910	4779	4105	5563	5010	6839	17914.2	23841.6	23113.2	23509.4	20973.7	25958.7	4264.67	5804	ENSOCUG00000026636;ENSOCUG00000029652;	intron_22:9069950-9070731,intron_29:9075487-9075754,intron_28:9074559-9075303,intron_25:9071524-9072443,intron_26:9072570-9074127,intron_37:9078758-9080549,intron_35:9078216-9078463,exon_21:9069438-9069681,exon_38:9080549-9080806,intron_33:9077506-9077828,exon_28:9074362-9074559,exon_33:9077302-9077506,exon_30:9075754-9075920,exon_32:9076910-9077219,intron_20:9067974-9069438,exon_20:9067718-90679…	SC_R1,SC_R2,SC_R3,ZIKA_R1,ZIKA_R2,ZIKA_R3	3910,4779,4105,5563,5010,6839	150449,191903,120840,190601,182717,246492	MYH1;MYH4
novel_circ_0009670	19:9077828:9110539:+	32711	16251	4654	7412	630	533	1091	1193	21323	36977.2	3547.22	2252.47	4567.32	4528.25	4232	939	ENSOCUG00000026636;ENSOCUG00000029652;	exon_35:9078045-9078216,intron_37:9078758-9080549,intron_35:9078216-9078463,exon_38:9080549-9080806,;intron_2:9093760-9094118,exon_33:9110335-9110539,intron_17:9102291-9102616,exon_29:9108588-9108772,intron_32:9109819-9110335,exon_20:9103089-9103345,exon_25:9105569-9105959,intron_22:9104755-9104978,intron_20:9103345-9104050,intron_25:9105959-9106456,intron_13:9098743-9100266,exon_1:9093311-909352…	SC_R1,SC_R2,SC_R3,ZIKA_R1,ZIKA_R2,ZIKA_R3	4654,7412,630,533,1091,1193	84817,114318,22987,17270,25691,29172	MYH1;MYH4
novel_circ_0009672	19:9078463:9111499:+	33036	16573	5788	2605	2449	2988	2855	4159	26518.6	12995.9	13789.1	12627.4	11952.1	15786.3	3614	3334	ENSOCUG00000029652;ENSOCUG00000026636;	intron_32:9109819-9110335,exon_20:9103089-9103345,exon_25:9105569-9105959,intron_22:9104755-9104978,intron_25:9105959-9106456,intron_20:9103345-9104050,intron_13:9098743-9100266,exon_1:9093311-9093521,intron_10:9097073-9097669,intron_2:9093760-9094118,exon_33:9110335-9110539,intron_17:9102291-9102616,exon_29:9108588-9108772,exon_32:9109510-9109819,intron_21:9104293-9104578,intron_14:9100573-91014…	SC_R1,SC_R2,SC_R3,ZIKA_R1,ZIKA_R2,ZIKA_R3	5788,2605,2449,2988,2855,4159	84326,113186,20138,13648,22160,24722	MYH4;MYH1
novel_circ_0009588	19:9046962:9075920:+	28958	19784	3494	3663	3557	4511	4206	5730	16008.3	18274.1	20027.7	19063.6	17607.8	21749.3	3571.33	4815.67	ENSOCUG00000026636;ENSOCUG00000022445;	intron_15:9065625-9066725,exon_20:9067718-9067974,exon_30:9075754-9075920,intron_3:9056918-9058732,intron_20:9067974-9069438,exon_28:9074362-9074559,exon_29:9075303-9075487,intron_10:9061213-9061416,intron_13:9063835-9065152,intron_4:9058760-9059467,exon_12:9061625-9061775,exon_13:9063664-9063835,exon_25:9071134-9071524,exon_14:9065152-9065462,exon_22:9069773-9069950,intron_26:9072570-9074127,exo…	SC_R1,SC_R2,SC_R3,ZIKA_R1,ZIKA_R2,ZIKA_R3	3494,3663,3557,4511,4206,5730	162900,198259,152499,230831,216933,296266	MYH1;-
novel_circ_0009564	19:9039026:9067391:+	28365	19218	4442	0	4648	6037	5685	7486	20351.7	0	26170.6	25512.5	23799.5	28414.5	3030	6402.67	ENSOCUG00000022445;ENSOCUG00000026636;	exon_29:9046434-9046618,intron_19:9039163-9040551,exon_21:9042369-9042618,exon_22:9042728-9042905,exon_30:9046695-9046861,exon_38:9051203-9051481,intron_33:9047847-9048394,exon_20:9040551-9040807,intron_20:9040807-9042369,exon_28:9045492-9045689,exon_33:9047643-9047847,intron_25:9043781-9044382,exon_35:9048611-9048782,intron_26:9044509-9045198,intron_37:9049190-9051203,exon_25:9043391-9043781,int…	SC_R1,SC_R3,ZIKA_R1,ZIKA_R2,ZIKA_R3	4442,4648,6037,5685,7486	67731,63398,77380,72684,101619	-;MYH1
novel_circ_0006771	17:11429422:11429765:+	343	343	3401	2550	2877	3639	3123	2559	15582.2	12721.5	16199	15378.5	13074	9713.16	2942.67	3107	--	--	SC_R1,SC_R2,SC_R3,ZIKA_R1,ZIKA_R2,ZIKA_R3	3401,2550,2877,3639,3123,2559	0,0,0,0,0,0	--
novel_circ_0009666	19:9075754:9108772:+	33018	16565	2385	2679	2441	3315	3064	4277	10927.2	13365.1	13744.1	14009.3	12827	16234.1	2501.67	3552	ENSOCUG00000029652;ENSOCUG00000026636;	intron_5:9095176-9095595,exon_21:9104050-9104293,intron_10:9097073-9097669,exon_1:9093311-9093521,intron_3:9094275-9094936,exon_13:9098572-9098743,intron_13:9098743-9100266,intron_20:9103345-9104050,intron_25:9105959-9106456,intron_22:9104755-9104978,exon_25:9105569-9105959,exon_20:9103089-9103345,intron_26:9106583-9107024,intron_14:9100573-9101404,intron_21:9104293-9104578,intron_23:9105124-9105…	SC_R1,SC_R2,SC_R3,ZIKA_R1,ZIKA_R2,ZIKA_R3	2385,2679,2441,3315,3064,4277	93194,107281,40705,41435,46287,58793	MYH4;MYH1
novel_circ_0009664	19:9075303:9107468:+	32165	15712	2420	2523	2105	2845	2711	3678	11087.6	12586.8	11852.2	12023	11349.2	13960.5	2349.33	3078	ENSOCUG00000029652;ENSOCUG00000026636;	exon_12:9097889-9098039,intron_12:9098039-9098572,exon_3:9094118-9094275,intron_2:9093760-9094118,exon_22:9104578-9104755,intron_9:9096364-9096934,intron_15:9101478-9102005,exon_28:9107271-9107468,intron_17:9102291-9102616,exon_14:9100266-9100573,intron_23:9105124-9105392,intron_21:9104293-9104578,intron_26:9106583-9107024,intron_14:9100573-9101404,exon_25:9105569-9105959,intron_22:9104755-910497…	SC_R1,SC_R2,SC_R3,ZIKA_R1,ZIKA_R2,ZIKA_R3	2420,2523,2105,2845,2711,3678	96022,108092,45113,47736,51690,66648	MYH4;MYH1
novel_circ_0009602	19:9056496:9093521:+	37025	20337	3007	3525	0	0	546	0	13777	17585.6	0	0	2285.75	0	2177.33	182	ENSOCUG00000026636;ENSOCUG00000029652;	intron_35:9078216-9078463,intron_33:9077506-9077828,exon_35:9078045-9078216,intron_22:9069950-9070731,exon_13:9063664-9063835,intron_15:9065625-9066725,exon_28:9074362-9074559,exon_32:9076910-9077219,intron_20:9067974-9069438,intron_13:9063835-9065152,intron_17:9067013-9067258,exon_21:9069438-9069681,intron_3:9056918-9058732,exon_22:9069773-9069950,exon_25:9071134-9071524,intron_37:9078758-908054…	SC_R1,SC_R2,ZIKA_R2	3007,3525,546	170720,197831,209368	MYH1;MYH4
novel_circ_0009628	19:9065152:9098743:+	33591	16900	3075	1105	1752	0	166	0	14088.6	5512.65	9864.64	0	694.936	0	1977.33	55.3333	ENSOCUG00000029652;ENSOCUG00000026636;	intron_12:9098039-9098572,intron_5:9095176-9095595,intron_9:9096364-9096934,intron_2:9093760-9094118,intron_10:9097073-9097669,intron_3:9094275-9094936,exon_1:9093311-9093521,exon_12:9097889-9098039,exon_13:9098572-9098743,exon_3:9094118-9094275,;exon_33:9077302-9077506,intron_22:9069950-9070731,intron_26:9072570-9074127,exon_35:9078045-9078216,intron_33:9077506-9077828,intron_35:9078216-9078463,…	SC_R1,SC_R2,SC_R3,ZIKA_R2	3075,1105,1752,166	164073,190682,140772,197873	MYH4;MYH1
novel_circ_0009550	19:8948189:9047560:+	99371	18363	2231	1077	2573	1345	1140	1761	10221.7	5372.96	14487.3	5684	4772.45	6684.2	1960.33	1415.33	ENSOCUG00000004509;ENSOCUG00000022445;	intron_39:8950799-8951721,exon_35:8949373-8949544,intron_34:8948595-8949373,;intron_26:9044509-9045198,intron_10:9033247-9033603,exon_13:9035463-9035634,intron_25:9043781-9044382,exon_32:9047251-9047560,intron_27:9045317-9045492,intron_2:9028024-9029381,exon_25:9043391-9043781,intron_28:9045689-9046434,intron_20:9040807-9042369,exon_28:9045492-9045689,intron_17:9037756-9038816,exon_20:9040551-904…	SC_R1,SC_R2,SC_R3,ZIKA_R1,ZIKA_R2,ZIKA_R3	2231,1077,2573,1345,1140,1761	26137,19053,25196,25712,25747,37228	MYH3;-
novel_circ_0009673	19:9078463:9171248:+	92785	33415	1150	2349	2251	2864	2817	3875	5268.9	11718.8	12674.3	12103.3	11793	14708.3	1916.67	3185.33	ENSOCUG00000010229;ENSOCUG00000029652;ENSOCUG00000026636;	intron_10:9152342-9153878,exon_1:9145212-9145422,exon_14:9156405-9156715,intron_1:9145422-9146093,intron_19:9159468-9161644,exon_3:9146326-9146483,exon_29:9167589-9167773,intron_7:9151098-9151752,exon_22:9163566-9163743,exon_32:9169490-9169799,exon_12:9154078-9154228,intron_20:9161900-9163213,exon_28:9165822-9166019,exon_35:9171077-9171248,exon_25:9164264-9164654,intron_31:9168237-9169490,exon_20…	SC_R1,SC_R2,SC_R3,ZIKA_R1,ZIKA_R2,ZIKA_R3	1150,2349,2251,2864,2817,3875	93290,122329,23256,15218,24271,27393	MYH8;MYH4;MYH1
novel_circ_0009567	19:9042728:9069681:+	26953	17726	1965	2207	1155	2716	2447	3467	9002.94	11010.3	6503.23	11477.9	10244	13159.6	1775.67	2876.67	ENSOCUG00000026636;ENSOCUG00000022445;	intron_20:9067974-9069438,intron_3:9056918-9058732,intron_15:9065625-9066725,exon_20:9067718-9067974,exon_12:9061625-9061775,exon_13:9063664-9063835,exon_14:9065152-9065462,intron_10:9061213-9061416,intron_13:9063835-9065152,intron_4:9058760-9059467,exon_1:9056196-9056406,intron_17:9067013-9067258,exon_3:9056761-9056918,intron_7:9059988-9060632,exon_21:9069438-9069681,intron_12:9061775-9063664,;i…	SC_R1,SC_R2,SC_R3,ZIKA_R1,ZIKA_R2,ZIKA_R3	1965,2207,1155,2716,2447,3467	104894,103050,96266,128040,120416,166969	MYH1;-
novel_circ_0009653	19:9070956:9105124:+	34168	17726	993	1119	2867	1254	1183	1765	4549.58	5582.5	16142.7	5299.43	4952.46	6699.39	1659.67	1400.67	ENSOCUG00000026636;ENSOCUG00000029652;	exon_29:9075303-9075487,exon_35:9078045-9078216,exon_25:9071134-9071524,intron_31:9076136-9076910,exon_32:9076910-9077219,exon_30:9075754-9075920,exon_28:9074362-9074559,exon_33:9077302-9077506,intron_33:9077506-9077828,exon_38:9080549-9080806,intron_35:9078216-9078463,intron_37:9078758-9080549,intron_26:9072570-9074127,intron_25:9071524-9072443,intron_28:9074559-9075303,intron_29:9075487-9075754…	SC_R1,SC_R2,SC_R3,ZIKA_R1,ZIKA_R2,ZIKA_R3	993,1119,2867,1254,1183,1765	122230,170395,80081,129301,127017,167743	MYH1;MYH4
novel_circ_0009549	19:8936749:9033961:+	97212	15082	1338	1245	1326	1591	1499	2036	6130.25	6211.09	7466.05	6723.61	6275.35	7728.02	1303	1708.67	ENSOCUG00000004509;ENSOCUG00000022445;	intron_34:8948595-8949373,intron_24:8941396-8942117,intron_31:8945792-8947756,intron_30:8945377-8945667,exon_21:8940382-8940625,exon_28:8943799-8943996,intron_39:8950799-8951721,intron_29:8944506-8945211,intron_17:8938781-8939488,exon_20:8939950-8940206,exon_32:8947756-8948065,intron_26:8942740-8943519,exon_13:8936749-8936920,intron_20:8940206-8940382,exon_14:8937009-8937316,exon_25:8942117-89425…	SC_R1,SC_R2,SC_R3,ZIKA_R1,ZIKA_R2,ZIKA_R3	1338,1245,1326,1591,1499,2036	1380,314,1097,591,790,1280	MYH3;-
novel_circ_0008034	18:14734907:14735670:-	763	763	1517	1471	853	1506	1583	991	6950.36	7338.56	4802.82	6364.39	6627.01	3761.52	1280.33	1360	ENSOCUG00000014855;	intron_7:14596395-14753987,;	SC_R1,SC_R2,SC_R3,ZIKA_R1,ZIKA_R2,ZIKA_R3	1517,1471,853,1506,1583,991	2326,2117,1150,2011,1940,1476	MCU
novel_circ_0009561	19:9038816:9067013:+	28197	18973	931	1320	1391	1729	1542	2204	4265.52	6585.25	7832.03	7306.8	6455.37	8365.69	1214	1825	ENSOCUG00000022445;ENSOCUG00000026636;	intron_19:9039163-9040551,exon_29:9046434-9046618,exon_38:9051203-9051481,exon_30:9046695-9046861,exon_22:9042728-9042905,exon_21:9042369-9042618,exon_28:9045492-9045689,exon_33:9047643-9047847,intron_20:9040807-9042369,intron_33:9047847-9048394,exon_20:9040551-9040807,intron_27:9045317-9045492,exon_32:9047251-9047560,intron_28:9045689-9046434,exon_25:9043391-9043781,intron_37:9049190-9051203,exo…	SC_R1,SC_R2,SC_R3,ZIKA_R1,ZIKA_R2,ZIKA_R3	931,1320,1391,1729,1542,2204	67638,60493,63364,77275,72559,101494	-;MYH1
novel_circ_0009645	19:9069438:9103345:+	33907	17294	3095	17	0	0	0	0	14180.2	84.81	0	0	0	0	1037.33	0	ENSOCUG00000029652;ENSOCUG00000026636;	intron_17:9102291-9102616,exon_20:9103089-9103345,intron_2:9093760-9094118,intron_5:9095176-9095595,intron_13:9098743-9100266,intron_9:9096364-9096934,exon_3:9094118-9094275,intron_3:9094275-9094936,intron_15:9101478-9102005,intron_10:9097073-9097669,exon_14:9100266-9100573,exon_12:9097889-9098039,intron_14:9100573-9101404,exon_1:9093311-9093521,exon_13:9098572-9098743,intron_12:9098039-9098572,;…	SC_R1,SC_R2	3095,17	139190,183334	MYH4;MYH1
novel_circ_0009639	19:9067484:9102740:+	35256	18758	970	1089	1036	1303	1202	1752	4444.2	5432.83	5833.2	5506.51	5032	6650.04	1031.67	1419	ENSOCUG00000026636;ENSOCUG00000029652;	exon_25:9071134-9071524,exon_35:9078045-9078216,exon_22:9069773-9069950,exon_29:9075303-9075487,exon_30:9075754-9075920,exon_32:9076910-9077219,intron_20:9067974-9069438,exon_28:9074362-9074559,exon_33:9077302-9077506,intron_31:9076136-9076910,exon_20:9067718-9067974,exon_21:9069438-9069681,intron_35:9078216-9078463,intron_37:9078758-9080549,exon_38:9080549-9080806,intron_33:9077506-9077828,intro…	SC_R1,SC_R2,SC_R3,ZIKA_R1,ZIKA_R2,ZIKA_R3	970,1089,1036,1303,1202,1752	150526,192149,120849,190614,182751,246510	MYH1;MYH4
novel_circ_0025512	GL019111:96591:166020:-	69429	69429	877	1220	871	6236	3812	2621	4018.11	6086.37	4904.17	26353.5	15958.4	9948.49	989.333	4223	--	--	SC_R1,SC_R2,SC_R3,ZIKA_R1,ZIKA_R2,ZIKA_R3	877,1220,871,6236,3812,2621	1,0,1,0,0,0	--
novel_circ_0025518	GL019111:96591:96832:-	241	241	888	1229	849	6180	3792	2665	4068.5	6131.27	4780.3	26116.8	15874.7	10115.5	988.667	4212.33	--	--	SC_R1,SC_R2,SC_R3,ZIKA_R1,ZIKA_R2,ZIKA_R3	888,1229,849,6180,3792,2665	0,0,0,0,0,0	--
novel_circ_0009592	19:9048611:9077954:+	29343	20333	92	0	2835	3497	3193	4453	421.512	0	15962.5	14778.4	13367	16902.2	975.667	3714.33	ENSOCUG00000026636;ENSOCUG00000022445;	intron_31:9076136-9076910,intron_15:9065625-9066725,exon_20:9067718-9067974,intron_3:9056918-9058732,intron_20:9067974-9069438,exon_30:9075754-9075920,exon_32:9076910-9077219,exon_33:9077302-9077506,exon_28:9074362-9074559,intron_10:9061213-9061416,exon_29:9075303-9075487,intron_4:9058760-9059467,intron_13:9063835-9065152,exon_25:9071134-9071524,exon_13:9063664-9063835,exon_12:9061625-9061775,exo…	SC_R1,SC_R3,ZIKA_R1,ZIKA_R2,ZIKA_R3	92,2835,3497,3193,4453	171434,150345,227150,213432,290906	MYH1;-
novel_circ_0023242	GL018750:1757572:1758115:+	543	301	1156	950	705	1175	752	776	5296.39	4739.38	3969.51	4965.58	3148.14	2945.45	937	901	ENSOCUG00000014408;	intron_3:1757718-1758019,;	SC_R1,SC_R2,SC_R3,ZIKA_R1,ZIKA_R2,ZIKA_R3	1156,950,705,1175,752,776	0,4,1,2,2,2	FAM208B
novel_circ_0009568	19:9042728:9104293:+	61565	35725	950	1054	499	629	741	990	4352.57	5258.22	2809.62	2658.17	3102.09	3757.73	834.333	786.667	ENSOCUG00000022445;ENSOCUG00000026636;ENSOCUG00000029652;	intron_25:9043781-9044382,intron_37:9049190-9051203,exon_22:9042728-9042905,intron_26:9044509-9045198,exon_35:9048611-9048782,intron_28:9045689-9046434,exon_25:9043391-9043781,exon_30:9046695-9046861,exon_38:9051203-9051481,exon_32:9047251-9047560,intron_27:9045317-9045492,intron_33:9047847-9048394,exon_29:9046434-9046618,exon_28:9045492-9045689,exon_33:9047643-9047847,;intron_15:9065625-9066725,…	SC_R1,SC_R2,SC_R3,ZIKA_R1,ZIKA_R2,ZIKA_R3	950,1054,499,629,741,990	232681,277915,184367,268627,257929,350181	-;MYH1;MYH4
novel_circ_0019530	7:90670374:90676406:-	6032	5108	861	878	649	498	837	1025	3944.8	4380.19	3654.2	2104.56	3503.98	3890.58	796	786.667	ENSOCUG00000017458;	intron_129:90671138-90673001,intron_133:90674934-90676292,intron_130:90673100-90674436,intron_128:90670482-90671033,;	SC_R1,SC_R2,SC_R3,ZIKA_R1,ZIKA_R2,ZIKA_R3	861,878,649,498,837,1025	632,1201,377,476,1312,1076	NEB
novel_circ_0009682	19:9097889:9153997:+	56108	20358	0	2072	291	307	435	547	0	10336.8	1638.48	1297.39	1821.07	2076.24	787.667	429.667	ENSOCUG00000029652;ENSOCUG00000010229;	intron_28:9107468-9108588,exon_38:9113204-9113453,exon_35:9111328-9111499,exon_29:9108588-9108772,intron_23:9105124-9105392,exon_12:9097889-9098039,exon_33:9110335-9110539,intron_33:9110539-9111108,intron_12:9098039-9098572,exon_22:9104578-9104755,intron_15:9101478-9102005,intron_17:9102291-9102616,exon_28:9107271-9107468,exon_14:9100266-9100573,intron_31:9109244-9109510,intron_13:9098743-9100266…	SC_R2,SC_R3,ZIKA_R1,ZIKA_R2,ZIKA_R3	2072,291,307,435,547	109495,17057,8107,17364,18034	MYH4;MYH8
novel_circ_0009646	19:9069438:9161900:+	92462	36092	591	875	546	1035	925	1396	2707.75	4365.22	3074.26	4373.94	3872.38	5298.78	670.667	1118.67	ENSOCUG00000010229;ENSOCUG00000029652;ENSOCUG00000026636;	exon_13:9155374-9155545,exon_14:9156405-9156715,intron_1:9145422-9146093,intron_19:9159468-9161644,intron_10:9152342-9153878,exon_1:9145212-9145422,exon_20:9161644-9161900,intron_7:9151098-9151752,exon_12:9154078-9154228,exon_3:9146326-9146483,intron_3:9146483-9150488,;exon_32:9109510-9109819,intron_14:9100573-9101404,intron_26:9106583-9107024,intron_21:9104293-9104578,exon_13:9098572-9098743,exo…	SC_R1,SC_R2,SC_R3,ZIKA_R1,ZIKA_R2,ZIKA_R3	591,875,546,1035,925,1396	200004,261631,117223,171645,173171,228206	MYH8;MYH4;MYH1
novel_circ_0019478	7:90608294:90615098:-	6804	6591	682	685	562	605	628	0	3124.69	3417.35	3164.34	2556.74	2629.03	0	643	411	ENSOCUG00000017458;	intron_86:90608402-90610893,intron_88:90612243-90614786,intron_87:90610998-90612039,exon_65:90612039-90612243,exon_64:90614786-90615098,;	SC_R1,SC_R2,SC_R3,ZIKA_R1,ZIKA_R2	682,685,562,605,628	1051,1285,918,1960,2838	NEB
novel_circ_0019531	7:90671033:90676606:-	5573	4557	716	697	509	337	603	701	3280.46	3477.21	2865.93	1424.17	2524.38	2660.78	640.667	547	ENSOCUG00000017458;	intron_129:90671138-90673001,intron_130:90673100-90674436,intron_133:90674934-90676292,;	SC_R1,SC_R2,SC_R3,ZIKA_R1,ZIKA_R2,ZIKA_R3	716,697,509,337,603,701	574,1097,353,431,1208,983	NEB
novel_circ_0025516	GL019111:96591:166064:-	69473	69473	786	552	466	830	860	327	3601.18	2753.83	2623.81	3507.6	3600.27	1241.19	601.333	672.333	--	--	SC_R1,SC_R2,SC_R3,ZIKA_R1,ZIKA_R2,ZIKA_R3	786,552,466,830,860,327	1,0,1,0,0,0	--
novel_circ_0009433	19:49695291:49696242:-	951	819	580	679	527	605	772	535	2657.36	3387.41	2967.28	2556.74	3231.87	2030.69	595.333	637.333	ENSOCUG00000015866;	intron_26:49695423-49695886,exon_9:49695886-49696242,;	SC_R1,SC_R2,SC_R3,ZIKA_R1,ZIKA_R2,ZIKA_R3	580,679,527,605,772,535	795,888,813,890,1031,948	BPTF
novel_circ_0025522	GL019111:96591:96876:-	285	285	782	534	440	869	813	329	3582.85	2664.03	2477.42	3672.42	3403.51	1248.78	585.333	670.333	--	--	SC_R1,SC_R2,SC_R3,ZIKA_R1,ZIKA_R2,ZIKA_R3	782,534,440,869,813,329	0,0,0,0,0,0	--
novel_circ_0009593	19:9048611:9111237:+	62626	37153	1134	314	180	175	208	353	5195.59	1566.49	1013.49	739.554	870.763	1339.88	542.667	245.333	ENSOCUG00000022445;ENSOCUG00000029652;ENSOCUG00000026636;	exon_35:9048611-9048782,intron_37:9049190-9051203,exon_38:9051203-9051481,;intron_3:9094275-9094936,intron_5:9095176-9095595,exon_21:9104050-9104293,intron_31:9109244-9109510,exon_30:9108852-9109018,exon_13:9098572-9098743,exon_32:9109510-9109819,intron_21:9104293-9104578,intron_14:9100573-9101404,intron_26:9106583-9107024,intron_23:9105124-9105392,intron_28:9107468-9108588,exon_28:9107271-910746…	SC_R1,SC_R2,SC_R3,ZIKA_R1,ZIKA_R2,ZIKA_R3	1134,314,180,175,208,353	256617,311303,173356,244458,239252,320145	-;MYH4;MYH1
novel_circ_0014051	3:66631696:66632130:-	434	434	567	595	450	537	625	563	2597.8	2968.35	2533.73	2269.38	2616.48	2136.97	537.333	575	--	--	SC_R1,SC_R2,SC_R3,ZIKA_R1,ZIKA_R2,ZIKA_R3	567,595,450,537,625,563	0,0,0,0,0,0	--
novel_circ_0010560	1:192400195:192400728:-	533	199	651	514	223	649	967	356	2982.65	2564.26	1255.6	2742.69	4048.21	1351.26	462.667	657.333	ENSOCUG00000002148;	exon_4:192400529-192400728,;	SC_R1,SC_R2,SC_R3,ZIKA_R1,ZIKA_R2,ZIKA_R3	651,514,223,649,967,356	345,262,154,326,447,200	OSBP
novel_circ_0019479	7:90610893:90617773:-	6880	6667	497	497	385	419	437	684	2277.08	2479.45	2167.74	1770.7	1829.44	2596.25	459.667	513.333	ENSOCUG00000017458;	exon_64:90614786-90615098,intron_88:90612243-90614786,exon_65:90612039-90612243,intron_89:90615098-90617665,intron_87:90610998-90612039,;	SC_R1,SC_R2,SC_R3,ZIKA_R1,ZIKA_R2,ZIKA_R3	497,497,385,419,437,684	1084,1249,917,1919,2793,1487	NEB
novel_circ_0022951	GL018738:1562471:1563432:+	961	869	341	648	388	713	590	483	1562.34	3232.76	2184.64	3013.16	2469.95	1833.32	459	595.333	ENSOCUG00000010508;	exon_3:1563266-1563432,intron_2:1562563-1563266,;	SC_R1,SC_R2,SC_R3,ZIKA_R1,ZIKA_R2,ZIKA_R3	341,648,388,713,590,483	147,174,127,177,195,167	IDH2
novel_circ_0007292	17:43585617:43612432:-	26815	4666	139	78	1109	0	0	0	636.849	389.128	6244.23	0	0	0	442	0	ENSOCUG00000011037;	intron_7:43609038-43609530,intron_1:43605990-43606522,exon_31:43609798-43609964,exon_33:43608729-43609038,intron_3:43606857-43607704,exon_36:43607704-43607974,exon_30:43610106-43610290,exon_29:43610758-43610955,exon_34:43608294-43608498,intron_10:43610290-43610758,intron_11:43610955-43611952,;	SC_R1,SC_R2,SC_R3	139,78,1109	432,279,3159	MYH7
novel_circ_0009562	19:9038816:9102291:+	63475	37651	437	298	571	454	456	700	2002.18	1486.67	3215.02	1918.62	1908.98	2656.98	435.333	536.667	ENSOCUG00000026636;ENSOCUG00000029652;ENSOCUG00000022445;	intron_4:9058760-9059467,intron_13:9063835-9065152,exon_29:9075303-9075487,exon_14:9065152-9065462,exon_13:9063664-9063835,intron_15:9065625-9066725,exon_20:9067718-9067974,intron_31:9076136-9076910,exon_33:9077302-9077506,exon_28:9074362-9074559,intron_33:9077506-9077828,intron_12:9061775-9063664,intron_37:9078758-9080549,intron_7:9059988-9060632,intron_17:9067013-9067258,intron_26:9072570-90741…	SC_R1,SC_R2,SC_R3,ZIKA_R1,ZIKA_R2,ZIKA_R3	437,298,571,454,456,700	218180,252496,184238,267981,255401,348111	MYH1;MYH4;-
novel_circ_0009696	19:9111584:9171248:+	59664	16842	936	240	16	22	44	38	4288.42	1197.32	90.0881	92.9725	184.2	144.236	397.333	34.6667	ENSOCUG00000029652;ENSOCUG00000010229;	intron_37:9111882-9113204,exon_38:9113204-9113453,;exon_1:9145212-9145422,intron_10:9152342-9153878,intron_19:9159468-9161644,intron_1:9145422-9146093,exon_14:9156405-9156715,exon_3:9146326-9146483,exon_29:9167589-9167773,exon_12:9154078-9154228,intron_7:9151098-9151752,exon_22:9163566-9163743,exon_32:9169490-9169799,exon_28:9165822-9166019,intron_20:9161900-9163213,exon_35:9171077-9171248,exon_2…	SC_R1,SC_R2,SC_R3,ZIKA_R1,ZIKA_R2,ZIKA_R3	936,240,16,22,44,38	8964,9143,3118,1570,2111,2671	MYH4;MYH8
novel_circ_0008801	19:15520378:15524133:-	3755	3755	575	263	307	413	468	269	2634.45	1312.06	1728.56	1745.35	1959.22	1021.04	381.667	383.333	ENSOCUG00000000200;	intron_24:15463945-15534767,;	SC_R1,SC_R2,SC_R3,ZIKA_R1,ZIKA_R2,ZIKA_R3	575,263,307,413,468,269	746,533,584,667,739,587	RAP1GAP2
novel_circ_0009625	19:9061416:9152342:+	90926	38395	338	358	337	448	367	517	1548.6	1786	1897.48	1893.26	1536.39	1962.37	344.333	444	ENSOCUG00000026636;ENSOCUG00000029652;ENSOCUG00000010229;	intron_31:9076136-9076910,exon_20:9067718-9067974,intron_15:9065625-9066725,intron_20:9067974-9069438,exon_32:9076910-9077219,exon_30:9075754-9075920,exon_33:9077302-9077506,exon_28:9074362-9074559,exon_29:9075303-9075487,intron_13:9063835-9065152,exon_35:9078045-9078216,exon_25:9071134-9071524,exon_13:9063664-9063835,exon_12:9061625-9061775,exon_22:9069773-9069950,exon_14:9065152-9065462,intron_…	SC_R1,SC_R2,SC_R3,ZIKA_R1,ZIKA_R2,ZIKA_R3	338,358,337,448,367,517	245637,302945,159353,221391,218804,292957	MYH1;MYH4;MYH8
novel_circ_0024355	GL018827:575864:577014:+	1150	794	325	333	333	418	467	370	1489.04	1661.28	1874.96	1766.48	1955.03	1404.4	330.333	418.333	ENSOCUG00000010479;	intron_3:576013-576588,intron_4:576708-576927,;	SC_R1,SC_R2,SC_R3,ZIKA_R1,ZIKA_R2,ZIKA_R3	325,333,333,418,467,370	10,1,6,8,4,6	HCCS
novel_circ_0019481	7:90614786:90623018:-	8232	8019	452	515	0	222	0	0	2070.91	2569.24	0	938.177	0	0	322.333	74	ENSOCUG00000017458;	exon_64:90614786-90615098,exon_61:90622814-90623018,intron_90:90617773-90621535,intron_91:90621640-90622814,intron_89:90615098-90617665,;	SC_R1,SC_R2,ZIKA_R1	452,515,222	1292,1622,2172	NEB
novel_circ_0024102	GL018803:819343:826477:+	7134	6910	431	323	184	294	82	110	1974.69	1611.39	1036.01	1242.45	343.282	417.525	312.667	162	ENSOCUG00000016985;	intron_2:819489-826399,;	SC_R1,SC_R2,SC_R3,ZIKA_R1,ZIKA_R2,ZIKA_R3	431,323,184,294,82,110	81,39,36,66,85,88	MBOAT2
novel_circ_0012368	2:158782319:158783189:-	870	870	306	348	253	363	410	320	1401.98	1736.11	1424.52	1534.05	1716.41	1214.62	302.333	364.333	ENSOCUG00000017035;	exon_2:158783016-158783189,exon_3:158782319-158782491,intron_6:158782491-158783016,;	SC_R1,SC_R2,SC_R3,ZIKA_R1,ZIKA_R2,ZIKA_R3	306,348,253,363,410,320	207,204,208,284,345,282	TRIM54
novel_circ_0005380	15:20850439:20850856:-	417	417	247	322	326	228	259	356	1131.67	1606.4	1835.54	963.534	1084.27	1351.26	298.333	281	--	--	SC_R1,SC_R2,SC_R3,ZIKA_R1,ZIKA_R2,ZIKA_R3	247,322,326,228,259,356	0,0,0,0,0,0	--
novel_circ_0005019	14:82038667:82039648:-	981	920	330	258	302	319	382	480	1511.94	1287.12	1700.41	1348.1	1599.19	1821.93	296.667	393.667	ENSOCUG00000013065;	exon_1:82038667-82039587,;	SC_R1,SC_R2,SC_R3,ZIKA_R1,ZIKA_R2,ZIKA_R3	330,258,302,319,382,480	3830,3067,3493,2892,3488,3932	KLHL24
novel_circ_0025273	GL019033:209810:210127:-	317	317	331	356	151	75	107	160	1516.53	1776.02	850.206	316.952	447.941	607.31	279.333	114	ENSOCUG00000017740;	exon_2:209810-210127,;	SC_R1,SC_R2,SC_R3,ZIKA_R1,ZIKA_R2,ZIKA_R3	331,356,151,75,107,160	382,360,207,94,168,188	EDC3
novel_circ_0019358	7:8772452:8773723:-	1271	638	265	292	234	308	411	267	1214.14	1456.74	1317.54	1301.62	1720.59	1013.45	263.667	328.667	ENSOCUG00000011147;	intron_13:8772537-8772855,intron_15:8773277-8773597,;	SC_R1,SC_R2,SC_R3,ZIKA_R1,ZIKA_R2,ZIKA_R3	265,292,234,308,411,267	124,109,66,34,49,31	CLCN1
novel_circ_0009559	19:9033603:9061213:+	27610	18387	344	0	427	487	439	603	1576.09	0	2404.23	2058.07	1837.81	2288.8	257	509.667	ENSOCUG00000022445;ENSOCUG00000026636;	intron_33:9047847-9048394,exon_20:9040551-9040807,intron_20:9040807-9042369,exon_33:9047643-9047847,intron_17:9037756-9038816,exon_28:9045492-9045689,exon_13:9035463-9035634,intron_25:9043781-9044382,exon_35:9048611-9048782,intron_26:9044509-9045198,intron_37:9049190-9051203,exon_25:9043391-9043781,intron_28:9045689-9046434,exon_32:9047251-9047560,intron_27:9045317-9045492,exon_29:9046434-9046618…	SC_R1,SC_R3,ZIKA_R1,ZIKA_R2,ZIKA_R3	344,427,487,439,603	41951,41244,53264,50917,70400	-;MYH1
novel_circ_0001893	12:62632584:62632972:+	388	388	266	254	228	288	352	254	1218.72	1267.16	1283.75	1217.1	1473.6	964.104	249.333	298	ENSOCUG00000010714;	exon_9:62632584-62632972,;	SC_R1,SC_R2,SC_R3,ZIKA_R1,ZIKA_R2,ZIKA_R3	266,254,228,288,352,254	458,455,492,411,567,492	SENP6
novel_circ_0003247	13:37371852:37372154:+	302	302	257	250	226	305	297	282	1177.48	1247.21	1272.49	1288.94	1243.35	1070.38	244.333	294.667	ENSOCUG00000014986;	exon_27:37371852-37372154,;	SC_R1,SC_R2,SC_R3,ZIKA_R1,ZIKA_R2,ZIKA_R3	257,250,226,305,297,282	199,213,170,210,208,194	ASH1L
novel_circ_0009585	19:9046695:9075487:+	28792	19517	210	102	414	324	342	606	962.146	508.86	2331.03	1369.23	1431.74	2300.19	242	424	ENSOCUG00000026636;ENSOCUG00000022445;	intron_10:9061213-9061416,exon_29:9075303-9075487,intron_4:9058760-9059467,intron_13:9063835-9065152,exon_13:9063664-9063835,exon_25:9071134-9071524,exon_12:9061625-9061775,exon_22:9069773-9069950,exon_14:9065152-9065462,intron_15:9065625-9066725,exon_20:9067718-9067974,intron_3:9056918-9058732,intron_20:9067974-9069438,exon_28:9074362-9074559,intron_12:9061775-9063664,intron_7:9059988-9060632,ex…	SC_R1,SC_R2,SC_R3,ZIKA_R1,ZIKA_R2,ZIKA_R3	210,102,414,324,342,606	159585,194349,149304,226632,212865,290683	MYH1;-
novel_circ_0009630	19:9065211:9100325:-	35114	35114	217	338	142	442	406	529	994.218	1686.22	799.532	1867.9	1699.66	2007.92	232.333	459	--	--	SC_R1,SC_R2,SC_R3,ZIKA_R1,ZIKA_R2,ZIKA_R3	217,338,142,442,406,529	0,0,0,0,0,0	--
novel_circ_0009631	19:9065211:9156464:-	91253	91253	170	367	150	447	363	563	778.88	1830.9	844.576	1889.03	1519.65	2136.97	229	457.667	--	--	SC_R1,SC_R2,SC_R3,ZIKA_R1,ZIKA_R2,ZIKA_R3	170,367,150,447,363,563	0,0,0,0,0,0	--
novel_circ_0020129	8:52907194:52908087:-	893	660	194	222	269	230	274	210	888.84	1107.52	1514.61	971.986	1147.06	797.094	228.333	238	ENSOCUG00000015981;	intron_23:52907320-52907980,;	SC_R1,SC_R2,SC_R3,ZIKA_R1,ZIKA_R2,ZIKA_R3	194,222,269,230,274,210	0,1,4,2,2,1	DGKH
novel_circ_0025056	GL018956:88347:88940:-	593	593	345	124	216	29	44	111	1580.67	618.614	1216.19	122.555	184.2	421.321	228.333	61.3333	ENSOCUG00000025173;	exon_10:88744-88940,intron_4:82807-88744,;	SC_R1,SC_R2,SC_R3,ZIKA_R1,ZIKA_R2,ZIKA_R3	345,124,216,29,44,111	32,14,17,5,2,10	TMCO3
novel_circ_0014413	4:33680963:33681213:+	250	250	483	14	186	29	22	40	2212.94	69.8436	1047.27	122.555	92.0999	151.827	227.667	30.3333	ENSOCUG00000016805;	exon_2:33680963-33681213,;	SC_R1,SC_R2,SC_R3,ZIKA_R1,ZIKA_R2,ZIKA_R3	483,14,186,29,22,40	312,25,123,52,36,37	SPATS2
novel_circ_0024327	GL018824:391348:392318:+	970	886	223	188	266	102	86	120	1021.71	937.899	1497.71	431.055	360.027	455.482	225.667	102.667	ENSOCUG00000002304;	exon_16:392161-392318,intron_15:391432-392161,;	SC_R1,SC_R2,SC_R3,ZIKA_R1,ZIKA_R2,ZIKA_R3	223,188,266,102,86,120	10,14,14,15,17,18	CLIP1
novel_circ_0001735	12:44085867:44089435:+	3568	3568	359	186	118	235	241	169	1644.81	927.921	664.399	993.116	1008.91	641.471	221	215	ENSOCUG00000010453;	intron_1:44076717-44089042,exon_2:44089042-44089435,;	SC_R1,SC_R2,SC_R3,ZIKA_R1,ZIKA_R2,ZIKA_R3	359,186,118,235,241,169	685,499,398,549,468,556	MLIP
novel_circ_0025109	GL018966:59441:60610:+	1169	1120	234	200	179	276	260	184	1072.11	997.765	1007.86	1166.38	1088.45	698.406	204.333	240	ENSOCUG00000007973;	exon_6:60399-60668,intron_5:59548-60399,;	SC_R1,SC_R2,SC_R3,ZIKA_R1,ZIKA_R2,ZIKA_R3	234,200,179,276,260,184	354,273,274,267,312,239	PSMB1
novel_circ_0004943	14:78503370:78504435:+	1065	724	226	192	193	248	272	240	1035.45	957.854	1086.69	1048.05	1138.69	910.965	203.667	253.333	ENSOCUG00000012358;	intron_6:78503783-78504331,intron_5:78503478-78503654,;	SC_R1,SC_R2,SC_R3,ZIKA_R1,ZIKA_R2,ZIKA_R3	226,192,193,248,272,240	4,2,0,5,5,7	ATP11B
novel_circ_0018349	7:13465295:13478329:+	13034	12926	241	275	90	138	180	137	1104.18	1371.93	506.745	583.191	753.545	520.009	202	151.667	ENSOCUG00000014749;	exon_4:13465295-13465481,intron_4:13465481-13478221,;	SC_R1,SC_R2,SC_R3,ZIKA_R1,ZIKA_R2,ZIKA_R3	241,275,90,138,180,137	68,88,23,40,74,52	AGBL3
novel_circ_0003225	13:37197597:37199464:+	1867	1867	284	120	169	258	336	302	1301.19	598.659	951.555	1090.31	1406.62	1146.3	191	298.667	ENSOCUG00000014986;	intron_2:37159518-37245787,;	SC_R1,SC_R2,SC_R3,ZIKA_R1,ZIKA_R2,ZIKA_R3	284,120,169,258,336,302	834,438,550,806,870,893	ASH1L
novel_circ_0025700	GL019359:26849:28687:+	1838	1714	530	24	15	11	23	17	2428.27	119.732	84.4576	46.4863	96.2863	64.5267	189.667	17	ENSOCUG00000003888;	exon_10:28507-28687,intron_9:26973-28507,;	SC_R1,SC_R2,SC_R3,ZIKA_R1,ZIKA_R2,ZIKA_R3	530,24,15,11,23,17	106,44,43,33,57,40	NPLOC4
novel_circ_0022785	GL018733:266589:269666:-	3077	3008	234	197	131	218	180	141	1072.11	982.799	737.596	921.273	753.545	535.192	187.333	179.667	ENSOCUG00000012557;	intron_11:266658-269493,exon_6:269493-269666,;	SC_R1,SC_R2,SC_R3,ZIKA_R1,ZIKA_R2,ZIKA_R3	234,197,131,218,180,141	208,301,163,178,116,200	SOX6
novel_circ_0005960	16:11607317:11617548:-	10231	10044	208	201	142	116	226	103	952.983	1002.75	799.532	490.219	946.117	390.956	183.667	148.333	ENSOCUG00000013281;	exon_5:11615554-11615801,intron_16:11615801-11617459,intron_15:11607415-11615554,;	SC_R1,SC_R2,SC_R3,ZIKA_R1,ZIKA_R2,ZIKA_R3	208,201,142,116,226,103	121,176,109,65,90,77	SFMBT2
novel_circ_0001497	12:16499034:16500744:-	1710	1597	219	205	124	165	190	140	1003.38	1022.71	698.182	697.294	795.408	531.396	182.667	165	ENSOCUG00000005777;	intron_13:16499147-16500574,exon_3:16500574-16500744,;	SC_R1,SC_R2,SC_R3,ZIKA_R1,ZIKA_R2,ZIKA_R3	219,205,124,165,190,140	40,64,33,23,37,41	CDKAL1
novel_circ_0003897	13:87546598:87550986:-	4388	4388	180	200	162	221	310	257	824.697	997.765	912.142	933.951	1297.77	975.491	180.667	262.667	ENSOCUG00000024272;	intron_5:87546796-87550797,exon_9:87550797-87550986,exon_10:87546598-87546796,;	SC_R1,SC_R2,SC_R3,ZIKA_R1,ZIKA_R2,ZIKA_R3	180,200,162,221,310,257	367,340,352,413,703,698	NEXN
novel_circ_0015149	5:24719689:24720031:+	342	342	138	197	197	194	227	237	632.268	982.799	1109.21	819.849	950.304	899.578	177.333	219.333	--	--	SC_R1,SC_R2,SC_R3,ZIKA_R1,ZIKA_R2,ZIKA_R3	138,197,197,194,227,237	0,0,0,0,0,0	--
novel_circ_0006080	16:20868579:20880227:-	11648	11324	196	203	131	212	293	185	898.003	1012.73	737.596	895.917	1226.6	702.202	176.667	230	ENSOCUG00000001069;	intron_9:20868709-20872898,intron_10:20872979-20880114,;	SC_R1,SC_R2,SC_R3,ZIKA_R1,ZIKA_R2,ZIKA_R3	196,203,131,212,293,185	79,57,36,74,79,91	SCCPDH
novel_circ_0007294	17:43589093:43615597:+	26504	26504	67	21	442	0	0	0	306.971	104.765	2488.68	0	0	0	176.667	0	--	--	SC_R1,SC_R2,SC_R3	67,21,442	0,0,0	--
novel_circ_0014525	4:41486516:41487549:+	1033	154	164	214	138	190	176	149	751.391	1067.61	777.01	802.945	736.799	565.557	172	171.667	ENSOCUG00000002406;	exon_11:41487395-41487549,;	SC_R1,SC_R2,SC_R3,ZIKA_R1,ZIKA_R2,ZIKA_R3	164,214,138,190,176,149	19,20,9,17,22,8	MON2
novel_circ_0011365	20:30026091:30026866:+	775	666	193	199	121	156	171	164	884.258	992.776	681.291	659.26	715.868	622.492	171	163.667	ENSOCUG00000010201;	exon_17:30026704-30026866,intron_16:30026200-30026704,;	SC_R1,SC_R2,SC_R3,ZIKA_R1,ZIKA_R2,ZIKA_R3	193,199,121,156,171,164	41,24,29,42,30,45	NEK9
novel_circ_0009604	19:9056761:9146237:+	89476	37104	178	167	164	247	203	240	815.534	833.134	923.403	1043.83	849.831	910.965	169.667	230	ENSOCUG00000010229;ENSOCUG00000026636;ENSOCUG00000029652;	intron_1:9145422-9146093,exon_1:9145212-9145422,;intron_25:9071524-9072443,exon_3:9056761-9056918,intron_28:9074559-9075303,intron_29:9075487-9075754,intron_22:9069950-9070731,exon_38:9080549-9080806,intron_35:9078216-9078463,exon_21:9069438-9069681,intron_3:9056918-9058732,intron_20:9067974-9069438,exon_30:9075754-9075920,exon_32:9076910-9077219,intron_10:9061213-9061416,exon_35:9078045-9078216,…	SC_R1,SC_R2,SC_R3,ZIKA_R1,ZIKA_R2,ZIKA_R3	178,167,164,247,203,240	251431,309627,162851,230729,227132,303821	MYH8;MYH1;MYH4
novel_circ_0003684	13:64279630:64280199:-	569	569	193	183	112	331	317	283	884.258	912.955	630.616	1398.81	1327.08	1074.18	162.667	310.333	--	--	SC_R1,SC_R2,SC_R3,ZIKA_R1,ZIKA_R2,ZIKA_R3	193,183,112,331,317,283	0,0,0,0,0,0	--
novel_circ_0007291	17:43584553:43610290:-	25737	3235	50	14	422	0	0	17	229.082	69.8436	2376.07	0	0	64.5267	162	5.66667	ENSOCUG00000011037;	intron_3:43606857-43607704,intron_6:43608498-43608729,intron_1:43605990-43606522,exon_30:43610106-43610290,exon_34:43608294-43608498,exon_31:43609798-43609964,intron_7:43609038-43609530,exon_33:43608729-43609038,exon_36:43607704-43607974,;	SC_R1,SC_R2,SC_R3,ZIKA_R3	50,14,422,17	382,235,2761,1978	MYH7
novel_circ_0010340	1:172308379:172308702:+	323	323	174	143	167	173	247	189	797.207	713.402	940.294	731.102	1034.03	717.385	161.333	203	ENSOCUG00000015381;	exon_5:172308379-172308702,;	SC_R1,SC_R2,SC_R3,ZIKA_R1,ZIKA_R2,ZIKA_R3	174,143,167,173,247,189	160,146,172,185,231,168	QSER1
novel_circ_0009925	1:123211585:123212386:-	801	657	137	235	108	178	128	239	627.686	1172.37	608.094	752.232	535.854	907.169	160	181.667	ENSOCUG00000029678;	intron_14:123211729-123212211,exon_16:123212211-123212386,;	SC_R1,SC_R2,SC_R3,ZIKA_R1,ZIKA_R2,ZIKA_R3	137,235,108,178,128,239	21,29,18,12,13,19	CEP295
novel_circ_0014483	4:39723086:39725741:+	2655	1451	56	43	378	47	41	120	256.572	214.519	2128.33	198.623	171.641	455.482	159	69.3333	ENSOCUG00000017371;ENSOCUG00000017368;	intron_2:39724765-39725597,;intron_4:39723260-39723705,exon_4:39723086-39723260,;	SC_R1,SC_R2,SC_R3,ZIKA_R1,ZIKA_R2,ZIKA_R3	56,43,378,47,41,120	88,61,182,84,57,92	MYL6;MYL6B
novel_circ_0009557	19:9031144:9059582:+	28438	19586	172	32	267	155	137	245	788.044	159.642	1503.34	655.034	573.531	929.943	157	179	ENSOCUG00000026636;ENSOCUG00000022445;	exon_1:9056196-9056406,exon_3:9056761-9056918,intron_4:9058760-9059467,intron_3:9056918-9058732,;intron_20:9040807-9042369,exon_28:9045492-9045689,intron_17:9037756-9038816,exon_33:9047643-9047847,intron_33:9047847-9048394,exon_20:9040551-9040807,intron_27:9045317-9045492,exon_32:9047251-9047560,exon_25:9043391-9043781,intron_28:9045689-9046434,exon_35:9048611-9048782,intron_26:9044509-9045198,in…	SC_R1,SC_R2,SC_R3,ZIKA_R1,ZIKA_R2,ZIKA_R3	172,32,267,155,137,245	41329,38788,40878,52096,49927,68827	MYH1;-
novel_circ_0009582	19:9046434:9074559:+	28125	18773	146	50	269	164	182	329	668.921	249.441	1514.61	693.068	761.918	1248.78	155	225	ENSOCUG00000026636;ENSOCUG00000022445;	intron_22:9069950-9070731,intron_25:9071524-9072443,exon_3:9056761-9056918,intron_17:9067013-9067258,exon_1:9056196-9056406,intron_26:9072570-9074127,exon_21:9069438-9069681,intron_7:9059988-9060632,intron_12:9061775-9063664,exon_28:9074362-9074559,intron_20:9067974-9069438,intron_3:9056918-9058732,intron_15:9065625-9066725,exon_20:9067718-9067974,exon_22:9069773-9069950,exon_14:9065152-9065462,e…	SC_R1,SC_R2,SC_R3,ZIKA_R1,ZIKA_R2,ZIKA_R3	146,50,269,164,182,329	154380,189079,144845,220129,206866,282409	MYH1;-
novel_circ_0005426	15:25440172:25458026:+	17854	17766	221	100	125	148	213	165	1012.54	498.883	703.813	625.452	891.695	626.288	148.667	175.333	ENSOCUG00000003711;	intron_1:25440260-25441979,exon_3:25457860-25458026,exon_2:25441979-25442214,intron_2:25442214-25457860,;	SC_R1,SC_R2,SC_R3,ZIKA_R1,ZIKA_R2,ZIKA_R3	221,100,125,148,213,165	878,639,663,722,757,623	ELF2
novel_circ_0025480	GL019111:96418:166037:+	69619	69619	79	87	273	614	666	481	361.95	434.028	1537.13	2594.78	2788.12	1825.72	146.333	587	--	--	SC_R1,SC_R2,SC_R3,ZIKA_R1,ZIKA_R2,ZIKA_R3	79,87,273,614,666,481	0,0,0,0,0,0	--
novel_circ_0025488	GL019111:96418:96849:+	431	431	93	79	263	647	668	422	426.093	394.117	1480.82	2734.24	2796.49	1601.78	145	579	--	--	SC_R1,SC_R2,SC_R3,ZIKA_R1,ZIKA_R2,ZIKA_R3	93,79,263,647,668,422	0,0,0,0,0,0	--
novel_circ_0011525	21:12027896:12028297:-	401	185	128	134	166	159	148	142	586.451	668.503	934.664	671.938	619.581	538.987	142.667	149.667	ENSOCUG00000014880;	exon_8:12028112-12028297,;	SC_R1,SC_R2,SC_R3,ZIKA_R1,ZIKA_R2,ZIKA_R3	128,134,166,159,148,142	60,57,50,46,48,45	RNF10
novel_circ_0011540	21:12398217:12398649:+	432	199	152	152	122	191	201	125	696.411	758.301	686.921	807.171	841.458	474.461	142	172.333	ENSOCUG00000005717;	exon_25:12398450-12398649,;	SC_R1,SC_R2,SC_R3,ZIKA_R1,ZIKA_R2,ZIKA_R3	152,152,122,191,201,125	76,72,70,84,99,66	GCN1
novel_circ_0005124	14:92367317:92379081:+	11764	11517	190	131	96	212	210	134	870.513	653.536	540.528	895.917	879.136	508.622	139	185.333	ENSOCUG00000012301;	intron_3:92367385-92376512,intron_4:92376578-92378968,;	SC_R1,SC_R2,SC_R3,ZIKA_R1,ZIKA_R2,ZIKA_R3	190,131,96,212,210,134	266,233,238,170,230,337	UBXN7
novel_circ_0011320	20:24057908:24059741:+	1833	1833	204	75	132	173	189	140	934.657	374.162	743.227	731.102	791.222	531.396	137	167.333	ENSOCUG00000012416;	exon_5:24057908-24059741,;	SC_R1,SC_R2,SC_R3,ZIKA_R1,ZIKA_R2,ZIKA_R3	204,75,132,173,189,140	2431,1160,1451,1841,2096,1777	STON2
novel_circ_0004171	14:121913140:121917800:+	4660	4336	111	137	162	119	126	128	508.563	683.469	912.142	502.897	527.481	485.848	136.667	124.333	ENSOCUG00000008318;	intron_13:121916841-121917620,intron_12:121913234-121916791,;	SC_R1,SC_R2,SC_R3,ZIKA_R1,ZIKA_R2,ZIKA_R3	111,137,162,119,126,128	10,12,16,17,11,19	DCBLD2
novel_circ_0000518	11:39353782:39356830:+	3048	2969	133	121	155	140	194	223	609.359	603.648	872.728	591.643	812.154	846.438	136.333	185.667	ENSOCUG00000012986;	intron_54:39353861-39356629,exon_55:39356629-39356830,;	SC_R1,SC_R2,SC_R3,ZIKA_R1,ZIKA_R2,ZIKA_R3	133,121,155,140,194,223	77,86,101,82,80,122	TRIO
novel_circ_0001382	12:142436042:142438787:-	2745	2445	192	111	101	139	188	88	879.677	553.76	568.681	587.417	787.036	334.02	134.667	138.333	ENSOCUG00000023878;	intron_66:142436207-142438147,exon_49:142436042-142436207,intron_67:142438303-142438643,;	SC_R1,SC_R2,SC_R3,ZIKA_R1,ZIKA_R2,ZIKA_R3	192,111,101,139,188,88	92,70,93,81,68,84	SYNE1
novel_circ_0013648	3:17439027:17439599:+	572	159	186	121	95	164	194	99	852.187	603.648	534.898	693.068	812.154	375.773	134	152.333	ENSOCUG00000008254;	exon_15:17439440-17439599,;	SC_R1,SC_R2,SC_R3,ZIKA_R1,ZIKA_R2,ZIKA_R3	186,121,95,164,194,99	23,11,11,17,29,18	SEC24A
novel_circ_0022207	GL018717:1788285:1789437:+	1152	1152	129	110	158	94	124	226	591.033	548.771	889.62	397.246	519.109	857.825	132.333	148	--	--	SC_R1,SC_R2,SC_R3,ZIKA_R1,ZIKA_R2,ZIKA_R3	129,110,158,94,124,226	0,0,0,0,0,0	--
novel_circ_0014600	4:48194015:48207625:+	13610	12829	143	124	129	106	133	160	655.176	618.614	726.335	447.959	556.786	607.31	132	133	ENSOCUG00000013505;	exon_2:48194015-48194225,intron_3:48197078-48201255,exon_5:48202279-48202453,intron_6:48202693-48203147,exon_10:48207435-48207625,exon_9:48204705-48204859,intron_8:48203943-48204705,exon_7:48203147-48203652,intron_9:48204859-48207435,intron_4:48201401-48202279,intron_2:48194225-48196974,;	SC_R1,SC_R2,SC_R3,ZIKA_R1,ZIKA_R2,ZIKA_R3	143,124,129,106,133,160	659,617,724,556,623,690	CPSF6
novel_circ_0024324	GL018824:390516:392318:+	1802	1660	102	147	145	58	78	119	467.328	733.357	816.423	245.109	326.536	451.687	131.333	85	ENSOCUG00000002304;	exon_16:392161-392318,intron_15:391432-392161,intron_14:390574-391348,;	SC_R1,SC_R2,SC_R3,ZIKA_R1,ZIKA_R2,ZIKA_R3	102,147,145,58,78,119	15,28,32,26,46,24	CLIP1
novel_circ_0015559	6:5160837:5181628:-	20791	20463	119	171	98	197	286	123	545.216	853.089	551.789	832.527	1197.3	466.869	129.333	202	ENSOCUG00000016994;	intron_8:5160931-5172990,intron_10:5177684-5181411,intron_9:5173126-5177586,exon_4:5181411-5181628,;	SC_R1,SC_R2,SC_R3,ZIKA_R1,ZIKA_R2,ZIKA_R3	119,171,98,197,286,123	193,241,177,244,241,206	TXNDC11
novel_circ_0022429	GL018723:99518:100022:-	504	262	104	192	87	105	129	90	476.492	957.854	489.854	443.733	540.04	341.612	127.667	108	ENSOCUG00000006284;	intron_2:99627-99889,;	SC_R1,SC_R2,SC_R3,ZIKA_R1,ZIKA_R2,ZIKA_R3	104,192,87,105,129,90	1,0,0,0,0,1	HPS4
novel_circ_0014984	4:88772049:88773529:+	1480	1361	166	130	75	142	140	126	760.554	648.547	422.288	600.096	586.09	478.256	123.667	136	ENSOCUG00000012859;	exon_5:88772049-88772199,intron_5:88772199-88773410,;	SC_R1,SC_R2,SC_R3,ZIKA_R1,ZIKA_R2,ZIKA_R3	166,130,75,142,140,126	7,8,1,4,6,4	PRDM4
novel_circ_0009583	19:9046434:9107468:+	61034	35229	221	28	114	76	81	172	1012.54	139.687	641.877	321.178	339.095	652.858	121	109.667	ENSOCUG00000022445;ENSOCUG00000026636;ENSOCUG00000029652;	exon_29:9046434-9046618,intron_33:9047847-9048394,exon_33:9047643-9047847,exon_30:9046695-9046861,exon_32:9047251-9047560,exon_38:9051203-9051481,exon_35:9048611-9048782,intron_37:9049190-9051203,;exon_30:9075754-9075920,exon_32:9076910-9077219,intron_3:9056918-9058732,intron_20:9067974-9069438,intron_10:9061213-9061416,exon_12:9061625-9061775,exon_25:9071134-9071524,exon_35:9078045-9078216,exon_…	SC_R1,SC_R2,SC_R3,ZIKA_R1,ZIKA_R2,ZIKA_R3	221,28,114,76,81,172	250987,297411,190060,268062,258787,349333	-;MYH1;MYH4
novel_circ_0003820	13:75904029:75904481:-	452	214	126	121	111	161	172	157	577.288	603.648	624.986	680.39	720.054	595.923	119.333	163.333	ENSOCUG00000017056;	exon_6:75904029-75904243,;	SC_R1,SC_R2,SC_R3,ZIKA_R1,ZIKA_R2,ZIKA_R3	126,121,111,161,172,157	80,54,66,66,71,66	PKN2
novel_circ_0018487	7:143864413:143865050:+	637	173	187	80	88	171	167	146	856.768	399.106	495.484	722.65	699.122	554.17	118.333	161.333	ENSOCUG00000008716;	exon_23:143864877-143865050,;	SC_R1,SC_R2,SC_R3,ZIKA_R1,ZIKA_R2,ZIKA_R3	187,80,88,171,167,146	34,17,23,25,31,18	-
novel_circ_0002706	13:129812634:129824965:+	12331	3141	147	112	94	49	85	61	673.502	558.748	529.267	207.075	355.841	231.537	117.667	65	ENSOCUG00000014063;	intron_4:129823099-129824885,intron_1:129821496-129822143,intron_2:129822249-129822957,;	SC_R1,SC_R2,SC_R3,ZIKA_R1,ZIKA_R2,ZIKA_R3	147,112,94,49,85,61	10,30,13,22,11,17	TCEA3
novel_circ_0005861	15:93327091:93329314:+	2223	2223	175	123	54	151	191	73	801.789	613.625	304.047	638.13	799.595	277.085	117.333	138.333	--	--	SC_R1,SC_R2,SC_R3,ZIKA_R1,ZIKA_R2,ZIKA_R3	175,123,54,151,191,73	0,0,0,0,0,0	--
novel_circ_0018869	7:2849539:2850308:-	769	522	118	135	90	133	89	116	540.635	673.491	506.745	562.061	372.586	440.3	114.333	112.667	ENSOCUG00000008423;	intron_5:2849659-2850181,;	SC_R1,SC_R2,SC_R3,ZIKA_R1,ZIKA_R2,ZIKA_R3	118,135,90,133,89,116	4,4,2,2,1,4	ZNF282
novel_circ_0025499	GL019111:96450:96876:-	426	426	104	82	156	190	306	218	476.492	409.084	878.359	802.945	1281.03	827.46	114	238	--	--	SC_R1,SC_R2,SC_R3,ZIKA_R1,ZIKA_R2,ZIKA_R3	104,82,156,190,306,218	0,0,0,0,0,0	--
novel_circ_0025495	GL019111:96450:166064:-	69614	69614	103	94	143	184	282	187	471.91	468.95	805.162	777.589	1180.55	709.793	113.333	217.667	--	--	SC_R1,SC_R2,SC_R3,ZIKA_R1,ZIKA_R2,ZIKA_R3	103,94,143,184,282,187	1,0,1,0,0,0	--
novel_circ_0009699	19:9167589:9234863:+	67274	15058	325	13	0	17	8	25	1489.04	64.8547	0	71.8424	33.4909	94.8921	112.667	16.6667	ENSOCUG00000010207;ENSOCUG00000010229;	intron_24:9229937-9231310,intron_14:9214289-9216768,intron_16:9217019-9220955,exon_15:9213000-9213171,exon_23:9227397-9227640,intron_18:9221952-9223630,intron_1:9190353-9192082,;exon_33:9170411-9170615,exon_35:9171077-9171248,intron_37:9172153-9173045,intron_31:9168237-9169490,exon_29:9167589-9167773,exon_30:9167856-9168022,exon_32:9169490-9169799,exon_38:9173045-9173315,;	SC_R1,SC_R2,ZIKA_R1,ZIKA_R2,ZIKA_R3	325,13,17,8,25	560,588,494,484,838	MYH13;MYH8
novel_circ_0003575	13:60480379:60563722:-	83343	8852	135	88	109	71	61	106	618.523	439.017	613.725	300.048	255.368	402.343	110.667	79.3333	ENSOCUG00000026398;ENSOCUG00000027011;ENSOCUG00000027809;	exon_3:60480379-60480577,intron_9:60481789-60482134,exon_1:60482134-60482329,intron_8:60480577-60481642,;intron_6:60522320-60522689,exon_3:60522689-60522887,intron_4:60520438-60521228,exon_4:60522089-60522320,exon_1:60524879-60525047,intron_5:60521362-60522089,;exon_4:60563491-60563722,exon_10:60558376-60558566,intron_3:60561298-60561708,intron_6:60562776-60563491,intron_5:60562011-60562642,intro…	SC_R1,SC_R2,SC_R3,ZIKA_R1,ZIKA_R2,ZIKA_R3	135,88,109,71,61,106	528,406,427,316,233,409	-;-;-
novel_circ_0026000	X:103896789:103923809:-	27020	26305	142	114	75	193	120	148	650.594	568.726	422.288	815.623	502.363	561.762	110.333	153.667	ENSOCUG00000001047;	intron_15:103914031-103922300,intron_13:103908625-103911788,intron_16:103922369-103923677,intron_14:103912015-103913921,intron_12:103904806-103908503,exon_11:103911788-103912015,exon_13:103904653-103904806,intron_10:103896938-103900389,intron_11:103900522-103904653,;	SC_R1,SC_R2,SC_R3,ZIKA_R1,ZIKA_R2,ZIKA_R3	142,114,75,193,120,148	116,147,123,131,95,134	-
novel_circ_0003262	13:38681079:38681415:+	336	336	104	111	112	126	173	126	476.492	553.76	630.616	532.479	724.24	478.256	109	141.667	ENSOCUG00000008135;	exon_2:38681079-38681415,;	SC_R1,SC_R2,SC_R3,ZIKA_R1,ZIKA_R2,ZIKA_R3	104,111,112,126,173,126	106,128,105,114,144,122	GATAD2B
novel_circ_0012766	2:47616923:47617300:-	377	164	123	130	70	102	123	86	563.543	648.547	394.135	431.055	514.922	326.429	107.667	103.667	ENSOCUG00000016756;	exon_15:47617136-47617300,;	SC_R1,SC_R2,SC_R3,ZIKA_R1,ZIKA_R2,ZIKA_R3	123,130,70,102,123,86	4,4,1,2,2,2	NEK1
novel_circ_0022149	GL018715:654948:655585:-	637	637	153	84	85	29	84	33	700.992	419.061	478.593	122.555	351.654	125.258	107.333	48.6667	ENSOCUG00000014165;	exon_1:654948-655585,;	SC_R1,SC_R2,SC_R3,ZIKA_R1,ZIKA_R2,ZIKA_R3	153,84,85,29,84,33	472,292,267,179,246,170	FARS2
novel_circ_0025373	GL019070:113517:114375:+	858	214	141	105	73	83	86	71	646.013	523.827	411.027	350.76	360.027	269.494	106.333	80	ENSOCUG00000024286;	exon_2:114161-114375,;	SC_R1,SC_R2,SC_R3,ZIKA_R1,ZIKA_R2,ZIKA_R3	141,105,73,83,86,71	60,52,53,50,77,63	DNAJC5
novel_circ_0020604	9:19487998:19492209:+	4211	3950	109	143	65	128	192	119	499.4	713.402	365.983	540.931	803.781	451.687	105.667	146.333	ENSOCUG00000007957;	intron_1:19488114-19489575,intron_2:19489628-19492117,;	SC_R1,SC_R2,SC_R3,ZIKA_R1,ZIKA_R2,ZIKA_R3	109,143,65,128,192,119	11,10,9,6,12,2	PHF7
novel_circ_0010599	1:19864151:19865952:+	1801	1642	131	137	44	100	89	180	600.196	683.469	247.742	422.602	372.586	683.223	104	123	ENSOCUG00000002573;	intron_6:19864206-19865848,;	SC_R1,SC_R2,SC_R3,ZIKA_R1,ZIKA_R2,ZIKA_R3	131,137,44,100,89,180	762,834,347,537,591,751	UBAP2
novel_circ_0019712	8:13213093:13224584:-	11491	10853	114	128	66	127	146	128	522.308	638.57	371.613	536.705	611.209	485.848	102.667	133.667	ENSOCUG00000008342;	intron_5:13220241-13224435,intron_4:13218796-13220123,intron_2:13213207-13216222,intron_3:13216336-13218653,;	SC_R1,SC_R2,SC_R3,ZIKA_R1,ZIKA_R2,ZIKA_R3	114,128,66,127,146,128	887,797,617,395,401,539	FGFR1OP2
novel_circ_0009594	19:9048865:9078216:+	29351	20333	93	41	172	178	156	301	426.093	204.542	968.447	752.232	653.072	1142.5	102	211.667	ENSOCUG00000022445;ENSOCUG00000026636;	intron_37:9049190-9051203,exon_38:9051203-9051481,;exon_20:9067718-9067974,intron_15:9065625-9066725,intron_31:9076136-9076910,exon_28:9074362-9074559,exon_33:9077302-9077506,exon_32:9076910-9077219,exon_30:9075754-9075920,intron_20:9067974-9069438,intron_3:9056918-9058732,intron_13:9063835-9065152,intron_4:9058760-9059467,exon_29:9075303-9075487,intron_10:9061213-9061416,exon_14:9065152-9065462,…	SC_R1,SC_R2,SC_R3,ZIKA_R1,ZIKA_R2,ZIKA_R3	93,41,172,178,156,301	172874,198937,153178,230735,216998,295281	-;MYH1
novel_circ_0007549	17:6704766:6705808:+	1042	923	55	87	160	81	111	89	251.991	434.028	900.881	342.308	464.686	337.816	100.667	93.6667	ENSOCUG00000007520;	intron_4:6704922-6705689,exon_4:6704766-6704922,;	SC_R1,SC_R2,SC_R3,ZIKA_R1,ZIKA_R2,ZIKA_R3	55,87,160,81,111,89	158,270,366,175,252,251	INTS14
novel_circ_0003574	13:60480379:60522320:-	41941	3551	103	96	102	68	59	100	471.91	478.927	574.311	287.37	246.995	379.569	100.333	75.6667	ENSOCUG00000027011;ENSOCUG00000026398;	intron_4:60520438-60521228,exon_4:60522089-60522320,intron_5:60521362-60522089,;exon_3:60480379-60480577,exon_1:60482134-60482329,intron_9:60481789-60482134,intron_8:60480577-60481642,;	SC_R1,SC_R2,SC_R3,ZIKA_R1,ZIKA_R2,ZIKA_R3	103,96,102,68,59,100	456,341,382,291,213,362	-;-
novel_circ_0021496	GL018699:5987622:5991882:+	4260	4147	85	101	113	79	130	107	389.44	503.871	636.247	333.856	544.227	406.138	99.6667	105.333	ENSOCUG00000013654;	intron_1:5987681-5990433,exon_3:5991704-5991882,intron_2:5990487-5991704,;	SC_R1,SC_R2,SC_R3,ZIKA_R1,ZIKA_R2,ZIKA_R3	85,101,113,79,130,107	122,130,116,134,92,154	RAB14
novel_circ_0015043	5:12738300:12739807:-	1507	1507	128	99	71	101	171	126	586.451	493.894	399.766	426.828	715.868	478.256	99.3333	132.667	ENSOCUG00000017212;	intron_11:12738453-12739642,exon_3:12739642-12739807,exon_4:12738300-12738453,;	SC_R1,SC_R2,SC_R3,ZIKA_R1,ZIKA_R2,ZIKA_R3	128,99,71,101,171,126	61,65,54,57,69,72	AMFR
novel_circ_0021015	9:62899590:62904356:-	4766	4475	116	112	69	347	375	200	531.471	558.748	388.505	1466.43	1569.89	759.137	99	307.333	ENSOCUG00000009587;	intron_7:62901634-62902166,intron_6:62899712-62901621,intron_8:62902207-62904241,;	SC_R1,SC_R2,SC_R3,ZIKA_R1,ZIKA_R2,ZIKA_R3	116,112,69,347,375,200	58,55,95,54,92,67	ESCO1
novel_circ_0010146	1:146237914:146246666:+	8752	8752	92	88	116	39	62	83	421.512	439.017	653.138	164.815	259.554	315.042	98.6667	61.3333	--	--	SC_R1,SC_R2,SC_R3,ZIKA_R1,ZIKA_R2,ZIKA_R3	92,88,116,39,62,83	0,0,0,0,0,0	--
novel_circ_0013036	2:89802337:89802801:-	464	464	102	71	116	47	82	33	467.328	354.207	653.138	198.623	343.282	125.258	96.3333	54	ENSOCUG00000004890;	exon_2:89802337-89802801,;	SC_R1,SC_R2,SC_R3,ZIKA_R1,ZIKA_R2,ZIKA_R3	102,71,116,47,82,33	205,120,230,133,189,112	SLC9A2
novel_circ_0006537	16:64804481:64805019:+	538	538	159	37	85	119	118	66	728.482	184.587	478.593	502.897	493.99	250.515	93.6667	101	--	--	SC_R1,SC_R2,SC_R3,ZIKA_R1,ZIKA_R2,ZIKA_R3	159,37,85,119,118,66	0,0,0,0,0,0	--
novel_circ_0011037	1:7488918:7491400:-	2482	2482	65	125	90	143	178	130	297.807	623.603	506.745	604.322	745.172	493.439	93.3333	150.333	--	--	SC_R1,SC_R2,SC_R3,ZIKA_R1,ZIKA_R2,ZIKA_R3	65,125,90,143,178,130	0,0,0,0,0,0	--
novel_circ_0023243	GL018750:1757572:1759916:+	2344	2029	117	66	95	104	73	81	536.053	329.262	534.898	439.507	305.604	307.451	92.6667	86	ENSOCUG00000014408;	intron_4:1758115-1759843,intron_3:1757718-1758019,;	SC_R1,SC_R2,SC_R3,ZIKA_R1,ZIKA_R2,ZIKA_R3	117,66,95,104,73,81	17,35,18,20,18,25	FAM208B
novel_circ_0010552	1:192391458:192392093:-	635	514	99	135	39	156	136	103	453.583	673.491	219.59	659.26	569.345	390.956	91	131.667	ENSOCUG00000002148;	intron_6:192391579-192391847,exon_9:192391847-192392093,;	SC_R1,SC_R2,SC_R3,ZIKA_R1,ZIKA_R2,ZIKA_R3	99,135,39,156,136,103	249,216,139,136,166,112	OSBP
novel_circ_0024966	GL018940:42981:43503:-	522	522	101	69	103	103	66	120	462.747	344.229	579.942	435.281	276.3	455.482	91	96.3333	--	--	SC_R1,SC_R2,SC_R3,ZIKA_R1,ZIKA_R2,ZIKA_R3	101,69,103,103,66,120	1,1,2,3,0,0	--
novel_circ_0005425	15:25440172:25442214:+	2042	1954	103	94	76	81	84	62	471.91	468.95	427.918	342.308	351.654	235.333	91	75.6667	ENSOCUG00000003711;	intron_1:25440260-25441979,exon_2:25441979-25442214,;	SC_R1,SC_R2,SC_R3,ZIKA_R1,ZIKA_R2,ZIKA_R3	103,94,76,81,84,62	443,293,301,349,465,285	ELF2
novel_circ_0024852	GL018911:208278:208982:+	704	604	104	120	46	87	123	50	476.492	598.659	259.003	367.664	514.922	189.784	90	86.6667	ENSOCUG00000007926;	intron_8:208378-208807,exon_9:208807-208982,;	SC_R1,SC_R2,SC_R3,ZIKA_R1,ZIKA_R2,ZIKA_R3	104,120,46,87,123,50	15,15,12,12,26,10	USP10
novel_circ_0010034	1:140342782:140347133:-	4351	4214	90	73	102	79	85	60	412.348	364.184	574.311	333.856	355.841	227.741	88.3333	74.6667	ENSOCUG00000017880;	exon_12:140342782-140342956,intron_9:140342956-140346996,;	SC_R1,SC_R2,SC_R3,ZIKA_R1,ZIKA_R2,ZIKA_R3	90,73,102,79,85,60	50,50,32,43,43,48	EMSY
novel_circ_0005011	14:82006166:82039648:-	33482	33134	131	81	52	128	170	90	600.196	404.095	292.786	540.931	711.681	341.612	88	129.333	ENSOCUG00000013065;	exon_2:82019354-82019539,exon_6:82006328-82006529,intron_4:82018378-82019354,intron_5:82019539-82038667,exon_5:82012736-82012925,intron_3:82014163-82018253,intron_2:82012925-82013974,exon_4:82013974-82014163,exon_1:82038667-82039587,intron_1:82006529-82012736,;	SC_R1,SC_R2,SC_R3,ZIKA_R1,ZIKA_R2,ZIKA_R3	131,81,52,128,170,90	5955,5574,5093,4849,5463,6533	KLHL24
novel_circ_0022572	GL018727:523599:530160:+	6561	6141	112	87	65	102	124	72	513.145	434.028	365.983	431.055	519.109	273.289	88	99.3333	ENSOCUG00000026340;	intron_5:523742-526070,intron_6:526218-530031,;	SC_R1,SC_R2,SC_R3,ZIKA_R1,ZIKA_R2,ZIKA_R3	112,87,65,102,124,72	79,102,45,79,53,75	MORC3
novel_circ_0022180	GL018717:1784394:1785801:-	1407	1407	70	74	119	73	79	41	320.715	369.173	670.03	308.5	330.722	155.623	87.6667	64.3333	--	--	SC_R1,SC_R2,SC_R3,ZIKA_R1,ZIKA_R2,ZIKA_R3	70,74,119,73,79,41	0,0,0,0,0,0	--
novel_circ_0024983	GL018945:126771:147310:+	20539	18639	110	95	56	345	157	98	503.981	473.938	315.308	1457.98	657.259	371.977	87	200	ENSOCUG00000024473;	intron_7:136284-137847,intron_8:137933-147201,intron_3:127873-130673,exon_2:126771-126940,intron_4:130760-133891,intron_5:134013-135505,exon_3:127657-127873,;	SC_R1,SC_R2,SC_R3,ZIKA_R1,ZIKA_R2,ZIKA_R3	110,95,56,345,157,98	197,175,191,263,212,180	NDUFA10
novel_circ_0018456	7:143198286:143199670:+	1384	1384	93	96	69	189	147	138	426.093	478.927	388.505	798.719	615.395	523.805	86	158	ENSOCUG00000001971;	exon_3:143199499-143199670,exon_2:143198286-143198457,intron_2:143198457-143199499,;	SC_R1,SC_R2,SC_R3,ZIKA_R1,ZIKA_R2,ZIKA_R3	93,96,69,189,147,138	34,40,37,47,27,34	BMPR2
novel_circ_0025081	GL018965:134897:136957:+	2060	1746	96	70	92	121	73	49	439.838	349.218	518.006	511.349	305.604	185.989	86	81	ENSOCUG00000013600;	intron_7:136340-136857,intron_6:134980-136209,;	SC_R1,SC_R2,SC_R3,ZIKA_R1,ZIKA_R2,ZIKA_R3	96,70,92,121,73,49	9,18,20,30,17,22	TCF25
novel_circ_0004103	14:119051147:119051586:+	439	195	104	62	90	93	111	171	476.492	309.307	506.745	393.02	464.686	649.062	85.3333	125	ENSOCUG00000005266;	exon_6:119051147-119051342,;	SC_R1,SC_R2,SC_R3,ZIKA_R1,ZIKA_R2,ZIKA_R3	104,62,90,93,111,171	49,59,43,34,32,52	SENP7
novel_circ_0024760	GL018892:96799:97108:+	309	309	99	91	60	162	170	90	453.583	453.983	337.83	684.616	711.681	341.612	83.3333	140.667	--	--	SC_R1,SC_R2,SC_R3,ZIKA_R1,ZIKA_R2,ZIKA_R3	99,91,60,162,170,90	0,0,0,0,0,0	--
novel_circ_0005470	15:36039857:36040140:-	283	283	95	91	63	103	142	105	435.257	453.983	354.722	435.281	594.463	398.547	83	116.667	ENSOCUG00000010618;	exon_40:36039857-36040140,;	SC_R1,SC_R2,SC_R3,ZIKA_R1,ZIKA_R2,ZIKA_R3	95,91,63,103,142,105	130,116,104,108,134,93	ANK2
novel_circ_0015121	5:23246878:23247222:-	344	259	87	91	69	76	98	80	398.604	453.983	388.505	321.178	410.263	303.655	82.3333	84.6667	ENSOCUG00000009046;	exon_1:23246878-23247137,;	SC_R1,SC_R2,SC_R3,ZIKA_R1,ZIKA_R2,ZIKA_R3	87,91,69,76,98,80	72,71,68,83,79,67	GFOD2
novel_circ_0014251	3:95886913:95887642:-	729	729	86	84	77	79	58	116	394.022	419.061	433.549	333.856	242.809	440.3	82.3333	84.3333	--	--	SC_R1,SC_R2,SC_R3,ZIKA_R1,ZIKA_R2,ZIKA_R3	86,84,77,79,58,116	0,0,0,0,0,0	--
novel_circ_0000015	10:12452503:12452820:+	317	317	74	98	75	62	49	39	339.042	488.905	422.288	262.014	205.132	148.032	82.3333	50	--	--	SC_R1,SC_R2,SC_R3,ZIKA_R1,ZIKA_R2,ZIKA_R3	74,98,75,62,49,39	0,0,0,0,0,0	--
novel_circ_0014422	4:34270936:34271332:+	396	396	111	59	74	107	180	81	508.563	294.341	416.657	452.185	753.545	307.451	81.3333	122.667	--	--	SC_R1,SC_R2,SC_R3,ZIKA_R1,ZIKA_R2,ZIKA_R3	111,59,74,107,180,81	0,0,0,0,0,0	--
novel_circ_0019295	7:73058972:73060543:+	1571	1423	78	81	85	97	112	97	357.369	404.095	478.593	409.924	468.872	368.182	81.3333	102	ENSOCUG00000000291;	exon_5:73060368-73060543,intron_3:73059001-73059524,intron_4:73059643-73060368,;	SC_R1,SC_R2,SC_R3,ZIKA_R1,ZIKA_R2,ZIKA_R3	78,81,85,97,112,97	101,96,95,106,130,96	UBXN4
novel_circ_0004212	14:128861220:128862099:-	879	879	97	86	59	103	130	57	444.42	429.039	332.2	435.281	544.227	216.354	80.6667	96.6667	--	--	SC_R1,SC_R2,SC_R3,ZIKA_R1,ZIKA_R2,ZIKA_R3	97,86,59,103,130,57	0,0,0,0,0,0	--
novel_circ_0024775	GL018898:53004:56757:+	3753	3634	81	72	89	70	83	77	371.114	359.195	501.115	295.822	347.468	292.268	80.6667	76.6667	ENSOCUG00000000244;	exon_1:53002-53215,intron_1:53215-56636,;	SC_R1,SC_R2,SC_R3,ZIKA_R1,ZIKA_R2,ZIKA_R3	81,72,89,70,83,77	44,40,33,44,24,28	GRAMD4
novel_circ_0009570	19:9042986:9069950:+	26964	17726	86	25	129	65	98	174	394.022	124.721	726.335	274.692	410.263	660.449	80	112.333	ENSOCUG00000026636;ENSOCUG00000022445;	intron_15:9065625-9066725,exon_20:9067718-9067974,intron_20:9067974-9069438,intron_3:9056918-9058732,intron_10:9061213-9061416,intron_13:9063835-9065152,intron_4:9058760-9059467,exon_12:9061625-9061775,exon_13:9063664-9063835,exon_14:9065152-9065462,exon_22:9069773-9069950,intron_17:9067013-9067258,exon_1:9056196-9056406,exon_3:9056761-9056918,intron_12:9061775-9063664,intron_7:9059988-9060632,ex…	SC_R1,SC_R2,SC_R3,ZIKA_R1,ZIKA_R2,ZIKA_R3	86,25,129,65,98,174	113056,112114,103853,138421,130348,181112	MYH1;-
novel_circ_0008052	18:16693935:16694250:+	315	315	88	61	90	94	131	77	403.185	304.318	506.745	397.246	548.413	292.268	79.6667	100.667	ENSOCUG00000016014;	exon_2:16693935-16694250,;	SC_R1,SC_R2,SC_R3,ZIKA_R1,ZIKA_R2,ZIKA_R3	88,61,90,94,131,77	65,63,71,91,142,62	NPFFR1
novel_circ_0002545	13:120212602:120212946:-	344	344	70	98	71	59	47	74	320.715	488.905	399.766	249.335	196.759	280.881	79.6667	60	ENSOCUG00000007598;	exon_2:120212602-120212946,;	SC_R1,SC_R2,SC_R3,ZIKA_R1,ZIKA_R2,ZIKA_R3	70,98,71,59,47,74	100,117,71,76,85,86	NSUN4
novel_circ_0011014	1:73572019:73574502:-	2483	2390	134	72	32	111	76	120	613.941	359.195	180.176	469.089	318.163	455.482	79.3333	102.333	ENSOCUG00000010583;	intron_4:73572112-73574339,exon_2:73574339-73574502,;	SC_R1,SC_R2,SC_R3,ZIKA_R1,ZIKA_R2,ZIKA_R3	134,72,32,111,76,120	266,210,92,257,282,263	FBP2
novel_circ_0015075	5:1492605:1546890:+	54285	54285	84	98	56	65	71	57	384.859	488.905	315.308	274.692	297.232	216.354	79.3333	64.3333	--	--	SC_R1,SC_R2,SC_R3,ZIKA_R1,ZIKA_R2,ZIKA_R3	84,98,56,65,71,57	0,0,0,0,0,0	--
novel_circ_0003583	13:60488996:60525093:-	36097	2483	77	73	87	67	27	111	352.787	364.184	489.854	283.144	113.032	421.321	79	68.3333	ENSOCUG00000027011;	exon_4:60522089-60522320,exon_1:60524879-60525047,intron_4:60520438-60521228,exon_3:60522689-60522887,intron_6:60522320-60522689,intron_5:60521362-60522089,;	SC_R1,SC_R2,SC_R3,ZIKA_R1,ZIKA_R2,ZIKA_R3	77,73,87,67,27,111	51,51,39,17,18,33	-
novel_circ_0024976	GL018942:327844:328331:+	487	164	95	94	46	149	141	101	435.257	468.95	259.003	629.678	590.277	383.364	78.3333	130.333	ENSOCUG00000004593;	exon_4:328167-328331,;	SC_R1,SC_R2,SC_R3,ZIKA_R1,ZIKA_R2,ZIKA_R3	95,94,46,149,141,101	26,23,15,27,21,27	DPF2
novel_circ_0024104	GL018803:819343:858665:+	39322	39002	113	82	40	95	150	125	517.726	409.084	225.22	401.472	627.954	474.461	78.3333	123.333	ENSOCUG00000016985;	intron_2:819489-826399,intron_3:826477-858569,;	SC_R1,SC_R2,SC_R3,ZIKA_R1,ZIKA_R2,ZIKA_R3	113,82,40,95,150,125	143,117,126,134,152,233	MBOAT2
novel_circ_0015613	6:9142598:9143441:+	843	843	111	79	43	102	142	92	508.563	394.117	242.112	431.055	594.463	349.203	77.6667	112	ENSOCUG00000016615;	intron_2:9142762-9143285,exon_2:9142598-9142762,exon_3:9143285-9143441,;	SC_R1,SC_R2,SC_R3,ZIKA_R1,ZIKA_R2,ZIKA_R3	111,79,43,102,142,92	16,12,15,21,31,21	SMG1
novel_circ_0018608	7:15565829:15571067:+	5238	5164	59	77	96	75	121	104	270.317	384.14	540.528	316.952	506.55	394.751	77.3333	100	ENSOCUG00000010105;	intron_2:15566030-15566979,exon_4:15570910-15571067,intron_3:15567053-15570910,exon_2:15565829-15566030,;	SC_R1,SC_R2,SC_R3,ZIKA_R1,ZIKA_R2,ZIKA_R3	59,77,96,75,121,104	61,78,60,51,74,73	TNPO3
novel_circ_0024759	GL018892:95517:97108:+	1591	1183	122	71	38	107	99	67	558.961	354.207	213.959	452.185	414.45	254.311	77	91	ENSOCUG00000007432;	intron_6:95616-96799,;	SC_R1,SC_R2,SC_R3,ZIKA_R1,ZIKA_R2,ZIKA_R3	122,71,38,107,99,67	7,4,5,14,19,26	ACACB
novel_circ_0002475	13:114367254:114368878:+	1624	1360	63	88	78	77	75	58	288.644	439.017	439.179	325.404	313.977	220.15	76.3333	70	ENSOCUG00000000959;	intron_2:114367399-114368259,exon_4:114368722-114368878,intron_3:114368378-114368722,;	SC_R1,SC_R2,SC_R3,ZIKA_R1,ZIKA_R2,ZIKA_R3	63,88,78,77,75,58	48,22,18,41,51,35	CC2D1B
novel_circ_0003320	13:41713013:41713399:-	386	172	75	83	68	90	116	106	343.624	414.072	382.874	380.342	485.618	402.343	75.3333	104	ENSOCUG00000011760;	intron_5:41713127-41713299,;	SC_R1,SC_R2,SC_R3,ZIKA_R1,ZIKA_R2,ZIKA_R3	75,83,68,90,116,106	0,0,0,0,0,2	PRPF3
novel_circ_0001185	12:121134966:121141844:-	6878	6878	51	67	105	66	78	95	233.664	334.251	591.203	278.918	326.536	360.59	74.3333	79.6667	ENSOCUG00000001799;	intron_18:121135179-121141359,exon_1:121141359-121141844,exon_2:121134966-121135179,;	SC_R1,SC_R2,SC_R3,ZIKA_R1,ZIKA_R2,ZIKA_R3	51,67,105,66,78,95	211,332,581,250,344,383	EPB41L2
novel_circ_0005427	15:25440172:25466561:+	26389	26389	100	54	66	87	138	83	458.165	269.397	371.613	367.664	577.718	315.042	73.3333	102.667	ENSOCUG00000003711;	intron_2:25442214-25457860,intron_3:25458026-25504250,intron_1:25440260-25441979,exon_3:25457860-25458026,exon_2:25441979-25442214,;	SC_R1,SC_R2,SC_R3,ZIKA_R1,ZIKA_R2,ZIKA_R3	100,54,66,87,138,83	1166,871,943,963,944,815	ELF2
novel_circ_0003576	13:60481642:60522887:-	41245	2855	94	71	54	56	51	84	430.675	354.207	304.047	236.657	213.504	318.838	73	63.6667	ENSOCUG00000026398;ENSOCUG00000027011;	exon_1:60482134-60482329,intron_9:60481789-60482134,;intron_5:60521362-60522089,intron_6:60522320-60522689,exon_3:60522689-60522887,intron_4:60520438-60521228,exon_4:60522089-60522320,;	SC_R1,SC_R2,SC_R3,ZIKA_R1,ZIKA_R2,ZIKA_R3	94,71,54,56,51,84	194,151,182,121,99,167	-;-
novel_circ_0009622	19:9061074:9096364:+	35290	18610	65	60	88	99	82	89	297.807	299.33	495.484	418.376	343.282	337.816	71	90	ENSOCUG00000029652;ENSOCUG00000026636;	exon_1:9093311-9093521,intron_3:9094275-9094936,intron_5:9095176-9095595,exon_3:9094118-9094275,intron_2:9093760-9094118,;intron_25:9071524-9072443,intron_26:9072570-9074127,intron_17:9067013-9067258,intron_22:9069950-9070731,intron_29:9075487-9075754,intron_28:9074559-9075303,exon_38:9080549-9080806,intron_33:9077506-9077828,intron_12:9061775-9063664,intron_35:9078216-9078463,exon_21:9069438-906…	SC_R1,SC_R2,SC_R3,ZIKA_R1,ZIKA_R2,ZIKA_R3	65,60,88,99,82,89	165988,192772,142293,213339,201396,274987	MYH4;MYH1
novel_circ_0007839	17:8453900:8454856:+	956	956	109	49	53	110	122	99	499.4	244.452	298.417	464.863	510.736	375.773	70.3333	110.333	ENSOCUG00000014796;	exon_1:8453900-8454856,;	SC_R1,SC_R2,SC_R3,ZIKA_R1,ZIKA_R2,ZIKA_R3	109,49,53,110,122,99	575,462,517,597,689,537	HERC1
novel_circ_0013155	2:99611218:99612866:-	1648	1648	74	78	58	85	113	66	339.042	389.128	326.569	359.212	473.059	250.515	70	88	ENSOCUG00000009371;	intron_4:99611384-99612699,exon_6:99611218-99611384,exon_5:99612699-99612866,;	SC_R1,SC_R2,SC_R3,ZIKA_R1,ZIKA_R2,ZIKA_R3	74,78,58,85,113,66	134,86,128,77,124,99	RMND5A
novel_circ_0022179	GL018717:1784367:1787145:+	2778	1688	63	75	72	48	0	0	288.644	374.162	405.396	202.849	0	0	70	16	ENSOCUG00000025901;	intron_11:1785233-1785389,exon_10:1783953-1784533,intron_10:1784533-1785124,exon_12:1785389-1785750,;	SC_R1,SC_R2,SC_R3,ZIKA_R1	63,75,72,48	689,757,1061,554	-
novel_circ_0021157	9:77288789:77289079:-	290	290	106	73	30	79	83	71	485.655	364.184	168.915	333.856	347.468	269.494	69.6667	77.6667	--	--	SC_R1,SC_R2,SC_R3,ZIKA_R1,ZIKA_R2,ZIKA_R3	106,73,30,79,83,71	0,0,0,0,0,0	--
novel_circ_0014160	3:83032221:83034461:-	2240	1983	84	60	64	39	72	67	384.859	299.33	360.352	164.815	301.418	254.311	69.3333	59.3333	ENSOCUG00000015867;	intron_2:83032339-83034322,;	SC_R1,SC_R2,SC_R3,ZIKA_R1,ZIKA_R2,ZIKA_R3	84,60,64,39,72,67	16,23,14,9,10,16	ARFGEF1
novel_circ_0019357	7:8771747:8773723:-	1976	1343	72	79	55	90	100	67	329.879	394.117	309.678	380.342	418.636	254.311	68.6667	85.6667	ENSOCUG00000011147;	intron_13:8772537-8772855,intron_12:8771897-8772452,exon_12:8771747-8771897,intron_15:8773277-8773597,;	SC_R1,SC_R2,SC_R3,ZIKA_R1,ZIKA_R2,ZIKA_R3	72,79,55,90,100,67	129,118,71,38,55,42	CLCN1
novel_circ_0000965	11:85441163:85441519:+	356	356	32	58	115	21	12	19	146.613	289.352	647.508	88.7465	50.2363	72.118	68.3333	17.3333	ENSOCUG00000007519;	intron_2:85438638-85441485,;	SC_R1,SC_R2,SC_R3,ZIKA_R1,ZIKA_R2,ZIKA_R3	32,58,115,21,12,19	34,53,96,18,18,31	CDK7
novel_circ_0008442	18:49649033:49649603:+	570	570	71	52	81	74	93	87	325.297	259.419	456.071	312.726	389.331	330.225	68	84.6667	--	--	SC_R1,SC_R2,SC_R3,ZIKA_R1,ZIKA_R2,ZIKA_R3	71,52,81,74,93,87	0,1,0,0,0,0	--
novel_circ_0022503	GL018725:3112183:3125917:-	13734	13496	98	59	46	72	117	53	449.002	294.341	259.003	304.274	489.804	201.171	67.6667	80.6667	ENSOCUG00000006214;	intron_9:3112282-3123972,intron_10:3124138-3125778,exon_3:3123972-3124138,;	SC_R1,SC_R2,SC_R3,ZIKA_R1,ZIKA_R2,ZIKA_R3	98,59,46,72,117,53	147,146,132,120,123,88	STAU1
novel_circ_0024835	GL018908:380115:381195:+	1080	1080	40	76	85	119	113	65	183.266	379.151	478.593	502.897	473.059	246.72	67	99	ENSOCUG00000013407;	exon_2:380115-381195,;	SC_R1,SC_R2,SC_R3,ZIKA_R1,ZIKA_R2,ZIKA_R3	40,76,85,119,113,65	676,821,817,550,766,506	GPRC5C
novel_circ_0024753	GL018892:86639:89573:+	2934	2662	99	47	55	82	133	44	453.583	234.475	309.678	346.534	556.786	167.01	67	86.3333	ENSOCUG00000007432;	intron_2:86772-89434,;	SC_R1,SC_R2,SC_R3,ZIKA_R1,ZIKA_R2,ZIKA_R3	99,47,55,82,133,44	18,12,23,21,23,22	ACACB
novel_circ_0008089	18:17953925:17954526:-	601	556	68	67	65	116	160	69	311.552	334.251	365.983	490.219	669.818	261.902	66.6667	115	ENSOCUG00000013277;	intron_14:17953970-17954353,exon_3:17954353-17954526,;	SC_R1,SC_R2,SC_R3,ZIKA_R1,ZIKA_R2,ZIKA_R3	68,67,65,116,160,69	53,69,64,107,114,79	TET1
novel_circ_0023039	GL018740:559222:560206:+	984	984	7	142	51	8	19	8	32.0715	708.413	287.156	33.8082	79.5408	30.3655	66.6667	11.6667	--	--	SC_R1,SC_R2,SC_R3,ZIKA_R1,ZIKA_R2,ZIKA_R3	7,142,51,8,19,8	0,0,0,0,0,0	--
novel_circ_0008086	18:17948425:17948831:-	406	193	78	49	72	65	81	63	357.369	244.452	405.396	274.692	339.095	239.128	66.3333	69.6667	ENSOCUG00000013277;	exon_8:17948425-17948618,;	SC_R1,SC_R2,SC_R3,ZIKA_R1,ZIKA_R2,ZIKA_R3	78,49,72,65,81,63	57,50,54,62,48,78	TET1
novel_circ_0009586	19:9046695:9108772:+	62077	36349	46	23	129	50	65	140	210.756	114.743	726.335	211.301	272.113	531.396	66	85	ENSOCUG00000022445;ENSOCUG00000029652;ENSOCUG00000026636;	exon_33:9047643-9047847,exon_38:9051203-9051481,exon_32:9047251-9047560,intron_33:9047847-9048394,exon_30:9046695-9046861,intron_37:9049190-9051203,exon_35:9048611-9048782,;intron_22:9104755-9104978,exon_25:9105569-9105959,exon_20:9103089-9103345,intron_14:9100573-9101404,intron_26:9106583-9107024,intron_21:9104293-9104578,intron_5:9095176-9095595,exon_21:9104050-9104293,intron_10:9097073-9097669…	SC_R1,SC_R2,SC_R3,ZIKA_R1,ZIKA_R2,ZIKA_R3	46,23,129,50,65,140	252875,301836,190076,268203,259315,349668	-;MYH4;MYH1
novel_circ_0021837	GL018705:3670750:3677330:-	6580	6580	76	67	54	80	111	101	348.205	334.251	304.047	338.082	464.686	383.364	65.6667	97.3333	--	--	SC_R1,SC_R2,SC_R3,ZIKA_R1,ZIKA_R2,ZIKA_R3	76,67,54,80,111,101	0,0,0,0,0,0	--
novel_circ_0019288	7:72965459:72966513:+	1054	1054	79	53	65	47	81	64	361.95	264.408	365.983	198.623	339.095	242.924	65.6667	64	ENSOCUG00000017366;	intron_19:72965614-72966361,exon_20:72966361-72966513,exon_19:72965459-72965614,;	SC_R1,SC_R2,SC_R3,ZIKA_R1,ZIKA_R2,ZIKA_R3	79,53,65,47,81,64	6,13,3,5,9,7	R3HDM1
novel_circ_0003657	13:64250016:64251035:-	1019	906	76	98	21	130	151	105	348.205	488.905	118.241	549.383	632.14	398.547	65	128.667	ENSOCUG00000009465;	intron_5:64250228-64250922,exon_30:64250016-64250228,;	SC_R1,SC_R2,SC_R3,ZIKA_R1,ZIKA_R2,ZIKA_R3	76,98,21,130,151,105	2705,2505,1677,2196,2498,2155	AGL
novel_circ_0007851	17:8492879:8494133:+	1254	1128	75	71	49	95	128	80	343.624	354.207	275.895	401.472	535.854	303.655	65	101	ENSOCUG00000014796;	intron_12:8493005-8493911,exon_13:8493911-8494133,;	SC_R1,SC_R2,SC_R3,ZIKA_R1,ZIKA_R2,ZIKA_R3	75,71,49,95,128,80	55,64,69,86,102,71	HERC1
novel_circ_0002841	13:135114935:135115309:+	374	374	57	87	51	100	113	83	261.154	434.028	287.156	422.602	473.059	315.042	65	98.6667	ENSOCUG00000008641;	exon_2:135114935-135115309,;	SC_R1,SC_R2,SC_R3,ZIKA_R1,ZIKA_R2,ZIKA_R3	57,87,51,100,113,83	142,145,140,182,171,168	PUM1
novel_circ_0025227	GL019013:198692:199240:+	548	548	47	108	39	196	144	158	215.338	538.793	219.59	828.301	602.836	599.718	64.6667	166	ENSOCUG00000008450;	intron_3:198799-203235,;	SC_R1,SC_R2,SC_R3,ZIKA_R1,ZIKA_R2,ZIKA_R3	47,108,39,196,144,158	28,34,11,49,42,41	UPF3A
novel_circ_0013840	3:31911180:31911447:-	267	267	48	71	73	56	51	57	219.919	354.207	411.027	236.657	213.504	216.354	64	54.6667	ENSOCUG00000001725;	exon_4:31911180-31911447,;	SC_R1,SC_R2,SC_R3,ZIKA_R1,ZIKA_R2,ZIKA_R3	48,71,73,56,51,57	42,50,96,51,56,70	PDGFRB
novel_circ_0010685	1:34563012:34564134:-	1122	852	67	64	61	46	44	60	306.971	319.285	343.461	194.397	184.2	227.741	64	50	ENSOCUG00000003320;	intron_12:34563159-34564011,;	SC_R1,SC_R2,SC_R3,ZIKA_R1,ZIKA_R2,ZIKA_R3	67,64,61,46,44,60	178,186,172,177,157,184	DENND4C
novel_circ_0020243	8:78806219:78807533:-	1314	1314	56	68	68	37	42	61	256.572	339.24	382.874	156.363	175.827	231.537	64	46.6667	ENSOCUG00000011902;	exon_50:78806219-78806376,exon_49:78807372-78807533,intron_20:78806376-78807372,;	SC_R1,SC_R2,SC_R3,ZIKA_R1,ZIKA_R2,ZIKA_R3	56,68,68,37,42,61	8,4,13,5,6,8	MYCBP2
novel_circ_0002441	13:113942862:113945390:-	2528	2387	91	57	43	75	93	38	416.93	284.363	242.112	316.952	389.331	144.236	63.6667	68.6667	ENSOCUG00000003181;	intron_10:113943039-113945249,exon_5:113942862-113943039,;	SC_R1,SC_R2,SC_R3,ZIKA_R1,ZIKA_R2,ZIKA_R3	91,57,43,75,93,38	177,137,88,97,103,89	ZYG11B
novel_circ_0003272	13:40528623:40528855:-	232	232	54	93	44	47	52	45	247.409	463.961	247.742	198.623	217.691	170.806	63.6667	48	ENSOCUG00000007428;	exon_3:40528623-40528855,;	SC_R1,SC_R2,SC_R3,ZIKA_R1,ZIKA_R2,ZIKA_R3	54,93,44,47,52,45	32,28,32,39,37,25	SNX27
novel_circ_0004242	14:143726308:143730446:+	4138	3909	58	72	59	52	66	64	265.736	359.195	332.2	219.753	276.3	242.924	63	60.6667	ENSOCUG00000004742;	intron_3:143726453-143730362,;	SC_R1,SC_R2,SC_R3,ZIKA_R1,ZIKA_R2,ZIKA_R3	58,72,59,52,66,64	90,142,98,63,92,135	USP25
novel_circ_0007998	18:13965073:13966091:+	1018	893	52	66	70	101	105	86	238.246	329.262	394.135	426.828	439.568	326.429	62.6667	97.3333	ENSOCUG00000012543;	exon_3:13965073-13965274,intron_2:13965274-13965966,;	SC_R1,SC_R2,SC_R3,ZIKA_R1,ZIKA_R2,ZIKA_R3	52,66,70,101,105,86	82,80,68,68,91,94	PPP3CB
novel_circ_0024822	GL018907:258891:259768:-	877	742	62	63	63	37	71	66	284.062	314.296	354.722	156.363	297.232	250.515	62.6667	58	ENSOCUG00000008870;	exon_11:259617-259768,intron_29:259026-259617,;	SC_R1,SC_R2,SC_R3,ZIKA_R1,ZIKA_R2,ZIKA_R3	62,63,63,37,71,66	71,83,68,68,68,90	BRWD1
novel_circ_0025411	GL019111:101380:168642:-	67262	67262	102	85	0	118	86	91	467.328	424.05	0	498.671	360.027	345.407	62.3333	98.3333	--	--	SC_R1,SC_R2,ZIKA_R1,ZIKA_R2,ZIKA_R3	102,85,118,86,91	0,0,0,1,0	--
novel_circ_0023235	GL018750:1737403:1758115:+	20712	12632	63	39	85	56	76	46	288.644	194.564	478.593	236.657	318.163	174.602	62.3333	59.3333	ENSOCUG00000014408;	intron_1:1745999-1751925,intron_2:1752059-1757572,intron_3:1757718-1758019,exon_1:1745107-1745999,;	SC_R1,SC_R2,SC_R3,ZIKA_R1,ZIKA_R2,ZIKA_R3	63,39,85,56,76,46	131,171,122,172,147,156	FAM208B
novel_circ_0013578	3:154780:164483:-	9703	9383	87	68	31	36	61	54	398.604	339.24	174.546	152.137	255.368	204.967	62	50.3333	ENSOCUG00000016411;	intron_6:156667-157529,exon_5:156515-156667,intron_7:157597-164364,intron_5:154913-156515,;	SC_R1,SC_R2,SC_R3,ZIKA_R1,ZIKA_R2,ZIKA_R3	87,68,31,36,61,54	101,85,56,67,57,59	PGGT1B
novel_circ_0022624	GL018728:889403:889662:-	259	259	86	60	39	71	42	36	394.022	299.33	219.59	300.048	175.827	136.645	61.6667	49.6667	ENSOCUG00000009577;	exon_2:889403-889662,;	SC_R1,SC_R2,SC_R3,ZIKA_R1,ZIKA_R2,ZIKA_R3	86,60,39,71,42,36	228,162,142,159,180,148	GKAP1
novel_circ_0020047	8:44753418:44754240:+	822	728	58	57	67	63	71	72	265.736	284.363	377.244	266.24	297.232	273.289	60.6667	68.6667	ENSOCUG00000013877;	exon_2:44753418-44753907,intron_2:44753907-44754146,;	SC_R1,SC_R2,SC_R3,ZIKA_R1,ZIKA_R2,ZIKA_R3	58,57,67,63,71,72	245,175,289,213,288,261	ZMYM5
novel_circ_0010640	1:26632261:26633365:+	1104	946	63	50	68	81	86	66	288.644	249.441	382.874	342.308	360.027	250.515	60.3333	77.6667	ENSOCUG00000015471;	exon_9:26633145-26633365,intron_8:26632419-26633145,;	SC_R1,SC_R2,SC_R3,ZIKA_R1,ZIKA_R2,ZIKA_R3	63,50,68,81,86,66	104,81,93,98,120,79	PLAA
novel_circ_0000527	11:403755:404232:+	477	387	67	62	52	67	80	64	306.971	309.307	292.786	283.144	334.909	242.924	60.3333	70.3333	ENSOCUG00000009513;	intron_1:403929-404142,exon_1:403755-403929,;	SC_R1,SC_R2,SC_R3,ZIKA_R1,ZIKA_R2,ZIKA_R3	67,62,52,67,80,64	20,30,17,36,25,24	PAPD4
novel_circ_0005039	14:85385355:85386813:+	1458	1458	80	64	36	50	114	18	366.532	319.285	202.698	211.301	477.245	68.3223	60	60.6667	--	--	SC_R1,SC_R2,SC_R3,ZIKA_R1,ZIKA_R2,ZIKA_R3	80,64,36,50,114,18	0,0,0,0,0,0	--
novel_circ_0023866	GL018788:73449:78816:-	5367	5367	92	39	49	40	75	43	421.512	194.564	275.895	169.041	313.977	163.214	60	52.6667	ENSOCUG00000002963;	exon_4:73449-73600,intron_5:75537-78639,intron_4:73600-75251,exon_3:75251-75537,exon_2:78639-78816,;	SC_R1,SC_R2,SC_R3,ZIKA_R1,ZIKA_R2,ZIKA_R3	92,39,49,40,75,43	188,127,168,144,187,166	TMEM248
novel_circ_0006424	16:49155243:49156788:-	1545	1296	69	76	34	91	95	41	316.134	379.151	191.437	384.568	397.704	155.623	59.6667	75.6667	ENSOCUG00000004012;	intron_3:49155382-49156678,;	SC_R1,SC_R2,SC_R3,ZIKA_R1,ZIKA_R2,ZIKA_R3	69,76,34,91,95,41	14,25,11,18,20,30	FBXO28
novel_circ_0024622	GL018859:6949:9170:-	2221	2221	77	53	49	75	96	55	352.787	264.408	275.895	316.952	401.891	208.763	59.6667	75.3333	--	--	SC_R1,SC_R2,SC_R3,ZIKA_R1,ZIKA_R2,ZIKA_R3	77,53,49,75,96,55	0,0,0,0,0,0	--
novel_circ_0010807	1:48467936:48469439:-	1503	1223	70	50	59	87	74	51	320.715	249.441	332.2	367.664	309.791	193.58	59.6667	70.6667	ENSOCUG00000010108;	intron_21:48468073-48469296,;	SC_R1,SC_R2,SC_R3,ZIKA_R1,ZIKA_R2,ZIKA_R3	70,50,59,87,74,51	30,20,18,31,23,31	RIC1
novel_circ_0002808	13:133690665:133695042:+	4377	3793	101	30	48	61	92	52	462.747	149.665	270.264	257.788	385.145	197.376	59.6667	68.3333	ENSOCUG00000000264;	intron_3:133693935-133694660,intron_2:133690763-133693831,;	SC_R1,SC_R2,SC_R3,ZIKA_R1,ZIKA_R2,ZIKA_R3	101,30,48,61,92,52	33,23,25,24,33,20	UBR4
novel_circ_0002833	13:13485416:13491144:-	5728	5611	77	62	37	36	67	36	352.787	309.307	208.329	152.137	280.486	136.645	58.6667	46.3333	ENSOCUG00000011322;	exon_56:13490975-13491144,intron_4:13485533-13490975,;	SC_R1,SC_R2,SC_R3,ZIKA_R1,ZIKA_R2,ZIKA_R3	77,62,37,36,67,36	46,54,60,46,34,52	KMT2C
novel_circ_0003572	13:60478926:60520438:-	41512	3122	65	52	59	38	29	40	297.807	259.419	332.2	160.589	121.404	151.827	58.6667	35.6667	ENSOCUG00000026398;	exon_1:60482134-60482329,intron_9:60481789-60482134,intron_7:60480010-60480379,exon_4:60479779-60480010,exon_3:60480379-60480577,intron_8:60480577-60481642,intron_6:60479060-60479779,;	SC_R1,SC_R2,SC_R3,ZIKA_R1,ZIKA_R2,ZIKA_R3	65,52,59,38,29,40	649,489,548,410,334,546	-
novel_circ_0003573	13:60478926:60562011:-	83085	8594	70	53	52	45	29	52	320.715	264.408	292.786	190.171	121.404	197.376	58.3333	42	ENSOCUG00000027011;ENSOCUG00000026398;ENSOCUG00000027809;	intron_5:60521362-60522089,exon_3:60522689-60522887,intron_6:60522320-60522689,exon_1:60524879-60525047,exon_4:60522089-60522320,intron_4:60520438-60521228,;intron_6:60479060-60479779,intron_8:60480577-60481642,intron_7:60480010-60480379,exon_4:60479779-60480010,exon_3:60480379-60480577,exon_1:60482134-60482329,intron_9:60481789-60482134,;intron_1:60558566-60560955,intron_3:60561298-60561708,exon…	SC_R1,SC_R2,SC_R3,ZIKA_R1,ZIKA_R2,ZIKA_R3	70,53,52,45,29,52	718,554,597,434,357,594	-;-;-
novel_circ_0020417	9:1131991:1132685:-	694	694	64	57	53	90	76	77	293.226	284.363	298.417	380.342	318.163	292.268	58	81	ENSOCUG00000008265;	exon_2:1131991-1132685,;	SC_R1,SC_R2,SC_R3,ZIKA_R1,ZIKA_R2,ZIKA_R3	64,57,53,90,76,77	360,326,482,330,393,374	SNRK
novel_circ_0010298	1:161350004:161350934:+	930	832	68	54	51	71	81	82	311.552	269.397	287.156	300.048	339.095	311.246	57.6667	78	ENSOCUG00000000222;	intron_22:161350174-161350836,exon_22:161350004-161350174,;	SC_R1,SC_R2,SC_R3,ZIKA_R1,ZIKA_R2,ZIKA_R3	68,54,51,71,81,82	52,47,39,29,45,53	ANO5
novel_circ_0014866	4:79390717:79395740:-	5023	4107	49	45	79	59	49	58	224.501	224.497	444.81	249.335	205.132	220.15	57.6667	55.3333	ENSOCUG00000017132;	exon_5:79391541-79391731,intron_18:79391731-79395648,;	SC_R1,SC_R2,SC_R3,ZIKA_R1,ZIKA_R2,ZIKA_R3	49,45,79,59,49,58	63,26,59,46,57,42	UHRF1BP1L
novel_circ_0007733	17:76815715:76815969:+	254	254	48	74	51	45	63	39	219.919	369.173	287.156	190.171	263.741	148.032	57.6667	49	ENSOCUG00000007145;	exon_24:76815715-76815969,;	SC_R1,SC_R2,SC_R3,ZIKA_R1,ZIKA_R2,ZIKA_R3	48,74,51,45,63,39	58,43,37,46,47,47	KIAA0586
novel_circ_0013649	3:17439027:17447059:+	8032	7619	70	44	58	58	95	57	320.715	219.508	326.569	245.109	397.704	216.354	57.3333	70	ENSOCUG00000008254;	exon_16:17446885-17447059,intron_15:17439599-17446885,exon_15:17439440-17439599,;	SC_R1,SC_R2,SC_R3,ZIKA_R1,ZIKA_R2,ZIKA_R3	70,44,58,58,95,57	74,85,75,44,70,59	SEC24A
novel_circ_0013378	3:121980107:121985394:+	5287	4982	71	59	41	58	104	72	325.297	294.341	230.851	245.109	435.381	273.289	57	78	ENSOCUG00000000462;	intron_2:121980190-121984287,intron_3:121984395-121985280,;	SC_R1,SC_R2,SC_R3,ZIKA_R1,ZIKA_R2,ZIKA_R3	71,59,41,58,104,72	23,30,31,19,15,18	OXR1
novel_circ_0010180	1:151272931:151276555:+	3624	3624	61	56	54	55	66	59	279.481	279.374	304.047	232.431	276.3	223.945	57	60	ENSOCUG00000007093;	intron_16:151276178-151279076,exon_15:151273249-151273410,exon_14:151272931-151273097,intron_15:151273410-151276049,;	SC_R1,SC_R2,SC_R3,ZIKA_R1,ZIKA_R2,ZIKA_R3	61,56,54,55,66,59	67,66,85,54,73,93	-
novel_circ_0002786	13:132344982:132350902:+	5920	5695	89	54	27	83	111	88	407.767	269.397	152.024	350.76	464.686	334.02	56.6667	94	ENSOCUG00000002445;	exon_4:132344982-132345142,intron_5:132346349-132349975,intron_4:132345142-132346205,intron_6:132350056-132350747,exon_7:132350747-132350902,;	SC_R1,SC_R2,SC_R3,ZIKA_R1,ZIKA_R2,ZIKA_R3	89,54,27,83,111,88	69,57,37,67,60,80	HP1BP3
novel_circ_0011455	20:5232811:5314103:-	81292	80976	23	57	90	43	57	64	105.378	284.363	506.745	181.719	238.623	242.924	56.6667	54.6667	ENSOCUG00000000898;	intron_13:5232949-5252792,intron_14:5252835-5313968,;	SC_R1,SC_R2,SC_R3,ZIKA_R1,ZIKA_R2,ZIKA_R3	23,57,90,43,57,64	979,689,703,509,376,554	GPHN
novel_circ_0011238	20:13823114:13823534:+	420	375	65	65	39	103	125	61	297.807	324.274	219.59	435.281	523.295	231.537	56.3333	96.3333	ENSOCUG00000005701;	exon_1:13823114-13823279,intron_1:13823279-13823489,;	SC_R1,SC_R2,SC_R3,ZIKA_R1,ZIKA_R2,ZIKA_R3	65,65,39,103,125,61	41,28,40,43,60,49	ATXN3L
novel_circ_0010061	1:141833766:141862094:-	28328	27988	85	46	38	43	78	61	389.44	229.486	213.959	181.719	326.536	231.537	56.3333	60.6667	ENSOCUG00000001789;	intron_4:141840747-141862020,intron_3:141833885-141840600,;	SC_R1,SC_R2,SC_R3,ZIKA_R1,ZIKA_R2,ZIKA_R3	85,46,38,43,78,61	259,291,240,220,229,330	RNF169
novel_circ_0014284	4:12061813:12066404:-	4591	4349	55	75	37	84	63	53	251.991	374.162	208.329	354.986	263.741	201.171	55.6667	66.6667	ENSOCUG00000024010;	intron_14:12061937-12064485,intron_15:12064527-12066328,;	SC_R1,SC_R2,SC_R3,ZIKA_R1,ZIKA_R2,ZIKA_R3	55,75,37,84,63,53	228,422,367,194,229,203	GPCPD1
novel_circ_0007403	17:5298778:5303331:+	4553	3467	56	73	38	60	72	63	256.572	364.184	213.959	253.561	301.418	239.128	55.6667	65	ENSOCUG00000006644;	intron_4:5299971-5303247,exon_2:5298778-5298969,;	SC_R1,SC_R2,SC_R3,ZIKA_R1,ZIKA_R2,ZIKA_R3	56,73,38,60,72,63	43,37,42,44,41,29	AAGAB
novel_circ_0022209	GL018717:1788614:1789766:+	1152	1152	47	49	71	37	44	24	215.338	244.452	399.766	156.363	184.2	91.0965	55.6667	35	--	--	SC_R1,SC_R2,SC_R3,ZIKA_R1,ZIKA_R2,ZIKA_R3	47,49,71,37,44,24	0,0,0,0,0,0	--
novel_circ_0001889	12:62584418:62586822:+	2404	2153	54	59	53	63	63	53	247.409	294.341	298.417	266.24	263.741	201.171	55.3333	59.6667	ENSOCUG00000010714;	intron_4:62584564-62586717,;	SC_R1,SC_R2,SC_R3,ZIKA_R1,ZIKA_R2,ZIKA_R3	54,59,53,63,63,53	11,13,3,7,23,13	SENP6
novel_circ_0015546	6:3000300:3000576:+	276	276	79	40	46	50	40	16	361.95	199.553	259.003	211.301	167.454	60.731	55	35.3333	ENSOCUG00000015528;	exon_2:3000300-3000576,;	SC_R1,SC_R2,SC_R3,ZIKA_R1,ZIKA_R2,ZIKA_R3	79,40,46,50,40,16	374,325,325,312,385,292	C16orf72
novel_circ_0010114	1:144504786:144582520:+	77734	7669	64	62	39	33	32	25	293.226	309.307	219.59	139.459	133.964	94.8921	55	30	ENSOCUG00000022791;	exon_3:144504786-144504948,intron_4:144505568-144506993,intron_5:144507035-144508361,exon_6:144508361-144512501,exon_4:144504952-144505568,;	SC_R1,SC_R2,SC_R3,ZIKA_R1,ZIKA_R2,ZIKA_R3	64,62,39,33,32,25	4469,4474,4657,2306,4714,2449	ART1
novel_circ_0011260	20:14291137:14291755:+	618	618	60	65	39	29	29	35	274.899	324.274	219.59	122.555	121.404	132.849	54.6667	31	ENSOCUG00000017765;	exon_4:14291137-14291755,;	SC_R1,SC_R2,SC_R3,ZIKA_R1,ZIKA_R2,ZIKA_R3	60,65,39,29,29,35	455,398,425,287,309,347	PPP4R3A
novel_circ_0010325	1:16944072:16944699:-	627	612	49	51	63	45	52	35	224.501	254.43	354.722	190.171	217.691	132.849	54.3333	44	ENSOCUG00000021912;	exon_1:16944070-16944682,;	SC_R1,SC_R2,SC_R3,ZIKA_R1,ZIKA_R2,ZIKA_R3	49,51,63,45,52,35	194,152,222,145,178,190	--
novel_circ_0010112	1:144504786:144515149:+	10363	7669	69	50	43	12	36	28	316.134	249.441	242.112	50.7123	150.709	106.279	54	25.3333	ENSOCUG00000022791;	intron_4:144505568-144506993,exon_3:144504786-144504948,intron_5:144507035-144508361,exon_6:144508361-144512501,exon_4:144504952-144505568,;	SC_R1,SC_R2,SC_R3,ZIKA_R1,ZIKA_R2,ZIKA_R3	69,50,43,12,36,28	4469,4474,4657,2305,4714,2449	ART1
novel_circ_0020954	9:59326979:59327358:-	379	184	56	50	55	82	97	99	256.572	249.441	309.678	346.534	406.077	375.773	53.6667	92.6667	ENSOCUG00000000020;	exon_13:59326979-59327163,;	SC_R1,SC_R2,SC_R3,ZIKA_R1,ZIKA_R2,ZIKA_R3	56,50,55,82,97,99	30,32,31,30,39,30	SMCHD1
novel_circ_0015834	7:115553085:115557371:-	4286	4155	60	56	45	66	97	37	274.899	279.374	253.373	278.918	406.077	140.44	53.6667	66.6667	ENSOCUG00000008962;	intron_11:115554760-115557282,intron_10:115553273-115554718,exon_3:115553085-115553273,;	SC_R1,SC_R2,SC_R3,ZIKA_R1,ZIKA_R2,ZIKA_R3	60,56,45,66,97,37	171,178,197,133,194,118	LNPK
novel_circ_0005117	14:92065833:92071634:-	5801	5659	45	51	64	81	119	65	206.174	254.43	360.352	342.308	498.177	246.72	53.3333	88.3333	ENSOCUG00000012329;	intron_3:92066047-92071492,exon_4:92065833-92066047,;	SC_R1,SC_R2,SC_R3,ZIKA_R1,ZIKA_R2,ZIKA_R3	45,51,64,81,119,65	88,88,85,118,97,103	PIGX
novel_circ_0022866	GL018735:1224582:1231563:+	6981	6721	51	64	45	52	58	58	233.664	319.285	253.373	219.753	242.809	220.15	53.3333	56	ENSOCUG00000008509;	intron_3:1229418-1231492,intron_2:1224704-1229351,;	SC_R1,SC_R2,SC_R3,ZIKA_R1,ZIKA_R2,ZIKA_R3	51,64,45,52,58,58	39,28,25,14,26,30	PAN3
novel_circ_0025412	GL019111:101405:168667:+	67262	67262	89	70	0	107	80	82	407.767	349.218	0	452.185	334.909	311.246	53	89.6667	--	--	SC_R1,SC_R2,ZIKA_R1,ZIKA_R2,ZIKA_R3	89,70,107,80,82	0,0,0,0,0	--
novel_circ_0000013	10:12308654:12322412:-	13758	13526	56	48	55	53	90	54	256.572	239.464	309.678	223.979	376.772	204.967	53	65.6667	ENSOCUG00000010349;	intron_5:12308776-12311187,exon_2:12322251-12322412,intron_6:12311297-12322251,;	SC_R1,SC_R2,SC_R3,ZIKA_R1,ZIKA_R2,ZIKA_R3	56,48,55,53,90,54	123,107,52,49,81,99	HIBADH
novel_circ_0009590	19:9047727:9077386:-	29659	29659	67	0	92	0	0	0	306.971	0	518.006	0	0	0	53	0	--	--	SC_R1,SC_R3	67,92	0,0	--
novel_circ_0022845	GL018734:1822181:1822443:+	262	262	65	67	26	78	89	55	297.807	334.251	146.393	329.63	372.586	208.763	52.6667	74	--	--	SC_R1,SC_R2,SC_R3,ZIKA_R1,ZIKA_R2,ZIKA_R3	65,67,26,78,89,55	0,0,0,0,0,0	--
novel_circ_0003652	13:64245202:64247255:-	2053	1632	82	27	47	89	54	68	375.695	134.698	264.634	376.116	226.063	258.107	52	70.3333	ENSOCUG00000009465;	intron_3:64245525-64247157,;	SC_R1,SC_R2,SC_R3,ZIKA_R1,ZIKA_R2,ZIKA_R3	82,27,47,89,54,68	118,174,62,91,79,102	AGL
novel_circ_0009766	1:106364219:106364974:-	755	755	29	30	95	42	49	33	132.868	149.665	534.898	177.493	205.132	125.258	51.3333	41.3333	ENSOCUG00000005283;	exon_2:106364219-106364974,;	SC_R1,SC_R2,SC_R3,ZIKA_R1,ZIKA_R2,ZIKA_R3	29,30,95,42,49,33	284,227,415,218,321,329	ZC3H12C
novel_circ_0007653	17:73224701:73225169:+	468	178	50	52	50	24	104	70	229.082	259.419	281.525	101.425	435.381	265.698	50.6667	66	ENSOCUG00000001097;	exon_3:73224701-73224879,;	SC_R1,SC_R2,SC_R3,ZIKA_R1,ZIKA_R2,ZIKA_R3	50,52,50,24,104,70	25,14,17,10,20,28	CGRRF1
novel_circ_0007877	17:8695501:8703166:-	7665	7472	52	75	24	69	94	74	238.246	374.162	135.132	291.596	393.518	280.881	50.3333	79	ENSOCUG00000014775;	intron_13:8695633-8703105,;	SC_R1,SC_R2,SC_R3,ZIKA_R1,ZIKA_R2,ZIKA_R3	52,75,24,69,94,74	8,17,11,10,28,18	USP3
novel_circ_0009349	19:46473596:46474968:-	1372	1372	52	47	52	56	99	48	238.246	234.475	292.786	236.657	414.45	182.193	50.3333	67.6667	ENSOCUG00000011401;	exon_2:46473596-46474968,;	SC_R1,SC_R2,SC_R3,ZIKA_R1,ZIKA_R2,ZIKA_R3	52,47,52,56,99,48	802,700,702,714,909,782	KANSL1
novel_circ_0025627	GL019221:93197:93606:+	409	409	65	56	30	43	64	45	297.807	279.374	168.915	181.719	267.927	170.806	50.3333	50.6667	ENSOCUG00000012879;	exon_1:93197-93606,;	SC_R1,SC_R2,SC_R3,ZIKA_R1,ZIKA_R2,ZIKA_R3	65,56,30,43,64,45	235,215,165,164,201,183	PCMTD2
novel_circ_0020404	9:110200105:110203687:-	3582	3488	41	89	21	47	50	24	187.848	444.005	118.241	198.623	209.318	91.0965	50.3333	40.3333	ENSOCUG00000001384;	intron_14:110200298-110203593,exon_36:110200105-110200298,;	SC_R1,SC_R2,SC_R3,ZIKA_R1,ZIKA_R2,ZIKA_R3	41,89,21,47,50,24	11,28,17,18,10,12	RTTN
novel_circ_0004890	14:74732861:74733636:-	775	775	52	77	22	6	0	0	238.246	384.14	123.871	25.3561	0	0	50.3333	2	--	--	SC_R1,SC_R2,SC_R3,ZIKA_R1	52,77,22,6	0,0,0,0	--
novel_circ_0008932	19:20570440:20571748:-	1308	1308	48	47	54	34	70	62	219.919	234.475	304.047	143.685	293.045	235.333	49.6667	55.3333	ENSOCUG00000004643;	exon_3:20570440-20570709,exon_2:20571579-20571748,intron_7:20570709-20571579,;	SC_R1,SC_R2,SC_R3,ZIKA_R1,ZIKA_R2,ZIKA_R3	48,47,54,34,70,62	116,82,150,81,123,133	WSB1
novel_circ_0012912	2:68090241:68090539:-	298	298	29	36	84	57	73	26	132.868	179.598	472.962	240.883	305.604	98.6878	49.6667	52	ENSOCUG00000005211;	exon_2:68090241-68090539,;	SC_R1,SC_R2,SC_R3,ZIKA_R1,ZIKA_R2,ZIKA_R3	29,36,84,57,73,26	67,61,250,90,100,87	PDGFRL
novel_circ_0023268	GL018751:1142240:1142866:-	626	365	67	47	34	83	64	55	306.971	234.475	191.437	350.76	267.927	208.763	49.3333	67.3333	ENSOCUG00000015804;	intron_17:1142372-1142737,;	SC_R1,SC_R2,SC_R3,ZIKA_R1,ZIKA_R2,ZIKA_R3	67,47,34,83,64,55	0,0,2,2,0,1	TECPR2
novel_circ_0013237	3:105417593:105418496:-	903	785	41	69	38	60	39	51	187.848	344.229	213.959	253.561	163.268	193.58	49.3333	50	ENSOCUG00000009935;	exon_7:105417593-105417787,intron_10:105417787-105418378,;	SC_R1,SC_R2,SC_R3,ZIKA_R1,ZIKA_R2,ZIKA_R3	41,69,38,60,39,51	51,59,63,61,49,43	NBN
novel_circ_0008445	18:49713965:49723592:-	9627	9299	66	44	37	46	46	48	302.389	219.508	208.329	194.397	192.573	182.193	49	46.6667	ENSOCUG00000015386;	exon_5:49720106-49720288,intron_5:49714060-49719521,intron_7:49720288-49723492,intron_6:49719654-49720106,;	SC_R1,SC_R2,SC_R3,ZIKA_R1,ZIKA_R2,ZIKA_R3	66,44,37,46,46,48	73,74,49,67,71,71	FBXW4
novel_circ_0005020	14:82038667:82046564:-	7897	920	51	30	66	23	53	45	233.664	149.665	371.613	97.1986	221.877	170.806	49	40.3333	ENSOCUG00000013065;	exon_1:82038667-82039587,;	SC_R1,SC_R2,SC_R3,ZIKA_R1,ZIKA_R2,ZIKA_R3	51,30,66,23,53,45	3830,3067,3493,2892,3488,3932	KLHL24
novel_circ_0002395	13:111862505:111863548:+	1043	799	52	49	45	84	55	40	238.246	244.452	253.373	354.986	230.25	151.827	48.6667	59.6667	ENSOCUG00000015591;	intron_19:111862637-111863436,;	SC_R1,SC_R2,SC_R3,ZIKA_R1,ZIKA_R2,ZIKA_R3	52,49,45,84,55,40	4,4,9,10,4,3	USP24
novel_circ_0003585	13:60488996:60565734:-	76738	8868	55	38	53	49	16	70	251.991	189.575	298.417	207.075	66.9818	265.698	48.6667	45	ENSOCUG00000027011;ENSOCUG00000027809;	exon_3:60522689-60522887,intron_6:60522320-60522689,exon_1:60524879-60525047,exon_4:60522089-60522320,intron_4:60520438-60521228,intron_5:60521362-60522089,;intron_9:60565192-60565520,intron_1:60558566-60560955,intron_8:60564284-60565045,intron_6:60562776-60563491,exon_10:60558376-60558566,exon_4:60563491-60563722,intron_7:60563722-60564086,exon_1:60565520-60565688,exon_3:60564086-60564284,intron…	SC_R1,SC_R2,SC_R3,ZIKA_R1,ZIKA_R2,ZIKA_R3	55,38,53,49,16,70	93,99,60,40,39,68	-;-
novel_circ_0006711	16:83996858:84004691:-	7833	7577	63	42	41	15	8	5	288.644	209.531	230.851	63.3904	33.4909	18.9784	48.6667	9.33333	ENSOCUG00000006776;	intron_12:83996993-84004570,;	SC_R1,SC_R2,SC_R3,ZIKA_R1,ZIKA_R2,ZIKA_R3	63,42,41,15,8,5	52,41,22,28,21,12	C1orf27
novel_circ_0023677	GL018776:1121781:1122324:+	543	543	57	47	41	63	85	36	261.154	234.475	230.851	266.24	355.841	136.645	48.3333	61.3333	ENSOCUG00000012404;	exon_1:1121774-1121938,intron_1:1121938-1122139,exon_2:1122139-1122324,;	SC_R1,SC_R2,SC_R3,ZIKA_R1,ZIKA_R2,ZIKA_R3	57,47,41,63,85,36	72,289,354,49,38,41	TMEM38A
novel_circ_0023251	GL018750:1780247:1784499:+	4252	3799	54	62	27	67	88	76	247.409	309.307	152.024	283.144	368.4	288.472	47.6667	77	ENSOCUG00000014408;	intron_12:1781066-1784251,intron_11:1780348-1780962,;	SC_R1,SC_R2,SC_R3,ZIKA_R1,ZIKA_R2,ZIKA_R3	54,62,27,67,88,76	67,93,69,84,100,119	FAM208B
novel_circ_0006886	17:19974566:19986534:+	11968	11665	46	52	44	58	92	57	210.756	259.419	247.742	245.109	385.145	216.354	47.3333	69	ENSOCUG00000007681;	intron_6:19980459-19985276,intron_7:19985356-19986425,exon_5:19974566-19976403,intron_5:19976403-19980345,;	SC_R1,SC_R2,SC_R3,ZIKA_R1,ZIKA_R2,ZIKA_R3	46,52,44,58,92,57	2183,1527,2162,1908,2688,2062	FAM214A
novel_circ_0000615	11:57407757:57418007:-	10250	9769	62	54	26	30	65	63	284.062	269.397	146.393	126.781	272.113	239.128	47.3333	52.6667	ENSOCUG00000009162;	intron_11:57417077-57417918,intron_10:57414705-57416988,intron_8:57407894-57409842,intron_9:57409926-57414623,;	SC_R1,SC_R2,SC_R3,ZIKA_R1,ZIKA_R2,ZIKA_R3	62,54,26,30,65,63	48,52,29,29,28,41	NADK2
novel_circ_0006232	16:33782386:33782821:+	435	191	48	58	36	30	36	28	219.919	289.352	202.698	126.781	150.709	106.279	47.3333	31.3333	ENSOCUG00000017418;	exon_18:33782386-33782577,;	SC_R1,SC_R2,SC_R3,ZIKA_R1,ZIKA_R2,ZIKA_R3	48,58,36,30,36,28	34,23,22,12,8,15	TARBP1
novel_circ_0003530	13:54478462:54514582:+	36120	5346	56	61	25	29	28	0	256.572	304.318	140.763	122.555	117.218	0	47.3333	19	ENSOCUG00000009676;ENSOCUG00000023703;	intron_7:54500109-54503897,;intron_5:54513640-54514486,intron_2:54512591-54513000,intron_3:54513065-54513368,;	SC_R1,SC_R2,SC_R3,ZIKA_R1,ZIKA_R2	56,61,25,29,28	17,23,29,39,20	-;-
novel_circ_0002000	12:7279645:7281518:+	1873	1739	51	50	40	80	99	78	233.664	249.441	225.22	338.082	414.45	296.063	47	85.6667	ENSOCUG00000007245;	exon_1:7279645-7279797,intron_1:7279797-7281384,;	SC_R1,SC_R2,SC_R3,ZIKA_R1,ZIKA_R2,ZIKA_R3	51,50,40,80,99,78	19,23,17,19,16,20	SIRT5
novel_circ_0020603	9:19487998:19489773:+	1775	1461	39	73	29	53	86	40	178.684	364.184	163.285	223.979	360.027	151.827	47	59.6667	ENSOCUG00000007957;	intron_1:19488114-19489575,;	SC_R1,SC_R2,SC_R3,ZIKA_R1,ZIKA_R2,ZIKA_R3	39,73,29,53,86,40	2,3,2,2,9,1	PHF7
novel_circ_0019386	7:90496256:90498244:-	1988	1881	51	57	33	68	38	62	233.664	284.363	185.807	287.37	159.082	235.333	47	56	ENSOCUG00000017458;	intron_2:90496363-90498091,exon_150:90498091-90498244,;	SC_R1,SC_R2,SC_R3,ZIKA_R1,ZIKA_R2,ZIKA_R3	51,57,33,68,38,62	126,165,166,138,126,196	NEB
novel_circ_0002582	13:122298104:122311421:+	13317	13048	56	49	35	52	73	28	256.572	244.452	197.068	219.753	305.604	106.279	46.6667	51	ENSOCUG00000008584;	intron_5:122305414-122311329,intron_4:122298221-122305354,;	SC_R1,SC_R2,SC_R3,ZIKA_R1,ZIKA_R2,ZIKA_R3	56,49,35,52,73,28	52,66,35,47,32,62	ERI3
novel_circ_0000985	11:85773575:85773905:+	330	330	26	109	5	31	34	35	119.123	543.782	28.1525	131.007	142.336	132.849	46.6667	33.3333	--	--	SC_R1,SC_R2,SC_R3,ZIKA_R1,ZIKA_R2,ZIKA_R3	26,109,5,31,34,35	0,0,0,0,0,0	--
novel_circ_0022178	GL018717:1784367:1784805:+	438	438	40	34	66	33	33	34	183.266	169.62	371.613	139.459	138.15	129.053	46.6667	33.3333	ENSOCUG00000025901;	intron_10:1784533-1785124,exon_10:1783953-1784533,;	SC_R1,SC_R2,SC_R3,ZIKA_R1,ZIKA_R2,ZIKA_R3	40,34,66,33,33,34	10,14,10,5,11,135	-
novel_circ_0000441	11:217983:228312:-	10329	10104	52	58	29	86	112	57	238.246	289.352	163.285	363.438	468.872	216.354	46.3333	85	ENSOCUG00000009680;	intron_6:218076-221708,intron_7:221840-228155,exon_2:228155-228312,;	SC_R1,SC_R2,SC_R3,ZIKA_R1,ZIKA_R2,ZIKA_R3	52,58,29,86,112,57	106,116,74,57,66,75	HOMER1
novel_circ_0003730	13:7001248:7008119:+	6871	6741	66	41	32	37	95	55	302.389	204.542	180.176	156.363	397.704	208.763	46.3333	62.3333	ENSOCUG00000015531;	exon_4:7007959-7008119,intron_2:7001334-7003337,intron_3:7003381-7007959,;	SC_R1,SC_R2,SC_R3,ZIKA_R1,ZIKA_R2,ZIKA_R3	66,41,32,37,95,55	86,75,55,40,48,51	CEP350
novel_circ_0006475	16:52976390:52977046:-	656	656	55	41	42	68	98	60	251.991	204.542	236.481	287.37	410.263	227.741	46	75.3333	--	--	SC_R1,SC_R2,SC_R3,ZIKA_R1,ZIKA_R2,ZIKA_R3	55,41,42,68,98,60	0,0,0,0,0,0	--
novel_circ_0020240	8:78734628:78737815:-	3187	3064	45	45	48	40	62	51	206.174	224.497	270.264	169.041	259.554	193.58	46	51	ENSOCUG00000011896;	exon_1:78737466-78737815,intron_3:78734751-78737466,;	SC_R1,SC_R2,SC_R3,ZIKA_R1,ZIKA_R2,ZIKA_R3	45,45,48,40,62,51	259,319,271,190,304,294	FBXL3
novel_circ_0001504	12:20208221:20281165:-	72944	72944	33	105	0	0	0	56	151.194	523.827	0	0	0	212.558	46	18.6667	--	--	SC_R1,SC_R2,ZIKA_R3	33,105,56	0,0,0	--
novel_circ_0004208	14:128836630:128836872:-	242	242	44	55	38	114	88	93	201.593	274.385	213.959	481.767	368.4	352.999	45.6667	98.3333	ENSOCUG00000014034;	exon_2:128836630-128836872,;	SC_R1,SC_R2,SC_R3,ZIKA_R1,ZIKA_R2,ZIKA_R3	44,55,38,114,88,93	64,80,68,96,97,108	C3orf38
novel_circ_0022316	GL018720:148423:149514:+	1091	1091	51	46	40	57	54	46	233.664	229.486	225.22	240.883	226.063	174.602	45.6667	52.3333	ENSOCUG00000011167;	exon_41:148423-148595,intron_41:148595-149309,exon_42:149309-149514,;	SC_R1,SC_R2,SC_R3,ZIKA_R1,ZIKA_R2,ZIKA_R3	51,46,40,57,54,46	32,17,30,44,44,40	BDP1
novel_circ_0010189	1:151314108:151315858:+	1750	1669	46	60	30	71	66	65	210.756	299.33	168.915	300.048	276.3	246.72	45.3333	67.3333	ENSOCUG00000005226;	intron_4:151314189-151315661,exon_5:151315661-151315858,;	SC_R1,SC_R2,SC_R3,ZIKA_R1,ZIKA_R2,ZIKA_R3	46,60,30,71,66,65	50,50,51,65,80,59	ZNF143
novel_circ_0013438	3:135783193:135784469:+	1276	1152	48	46	42	46	70	42	219.919	229.486	236.481	194.397	293.045	159.419	45.3333	52.6667	ENSOCUG00000007642;	exon_2:135783193-135783372,intron_2:135783372-135784345,;	SC_R1,SC_R2,SC_R3,ZIKA_R1,ZIKA_R2,ZIKA_R3	48,46,42,46,70,42	44,66,41,35,30,56	DEPTOR
novel_circ_0000923	11:82137412:82139333:+	1921	1256	42	26	68	11	10	55	192.429	129.709	382.874	46.4863	41.8636	208.763	45.3333	25.3333	ENSOCUG00000003795;	intron_13:82138007-82139263,;	SC_R1,SC_R2,SC_R3,ZIKA_R1,ZIKA_R2,ZIKA_R3	42,26,68,11,10,55	11,12,18,20,11,10	ERBIN
novel_circ_0024742	GL018892:159876:161262:+	1386	1121	58	52	25	49	49	36	265.736	259.419	140.763	207.075	205.132	136.645	45	44.6667	ENSOCUG00000007432;	intron_51:160020-161141,;	SC_R1,SC_R2,SC_R3,ZIKA_R1,ZIKA_R2,ZIKA_R3	58,52,25,49,49,36	4,2,8,18,11,28	ACACB
novel_circ_0021404	GL018699:1761424:1772511:+	11087	10848	57	36	42	38	50	34	261.154	179.598	236.481	160.589	209.318	129.053	45	40.6667	ENSOCUG00000001574;	intron_1:1761751-1764575,exon_1:1761424-1761751,intron_2:1764665-1772362,;	SC_R1,SC_R2,SC_R3,ZIKA_R1,ZIKA_R2,ZIKA_R3	57,36,42,38,50,34	195,188,117,120,169,151	MAPKAP1
novel_circ_0003589	13:60521228:60562011:-	40783	4682	50	38	46	32	24	39	229.082	189.575	259.003	135.233	100.473	148.032	44.6667	31.6667	ENSOCUG00000027809;ENSOCUG00000027011;	intron_3:60561298-60561708,intron_1:60558566-60560955,exon_10:60558376-60558566,;intron_5:60521362-60522089,exon_4:60522089-60522320,exon_1:60524879-60525047,exon_3:60522689-60522887,intron_6:60522320-60522689,;	SC_R1,SC_R2,SC_R3,ZIKA_R1,ZIKA_R2,ZIKA_R3	50,38,46,32,24,39	67,65,48,24,23,45	-;-
novel_circ_0003295	13:41327746:41333013:+	5267	4905	51	45	37	59	66	54	233.664	224.497	208.329	249.335	276.3	204.967	44.3333	59.6667	ENSOCUG00000013582;	intron_12:41327881-41330950,intron_13:41331025-41332861,;	SC_R1,SC_R2,SC_R3,ZIKA_R1,ZIKA_R2,ZIKA_R3	51,45,37,59,66,54	43,28,33,41,38,35	ARNT
novel_circ_0009333	19:45618183:45623846:+	5663	5468	36	53	44	24	27	41	164.939	264.408	247.742	101.425	113.032	155.623	44.3333	30.6667	ENSOCUG00000017526;	exon_5:45623600-45623846,intron_4:45622539-45623600,intron_3:45618317-45622478,;	SC_R1,SC_R2,SC_R3,ZIKA_R1,ZIKA_R2,ZIKA_R3	36,53,44,24,27,41	149,140,178,109,135,165	CCDC43
novel_circ_0008694	18:8779355:8779986:+	631	195	22	73	37	44	98	68	100.796	364.184	208.329	185.945	410.263	258.107	44	70	ENSOCUG00000004390;	exon_5:8779355-8779550,;	SC_R1,SC_R2,SC_R3,ZIKA_R1,ZIKA_R2,ZIKA_R3	22,73,37,44,98,68	19,21,21,25,25,20	FAM35A
novel_circ_0007879	17:8695501:8708759:-	13258	13258	43	55	34	55	62	49	197.011	274.385	191.437	232.431	259.554	185.989	44	55.3333	ENSOCUG00000014775;	intron_13:8695633-8703105,intron_14:8703166-8743718,;	SC_R1,SC_R2,SC_R3,ZIKA_R1,ZIKA_R2,ZIKA_R3	43,55,34,55,62,49	20,30,21,26,49,37	USP3
novel_circ_0008325	18:42069949:42070953:-	1004	875	46	45	41	50	53	54	210.756	224.497	230.851	211.301	221.877	204.967	44	52.3333	ENSOCUG00000013930;	exon_9:42070777-42070953,intron_13:42070078-42070777,;	SC_R1,SC_R2,SC_R3,ZIKA_R1,ZIKA_R2,ZIKA_R3	46,45,41,50,53,54	13,7,9,10,17,12	NOC3L
novel_circ_0022214	GL018717:1789179:1789563:+	384	384	37	39	56	27	42	24	169.521	194.564	315.308	114.103	175.827	91.0965	44	31	--	--	SC_R1,SC_R2,SC_R3,ZIKA_R1,ZIKA_R2,ZIKA_R3	37,39,56,27,42,24	0,0,0,0,0,0	--
novel_circ_0010345	1:172309942:172322533:+	12591	12104	34	70	27	62	61	70	155.776	349.218	152.024	262.014	255.368	265.698	43.6667	64.3333	ENSOCUG00000015381;	intron_7:172310695-172311769,intron_9:172320722-172322435,exon_8:172311769-172311987,intron_6:172310059-172310561,intron_8:172311987-172320584,;	SC_R1,SC_R2,SC_R3,ZIKA_R1,ZIKA_R2,ZIKA_R3	34,70,27,62,61,70	114,155,145,131,135,203	QSER1
novel_circ_0009245	19:39707309:39708415:-	1106	1001	51	38	42	62	49	59	233.664	189.575	236.481	262.014	205.132	223.945	43.6667	56.6667	ENSOCUG00000015748;	intron_13:39707414-39708250,exon_10:39708250-39708415,;	SC_R1,SC_R2,SC_R3,ZIKA_R1,ZIKA_R2,ZIKA_R3	51,38,42,62,49,59	19,25,23,15,17,20	NPEPPS
novel_circ_0023306	GL018751:327020:328319:-	1299	1235	64	57	10	29	55	31	293.226	284.363	56.305	122.555	230.25	117.666	43.6667	38.3333	ENSOCUG00000012446;	exon_2:328121-328319,intron_17:327084-328121,;	SC_R1,SC_R2,SC_R3,ZIKA_R1,ZIKA_R2,ZIKA_R3	64,57,10,29,55,31	108,77,75,67,78,65	-
novel_circ_0008543	18:58602363:58603304:+	941	700	58	35	37	61	59	61	265.736	174.609	208.329	257.788	246.995	231.537	43.3333	60.3333	ENSOCUG00000014348;	exon_1:58602602-58603103,exon_2:58603105-58603304,;	SC_R1,SC_R2,SC_R3,ZIKA_R1,ZIKA_R2,ZIKA_R3	58,35,37,61,59,61	360,325,309,355,401,362	SHOC2
novel_circ_0018335	7:131366963:131368463:+	1500	1368	59	38	33	32	74	52	270.317	189.575	185.807	135.233	309.791	197.376	43.3333	52.6667	ENSOCUG00000002448;	intron_12:131367140-131368331,exon_12:131366963-131367140,;	SC_R1,SC_R2,SC_R3,ZIKA_R1,ZIKA_R2,ZIKA_R3	59,38,33,32,74,52	20,14,40,34,21,42	GLS
novel_circ_0022217	GL018717:1789382:1789766:+	384	384	29	33	67	35	35	40	132.868	164.631	377.244	147.911	146.523	151.827	43	36.6667	--	--	SC_R1,SC_R2,SC_R3,ZIKA_R1,ZIKA_R2,ZIKA_R3	29,33,67,35,35,40	0,0,0,0,0,0	--
novel_circ_0023255	GL018750:1812410:1813519:+	1109	983	35	49	45	39	15	37	160.358	244.452	253.373	164.815	62.7954	140.44	43	30.3333	ENSOCUG00000014408;	exon_23:1813365-1813519,intron_22:1812536-1813365,;	SC_R1,SC_R2,SC_R3,ZIKA_R1,ZIKA_R2,ZIKA_R3	35,49,45,39,15,37	18,16,6,12,6,7	FAM208B
novel_circ_0011072	1:78351797:78352454:+	657	657	64	33	31	94	186	71	293.226	164.631	174.546	397.246	778.663	269.494	42.6667	117	--	--	SC_R1,SC_R2,SC_R3,ZIKA_R1,ZIKA_R2,ZIKA_R3	64,33,31,94,186,71	0,0,0,0,0,0	--
novel_circ_0013575	3:154780:156667:-	1887	1754	32	38	58	57	49	28	146.613	189.575	326.569	240.883	205.132	106.279	42.6667	44.6667	ENSOCUG00000016411;	intron_5:154913-156515,exon_5:156515-156667,;	SC_R1,SC_R2,SC_R3,ZIKA_R1,ZIKA_R2,ZIKA_R3	32,38,58,57,49,28	20,22,10,21,16,15	PGGT1B
novel_circ_0015216	5:29125626:29163239:-	37613	37613	53	29	43	22	47	43	242.827	144.676	242.112	92.9725	196.759	163.214	41.6667	37.3333	ENSOCUG00000004095;	intron_4:29162775-29163061,intron_3:29121590-29162537,exon_8:29163061-29163239,exon_9:29162537-29162775,;	SC_R1,SC_R2,SC_R3,ZIKA_R1,ZIKA_R2,ZIKA_R3	53,29,43,22,47,43	1160,852,1015,806,920,802	-
novel_circ_0020593	9:18840058:18840490:+	432	183	37	44	43	46	56	47	169.521	219.508	242.112	194.397	234.436	178.397	41.3333	49.6667	ENSOCUG00000017577;	exon_6:18840058-18840241,;	SC_R1,SC_R2,SC_R3,ZIKA_R1,ZIKA_R2,ZIKA_R3	37,44,43,46,56,47	18,16,12,26,15,16	RAD54L2
novel_circ_0020239	8:78729095:78737815:-	8720	8597	39	44	41	32	60	45	178.684	219.508	230.851	135.233	251.182	170.806	41.3333	45.6667	ENSOCUG00000011896;	intron_3:78734751-78737466,intron_2:78729267-78734628,exon_3:78729095-78729267,exon_1:78737466-78737815,;	SC_R1,SC_R2,SC_R3,ZIKA_R1,ZIKA_R2,ZIKA_R3	39,44,41,32,60,45	343,482,344,260,397,404	FBXL3
novel_circ_0011780	2:114920894:114924853:-	3959	3674	55	20	49	27	41	49	251.991	99.7765	275.895	114.103	171.641	185.989	41.3333	39	ENSOCUG00000010045;	exon_27:114920894-114921137,exon_23:114921365-114921845,exon_21:114923634-114924862,intron_8:114921845-114922960,intron_9:114923026-114923634,;	SC_R1,SC_R2,SC_R3,ZIKA_R1,ZIKA_R2,ZIKA_R3	55,20,49,27,41,49	965,809,1107,580,775,912	ZNF638
novel_circ_0015093	5:1912272:1916641:-	4369	1411	35	39	50	32	40	16	160.358	194.564	281.525	135.233	167.454	60.731	41.3333	29.3333	ENSOCUG00000029451;	intron_2:1912365-1913776,;	SC_R1,SC_R2,SC_R3,ZIKA_R1,ZIKA_R2,ZIKA_R3	35,39,50,32,40,16	2,4,1,2,7,4	-
novel_circ_0011955	2:125003977:125004305:+	328	169	43	52	28	68	57	51	197.011	259.419	157.654	287.37	238.623	193.58	41	58.6667	ENSOCUG00000017819;	exon_59:125003977-125004146,;	SC_R1,SC_R2,SC_R3,ZIKA_R1,ZIKA_R2,ZIKA_R3	43,52,28,68,57,51	18,9,12,23,9,15	USP34
novel_circ_0005416	15:25213699:25215488:-	1789	1313	41	56	26	49	62	43	187.848	279.374	146.393	207.075	259.554	163.214	41	51.3333	ENSOCUG00000017331;	intron_13:25214055-25215368,;	SC_R1,SC_R2,SC_R3,ZIKA_R1,ZIKA_R2,ZIKA_R3	41,56,26,49,62,43	9,16,10,13,14,16	NAA15
novel_circ_0000987	11:862803:864792:-	1989	1479	31	41	50	19	45	35	142.031	204.542	281.525	80.2945	188.386	132.849	40.6667	33	ENSOCUG00000004138;	intron_8:862897-864197,exon_3:864613-864792,;	SC_R1,SC_R2,SC_R3,ZIKA_R1,ZIKA_R2,ZIKA_R3	31,41,50,19,45,35	11,28,32,18,17,16	SERINC5
novel_circ_0021336	9:99331998:99352938:+	20940	20940	40	40	41	62	44	46	183.266	199.553	230.851	262.014	184.2	174.602	40.3333	50.6667	ENSOCUG00000014396;	exon_5:99349072-99349235,exon_6:99352656-99352938,intron_4:99338572-99349072,intron_5:99349235-99352656,exon_4:99338395-99338572,intron_3:99332180-99338395,exon_3:99331998-99332180,;	SC_R1,SC_R2,SC_R3,ZIKA_R1,ZIKA_R2,ZIKA_R3	40,40,41,62,44,46	183,219,164,197,192,219	ZNF532
novel_circ_0001207	12:12316548:12317077:+	529	529	48	31	42	41	60	21	219.919	154.654	236.481	173.267	251.182	79.7094	40.3333	40.6667	--	--	SC_R1,SC_R2,SC_R3,ZIKA_R1,ZIKA_R2,ZIKA_R3	48,31,42,41,60,21	0,0,0,0,0,0	--
novel_circ_0014583	4:45221839:45222334:+	495	495	36	48	36	57	61	57	164.939	239.464	202.698	240.883	255.368	216.354	40	58.3333	ENSOCUG00000005909;	exon_12:45221839-45222334,;	SC_R1,SC_R2,SC_R3,ZIKA_R1,ZIKA_R2,ZIKA_R3	36,48,36,57,61,57	80,69,64,89,115,74	HELB
novel_circ_0007263	17:41627378:41628098:-	720	475	51	41	28	43	67	63	233.664	204.542	157.654	181.719	280.486	239.128	40	57.6667	ENSOCUG00000010807;	intron_8:41627504-41627979,;	SC_R1,SC_R2,SC_R3,ZIKA_R1,ZIKA_R2,ZIKA_R3	51,41,28,43,67,63	5,3,1,1,5,4	-
novel_circ_0002071	12:76614297:76615491:-	1194	1112	33	51	36	46	66	39	151.194	254.43	202.698	194.397	276.3	148.032	40	50.3333	ENSOCUG00000004534;	exon_10:76615297-76615491,intron_92:76614379-76615297,;	SC_R1,SC_R2,SC_R3,ZIKA_R1,ZIKA_R2,ZIKA_R3	33,51,36,46,66,39	35,41,25,4,21,43	MDN1
novel_circ_0015400	6:12982126:12983052:+	926	798	60	36	23	43	28	24	274.899	179.598	129.502	181.719	117.218	91.0965	39.6667	31.6667	ENSOCUG00000008067;	intron_8:12982254-12982850,exon_9:12982850-12983052,;	SC_R1,SC_R2,SC_R3,ZIKA_R1,ZIKA_R2,ZIKA_R3	60,36,23,43,28,24	4,58,100,57,62,52	EEF2K
novel_circ_0009679	19:9095061:9150516:+	55455	19753	35	84	0	7	13	13	160.358	419.061	0	29.5822	54.4227	49.3439	39.6667	11	ENSOCUG00000010229;ENSOCUG00000029652;	intron_1:9145422-9146093,exon_1:9145212-9145422,intron_3:9146483-9150488,exon_3:9146326-9146483,;exon_20:9103089-9103345,intron_22:9104755-9104978,exon_25:9105569-9105959,intron_32:9109819-9110335,intron_10:9097073-9097669,intron_37:9111882-9113204,intron_25:9105959-9106456,intron_20:9103345-9104050,intron_13:9098743-9100266,intron_17:9102291-9102616,exon_33:9110335-9110539,exon_38:9113204-911345…	SC_R1,SC_R2,ZIKA_R1,ZIKA_R2,ZIKA_R3	35,84,7,13,13	79847,110411,8160,17522,18115	MYH8;MYH4
novel_circ_0002602	13:124495941:124496626:+	685	583	46	36	36	51	79	26	210.756	179.598	202.698	215.527	330.722	98.6878	39.3333	52	ENSOCUG00000011647;	exon_17:124496434-124496626,intron_16:124496043-124496434,;	SC_R1,SC_R2,SC_R3,ZIKA_R1,ZIKA_R2,ZIKA_R3	46,36,36,51,79,26	67,51,53,51,65,41	FOXJ3
novel_circ_0010012	1:138809647:138809853:+	206	206	33	57	28	43	82	29	151.194	284.363	157.654	181.719	343.282	110.075	39.3333	51.3333	ENSOCUG00000010638;	exon_11:138809647-138809853,;	SC_R1,SC_R2,SC_R3,ZIKA_R1,ZIKA_R2,ZIKA_R3	33,57,28,43,82,29	25,17,16,14,35,21	INTS4
novel_circ_0014008	3:58261525:58261933:+	408	408	42	35	41	52	51	37	192.429	174.609	230.851	219.753	213.504	140.44	39.3333	46.6667	--	--	SC_R1,SC_R2,SC_R3,ZIKA_R1,ZIKA_R2,ZIKA_R3	42,35,41,52,51,37	0,0,0,0,0,0	--
novel_circ_0010036	1:140389136:140389396:-	260	260	49	28	41	47	33	29	224.501	139.687	230.851	198.623	138.15	110.075	39.3333	36.3333	ENSOCUG00000017880;	exon_6:140389136-140389396,;	SC_R1,SC_R2,SC_R3,ZIKA_R1,ZIKA_R2,ZIKA_R3	49,28,41,47,33,29	35,26,37,48,32,22	EMSY
novel_circ_0021669	GL018703:3318967:3320378:+	1411	1411	70	44	3	58	109	32	320.715	219.508	16.8915	245.109	456.313	121.462	39	66.3333	--	--	SC_R1,SC_R2,SC_R3,ZIKA_R1,ZIKA_R2,ZIKA_R3	70,44,3,58,109,32	0,0,0,0,0,0	--
novel_circ_0025477	GL019111:96416:96874:-	458	458	35	34	48	61	69	33	160.358	169.62	270.264	257.788	288.859	125.258	39	54.3333	--	--	SC_R1,SC_R2,SC_R3,ZIKA_R1,ZIKA_R2,ZIKA_R3	35,34,48,61,69,33	0,0,0,0,0,0	--
novel_circ_0019086	7:41314695:41318777:+	4082	4009	40	43	34	39	27	24	183.266	214.519	191.437	164.815	113.032	91.0965	39	30	ENSOCUG00000008790;	exon_2:41318592-41318777,intron_1:41314768-41318592,;	SC_R1,SC_R2,SC_R3,ZIKA_R1,ZIKA_R2,ZIKA_R3	40,43,34,39,27,24	268,207,227,167,212,168	KMT2E
novel_circ_0020054	8:44812378:44812680:+	302	302	61	24	32	27	27	20	279.481	119.732	180.176	114.103	113.032	75.9137	39	24.6667	ENSOCUG00000006153;	exon_2:44812378-44812680,;	SC_R1,SC_R2,SC_R3,ZIKA_R1,ZIKA_R2,ZIKA_R3	61,24,32,27,27,20	103,86,99,70,62,81	PSPC1
novel_circ_0010344	1:172309942:172311987:+	2045	1794	30	46	40	52	48	70	137.449	229.486	225.22	219.753	200.945	265.698	38.6667	56.6667	ENSOCUG00000015381;	intron_6:172310059-172310561,exon_8:172311769-172311987,intron_7:172310695-172311769,;	SC_R1,SC_R2,SC_R3,ZIKA_R1,ZIKA_R2,ZIKA_R3	30,46,40,52,48,70	53,67,72,49,75,107	QSER1
novel_circ_0020834	9:49749028:49753592:+	4564	4564	35	29	52	50	66	42	160.358	144.676	292.786	211.301	276.3	159.419	38.6667	52.6667	ENSOCUG00000005079;	intron_30:49692470-49781446,;	SC_R1,SC_R2,SC_R3,ZIKA_R1,ZIKA_R2,ZIKA_R3	35,29,52,50,66,42	117,59,85,72,79,38	-
novel_circ_0011621	21:6195431:6197509:-	2078	2078	48	30	38	45	40	39	219.919	149.665	213.959	190.171	167.454	148.032	38.6667	41.3333	ENSOCUG00000005957;	intron_5:6195839-6197290,exon_2:6197290-6197509,exon_3:6195431-6195839,;	SC_R1,SC_R2,SC_R3,ZIKA_R1,ZIKA_R2,ZIKA_R3	48,30,38,45,40,39	283,210,259,265,394,288	RNF34
novel_circ_0001470	12:152598786:152629430:+	30644	30384	54	18	43	33	31	39	247.409	89.7989	242.112	139.459	129.777	148.032	38.3333	34.3333	ENSOCUG00000004117;	intron_3:152598929-152629313,;	SC_R1,SC_R2,SC_R3,ZIKA_R1,ZIKA_R2,ZIKA_R3	54,18,43,33,31,39	791,647,1057,823,862,1213	-
novel_circ_0018834	7:2147410:2149433:-	2023	1935	67	42	6	17	15	21	306.971	209.531	33.783	71.8424	62.7954	79.7094	38.3333	17.6667	ENSOCUG00000007313;	intron_9:2147498-2149257,exon_3:2149257-2149433,;	SC_R1,SC_R2,SC_R3,ZIKA_R1,ZIKA_R2,ZIKA_R3	67,42,6,17,15,21	27,21,29,12,11,4	CREB3L2
novel_circ_0009436	19:49695291:49703686:-	8395	8263	48	26	39	33	66	48	219.919	129.709	219.59	139.459	276.3	182.193	37.6667	49	ENSOCUG00000015866;	intron_27:49696242-49698353,exon_8:49698353-49698548,exon_9:49695886-49696242,intron_26:49695423-49695886,exon_7:49703501-49703686,intron_28:49698548-49703501,;	SC_R1,SC_R2,SC_R3,ZIKA_R1,ZIKA_R2,ZIKA_R3	48,26,39,33,66,48	892,1020,900,985,1148,1052	BPTF
novel_circ_0023820	GL018787:146762:147475:-	713	713	44	38	31	42	63	42	201.593	189.575	174.546	177.493	263.741	159.419	37.6667	49	ENSOCUG00000004458;	exon_2:146762-147475,;	SC_R1,SC_R2,SC_R3,ZIKA_R1,ZIKA_R2,ZIKA_R3	44,38,31,42,63,42	195,181,169,220,263,222	CREBBP
novel_circ_0023136	GL018745:1503862:1504680:-	818	818	40	66	7	41	53	52	183.266	329.262	39.4135	173.267	221.877	197.376	37.6667	48.6667	ENSOCUG00000003692;	intron_1:1488329-1517101,;	SC_R1,SC_R2,SC_R3,ZIKA_R1,ZIKA_R2,ZIKA_R3	40,66,7,41,53,52	281,470,95,271,242,311	ZPBP
novel_circ_0011536	21:12382463:12382939:+	476	272	52	45	16	47	62	28	238.246	224.497	90.0881	198.623	259.554	106.279	37.6667	45.6667	ENSOCUG00000005717;	intron_10:12382538-12382810,;	SC_R1,SC_R2,SC_R3,ZIKA_R1,ZIKA_R2,ZIKA_R3	52,45,16,47,62,28	0,0,1,0,2,2	GCN1
novel_circ_0015774	7:111231317:111232941:+	1624	1624	33	30	50	26	44	24	151.194	149.665	281.525	109.877	184.2	91.0965	37.6667	31.3333	ENSOCUG00000014820;	exon_2:111232732-111232941,intron_1:111217754-111232732,;	SC_R1,SC_R2,SC_R3,ZIKA_R1,ZIKA_R2,ZIKA_R3	33,30,50,26,44,24	80,90,122,61,91,57	CYBRD1
novel_circ_0024903	GL018920:173691:174511:-	820	820	71	25	16	88	100	41	325.297	124.721	90.0881	371.89	418.636	155.623	37.3333	76.3333	ENSOCUG00000017750;	intron_8:173852-174289,exon_5:173691-173852,exon_4:174289-174511,;	SC_R1,SC_R2,SC_R3,ZIKA_R1,ZIKA_R2,ZIKA_R3	71,25,16,88,100,41	55,41,37,49,70,40	--
novel_circ_0012985	2:83843170:83843536:-	366	180	46	39	27	49	45	27	210.756	194.564	152.024	207.075	188.386	102.484	37.3333	40.3333	ENSOCUG00000001165;	exon_16:83843356-83843536,;	SC_R1,SC_R2,SC_R3,ZIKA_R1,ZIKA_R2,ZIKA_R3	46,39,27,49,45,27	37,22,35,26,24,25	RANBP2
novel_circ_0003825	13:75932806:75933107:-	301	301	39	40	32	39	55	52	178.684	199.553	180.176	164.815	230.25	197.376	37	48.6667	ENSOCUG00000017056;	exon_2:75932806-75933107,;	SC_R1,SC_R2,SC_R3,ZIKA_R1,ZIKA_R2,ZIKA_R3	39,40,32,39,55,52	132,118,118,87,142,136	PKN2
novel_circ_0004387	14:17944604:17956490:-	11886	11445	66	36	9	41	44	35	302.389	179.598	50.6745	173.267	184.2	132.849	37	40	ENSOCUG00000000788;	intron_12:17949071-17951585,exon_2:17956317-17956490,intron_11:17945570-17948980,intron_10:17944720-17945463,intron_13:17951712-17956317,;	SC_R1,SC_R2,SC_R3,ZIKA_R1,ZIKA_R2,ZIKA_R3	66,36,9,41,44,35	440,237,294,710,572,494	GADL1
novel_circ_0011491	20:9053986:9054398:+	412	174	28	46	36	15	27	45	128.286	229.486	202.698	63.3904	113.032	170.806	36.6667	29	ENSOCUG00000015859;	exon_8:9054224-9054398,;	SC_R1,SC_R2,SC_R3,ZIKA_R1,ZIKA_R2,ZIKA_R3	28,46,36,15,27,45	3,2,6,3,7,5	PRKCH
novel_circ_0005374	15:19143281:19143862:-	581	581	62	28	19	113	121	39	284.062	139.687	106.98	477.541	506.55	148.032	36.3333	91	ENSOCUG00000017920;	exon_2:19143281-19143862,;	SC_R1,SC_R2,SC_R3,ZIKA_R1,ZIKA_R2,ZIKA_R3	62,28,19,113,121,39	251,128,129,268,322,166	SMAD1
novel_circ_0011837	2:117945365:117947875:+	2510	2450	23	57	29	73	99	65	105.378	284.363	163.285	308.5	414.45	246.72	36.3333	79	ENSOCUG00000027562;	exon_4:117947690-117947875,intron_3:117947381-117947690,exon_2:117945365-117945542,intron_2:117945542-117947321,;	SC_R1,SC_R2,SC_R3,ZIKA_R1,ZIKA_R2,ZIKA_R3	23,57,29,73,99,65	147,142,114,138,155,127	-
novel_circ_0012619	2:31636602:31652977:-	16375	15937	31	42	36	74	72	59	142.031	209.531	202.698	312.726	301.418	223.945	36.3333	68.3333	ENSOCUG00000013152;	intron_28:31640406-31651397,intron_29:31651525-31652907,exon_11:31638762-31638928,intron_26:31636730-31638762,intron_27:31638928-31640294,;	SC_R1,SC_R2,SC_R3,ZIKA_R1,ZIKA_R2,ZIKA_R3	31,42,36,74,72,59	170,192,129,134,149,185	-
novel_circ_0005050	14:89121012:89121278:+	266	266	53	17	39	40	38	51	242.827	84.81	219.59	169.041	159.082	193.58	36.3333	43	ENSOCUG00000011454;	exon_2:89121012-89121278,;	SC_R1,SC_R2,SC_R3,ZIKA_R1,ZIKA_R2,ZIKA_R3	53,17,39,40,38,51	960,683,543,632,670,648	-
novel_circ_0007697	17:75653681:75655257:-	1576	1181	32	37	40	35	44	28	146.613	184.587	225.22	147.911	184.2	106.279	36.3333	35.6667	ENSOCUG00000000756;	intron_11:75653966-75655147,;	SC_R1,SC_R2,SC_R3,ZIKA_R1,ZIKA_R2,ZIKA_R3	32,37,40,35,44,28	14,25,6,19,20,10	EXOC5
novel_circ_0002489	13:114510434:114512542:-	2108	2108	27	33	48	34	55	35	123.705	164.631	270.264	143.685	230.25	132.849	36	41.3333	ENSOCUG00000000956;	exon_3:114510434-114512542,;	SC_R1,SC_R2,SC_R3,ZIKA_R1,ZIKA_R2,ZIKA_R3	27,33,48,34,55,35	803,640,994,622,686,778	ZFYVE9
novel_circ_0015209	5:28974919:28975773:-	854	712	29	40	39	21	19	36	132.868	199.553	219.59	88.7465	79.5408	136.645	36	25.3333	ENSOCUG00000004139;	intron_22:28975061-28975600,exon_3:28975600-28975773,;	SC_R1,SC_R2,SC_R3,ZIKA_R1,ZIKA_R2,ZIKA_R3	29,40,39,21,19,36	34,61,72,29,44,41	SF3B3
novel_circ_0009626	19:9063805:9098713:-	34908	34908	0	72	35	91	88	117	0	359.195	197.068	384.568	368.4	444.095	35.6667	98.6667	--	--	SC_R2,SC_R3,ZIKA_R1,ZIKA_R2,ZIKA_R3	72,35,91,88,117	0,0,0,0,0	--
novel_circ_0023937	GL018795:745833:747652:-	1819	1490	42	40	25	53	42	65	192.429	199.553	140.763	223.979	175.827	246.72	35.6667	53.3333	ENSOCUG00000017477;	intron_12:746279-747582,exon_22:745833-746020,;	SC_R1,SC_R2,SC_R3,ZIKA_R1,ZIKA_R2,ZIKA_R3	42,40,25,53,42,65	88,105,79,92,82,123	ROCK2
novel_circ_0000544	11:425065:431180:+	6115	5681	50	35	22	38	68	22	229.082	174.609	123.871	160.589	284.672	83.5051	35.6667	42.6667	ENSOCUG00000009513;	intron_5:425362-428343,intron_6:428410-431110,;	SC_R1,SC_R2,SC_R3,ZIKA_R1,ZIKA_R2,ZIKA_R3	50,35,22,38,68,22	45,41,17,33,29,36	PAPD4
novel_circ_0003274	13:40738671:40739877:+	1206	1081	37	48	22	38	41	45	169.521	239.464	123.871	160.589	171.641	170.806	35.6667	41.3333	ENSOCUG00000004849;	intron_2:40738796-40739718,exon_3:40739718-40739877,;	SC_R1,SC_R2,SC_R3,ZIKA_R1,ZIKA_R2,ZIKA_R3	37,48,22,38,41,45	8,13,9,8,7,14	POGZ
novel_circ_0014136	3:82039566:82040152:+	586	490	14	49	44	9	14	40	64.1431	244.452	247.742	38.0342	58.609	151.827	35.6667	21	ENSOCUG00000005522;	exon_3:82039566-82039732,intron_3:82039732-82040056,;	SC_R1,SC_R2,SC_R3,ZIKA_R1,ZIKA_R2,ZIKA_R3	14,49,44,9,14,40	60,49,40,21,30,53	TRIM55
novel_circ_0022848	GL018734:1930304:1931195:+	891	815	57	27	23	17	16	16	261.154	134.698	129.502	71.8424	66.9818	60.731	35.6667	16.3333	ENSOCUG00000023730;	exon_4:1931033-1931195,intron_3:1930380-1931033,;	SC_R1,SC_R2,SC_R3,ZIKA_R1,ZIKA_R2,ZIKA_R3	57,27,23,17,16,16	34,15,10,30,19,6	MKL1
novel_circ_0023441	GL018759:65300:71863:-	6563	6049	40	43	23	25	48	66	183.266	214.519	129.502	105.651	200.945	250.515	35.3333	46.3333	ENSOCUG00000001628;	intron_23:67164-69212,intron_24:69305-69676,exon_19:71713-71863,intron_25:69773-70583,exon_26:65300-65476,intron_20:65476-66989,intron_26:70732-71713,;	SC_R1,SC_R2,SC_R3,ZIKA_R1,ZIKA_R2,ZIKA_R3	40,43,23,25,48,66	114,161,91,77,73,158	CHD2
novel_circ_0021300	9:97352114:97391497:+	39383	38927	42	29	35	35	38	25	192.429	144.676	197.068	147.911	159.082	94.8921	35.3333	32.6667	ENSOCUG00000002512;	intron_17:97354643-97356555,intron_18:97356679-97391383,intron_16:97352213-97354524,;	SC_R1,SC_R2,SC_R3,ZIKA_R1,ZIKA_R2,ZIKA_R3	42,29,35,35,38,25	275,267,207,151,134,147	WDR7
novel_circ_0021968	GL018707:303559:317679:+	14120	13654	44	38	23	54	58	44	201.593	189.575	129.502	228.205	242.809	167.01	35	52	ENSOCUG00000004466;	intron_6:316273-317607,intron_4:312287-312594,intron_3:308898-312191,intron_5:312659-316137,exon_2:303559-303737,intron_2:303737-308801,;	SC_R1,SC_R2,SC_R3,ZIKA_R1,ZIKA_R2,ZIKA_R3	44,38,23,54,58,44	521,414,668,419,726,883	WDR37
novel_circ_0024009	GL018798:649282:652883:-	3601	3297	28	39	38	59	54	35	128.286	194.564	213.959	249.335	226.063	132.849	35	49.3333	ENSOCUG00000005065;	intron_8:649390-649959,intron_9:650048-652776,;	SC_R1,SC_R2,SC_R3,ZIKA_R1,ZIKA_R2,ZIKA_R3	28,39,38,59,54,35	32,19,17,13,24,19	XPO7
novel_circ_0011784	2:114943048:114945786:-	2738	2477	41	37	27	51	54	32	187.848	184.587	152.024	215.527	226.063	121.462	35	45.6667	ENSOCUG00000010045;	intron_12:114943174-114945651,;	SC_R1,SC_R2,SC_R3,ZIKA_R1,ZIKA_R2,ZIKA_R3	41,37,27,51,54,32	27,21,21,16,11,23	ZNF638
novel_circ_0010921	1:63674972:63682575:+	7603	7215	32	42	31	44	48	41	146.613	209.531	174.546	185.945	200.945	155.623	35	44.3333	ENSOCUG00000001328;	intron_20:63675109-63679598,intron_21:63679731-63682457,;	SC_R1,SC_R2,SC_R3,ZIKA_R1,ZIKA_R2,ZIKA_R3	32,42,31,44,48,41	51,69,59,28,27,25	VPS13A
novel_circ_0014783	4:72075129:72080015:-	4886	4772	33	45	27	24	56	32	151.194	224.497	152.024	101.425	234.436	121.462	35	37.3333	ENSOCUG00000009295;	intron_16:72075243-72079814,exon_17:72079814-72080015,;	SC_R1,SC_R2,SC_R3,ZIKA_R1,ZIKA_R2,ZIKA_R3	33,45,27,24,56,32	40,66,46,28,50,35	EEA1
novel_circ_0025471	GL019111:96416:166062:-	69646	69646	30	28	46	51	55	47	137.449	139.687	259.003	215.527	230.25	178.397	34.6667	51	--	--	SC_R1,SC_R2,SC_R3,ZIKA_R1,ZIKA_R2,ZIKA_R3	30,28,46,51,55,47	1,0,1,0,0,0	--
novel_circ_0007568	17:6843166:6843977:+	811	556	51	38	15	11	26	29	233.664	189.575	84.4576	46.4863	108.845	110.075	34.6667	22	ENSOCUG00000011751;	intron_18:6843309-6843865,;	SC_R1,SC_R2,SC_R3,ZIKA_R1,ZIKA_R2,ZIKA_R3	51,38,15,11,26,29	3,10,3,7,7,2	DPP8
novel_circ_0025513	GL019111:96591:166043:-	69452	69452	23	33	47	104	118	44	105.378	164.631	264.634	439.507	493.99	167.01	34.3333	88.6667	--	--	SC_R1,SC_R2,SC_R3,ZIKA_R1,ZIKA_R2,ZIKA_R3	23,33,47,104,118,44	1,0,1,0,0,0	--
novel_circ_0022113	GL018714:885630:886753:+	1123	871	63	31	9	18	66	56	288.644	154.654	50.6745	76.0684	276.3	212.558	34.3333	46.6667	ENSOCUG00000012512;	intron_3:885759-886630,;	SC_R1,SC_R2,SC_R3,ZIKA_R1,ZIKA_R2,ZIKA_R3	63,31,9,18,66,56	10,2,0,5,7,2	TSFM
novel_circ_0018330	7:131334073:131340308:+	6235	6025	49	18	36	34	33	24	224.501	89.7989	202.698	143.685	138.15	91.0965	34.3333	30.3333	ENSOCUG00000002448;	intron_4:131334203-131335866,exon_6:131340144-131340308,intron_5:131335946-131340144,;	SC_R1,SC_R2,SC_R3,ZIKA_R1,ZIKA_R2,ZIKA_R3	49,18,36,34,33,24	52,49,138,83,87,70	GLS
novel_circ_0025519	GL019111:96591:96855:-	264	264	30	35	37	87	115	31	137.449	174.609	208.329	367.664	481.431	117.666	34	77.6667	--	--	SC_R1,SC_R2,SC_R3,ZIKA_R1,ZIKA_R2,ZIKA_R3	30,35,37,87,115,31	0,0,0,0,0,0	--
novel_circ_0022216	GL018717:1789346:1789730:-	384	384	0	37	65	32	46	98	0	184.587	365.983	135.233	192.573	371.977	34	58.6667	--	--	SC_R2,SC_R3,ZIKA_R1,ZIKA_R2,ZIKA_R3	37,65,32,46,98	0,0,0,0,0	--
novel_circ_0021691	GL018704:2172769:2174054:-	1285	1034	38	25	39	50	60	21	174.103	124.721	219.59	211.301	251.182	79.7094	34	43.6667	ENSOCUG00000001551;	intron_15:2172933-2173455,exon_4:2172769-2172933,exon_2:2173706-2174054,;	SC_R1,SC_R2,SC_R3,ZIKA_R1,ZIKA_R2,ZIKA_R3	38,25,39,50,60,21	320,210,286,182,319,185	MAP7D1
novel_circ_0018502	7:14454731:14459619:+	4888	4888	37	39	26	24	32	47	169.521	194.564	146.393	101.425	133.964	178.397	34	34.3333	ENSOCUG00000010253;	intron_14:14454805-14459226,exon_15:14459226-14463396,;	SC_R1,SC_R2,SC_R3,ZIKA_R1,ZIKA_R2,ZIKA_R3	37,39,26,24,32,47	379,653,247,256,229,449	TMEM209
novel_circ_0013576	3:154780:157597:-	2817	2616	27	34	41	23	35	27	123.705	169.62	230.851	97.1986	146.523	102.484	34	28.3333	ENSOCUG00000016411;	exon_5:156515-156667,intron_6:156667-157529,intron_5:154913-156515,;	SC_R1,SC_R2,SC_R3,ZIKA_R1,ZIKA_R2,ZIKA_R3	27,34,41,23,35,27	23,25,13,25,20,18	PGGT1B
novel_circ_0018441	7:142495590:142496785:-	1195	1061	80	12	9	50	58	50	366.532	59.8659	50.6745	211.301	242.809	189.784	33.6667	52.6667	ENSOCUG00000012488;	intron_10:142495758-142496651,exon_24:142495590-142495758,;	SC_R1,SC_R2,SC_R3,ZIKA_R1,ZIKA_R2,ZIKA_R3	80,12,9,50,58,50	12,3,8,9,15,4	ALS2
novel_circ_0001310	12:135240639:135245619:+	4980	4618	39	12	50	37	29	41	178.684	59.8659	281.525	156.363	121.404	155.623	33.6667	35.6667	ENSOCUG00000015080;	intron_37:135242469-135245543,intron_36:135240775-135242319,;	SC_R1,SC_R2,SC_R3,ZIKA_R1,ZIKA_R2,ZIKA_R3	39,12,50,37,29,41	11,16,26,12,28,24	UTRN
novel_circ_0008805	19:15554532:15554753:-	221	221	53	35	12	78	56	33	242.827	174.609	67.566	329.63	234.436	125.258	33.3333	55.6667	ENSOCUG00000000200;	exon_1:15554532-15554753,;	SC_R1,SC_R2,SC_R3,ZIKA_R1,ZIKA_R2,ZIKA_R3	53,35,12,78,56,33	134,89,107,94,106,101	RAP1GAP2
novel_circ_0000672	11:59570739:59574710:-	3971	3731	46	28	26	24	51	15	210.756	139.687	146.393	101.425	213.504	56.9353	33.3333	30	ENSOCUG00000003333;	exon_2:59574550-59574710,intron_19:59573135-59574550,intron_18:59570879-59573035,;	SC_R1,SC_R2,SC_R3,ZIKA_R1,ZIKA_R2,ZIKA_R3	46,28,26,24,51,15	27,62,25,20,26,25	LIFR
novel_circ_0013828	3:31171648:31177698:+	6050	5938	49	28	23	18	45	27	224.501	139.687	129.502	76.0684	188.386	102.484	33.3333	30	ENSOCUG00000016114;	intron_15:31171760-31177533,exon_16:31177533-31177698,;	SC_R1,SC_R2,SC_R3,ZIKA_R1,ZIKA_R2,ZIKA_R3	49,28,23,18,45,27	21,13,13,3,17,17	AFAP1L1
novel_circ_0002815	13:133712937:133713294:+	357	160	30	44	26	36	13	33	137.449	219.508	146.393	152.137	54.4227	125.258	33.3333	27.3333	ENSOCUG00000000264;	exon_16:133712937-133713097,;	SC_R1,SC_R2,SC_R3,ZIKA_R1,ZIKA_R2,ZIKA_R3	30,44,26,36,13,33	2,6,3,5,3,3	UBR4
novel_circ_0024120	GL018804:561586:565957:-	4371	4371	52	7	41	4	11	7	238.246	34.9218	230.851	16.9041	46.05	26.5698	33.3333	7.33333	--	--	SC_R1,SC_R2,SC_R3,ZIKA_R1,ZIKA_R2,ZIKA_R3	52,7,41,4,11,7	0,0,0,0,0,0	--
novel_circ_0009132	19:30205732:30208833:+	3101	3101	22	31	46	33	29	36	100.796	154.654	259.003	139.459	121.404	136.645	33	32.6667	--	--	SC_R1,SC_R2,SC_R3,ZIKA_R1,ZIKA_R2,ZIKA_R3	22,31,46,33,29,36	0,0,0,0,0,0	--
novel_circ_0024588	GL018852:485601:486084:-	483	195	50	29	20	30	24	34	229.082	144.676	112.61	126.781	100.473	129.053	33	29.3333	ENSOCUG00000009742;	exon_1:485601-485796,;	SC_R1,SC_R2,SC_R3,ZIKA_R1,ZIKA_R2,ZIKA_R3	50,29,20,30,24,34	14,21,26,8,14,18	CLASP1
novel_circ_0023407	GL018757:1534261:1535764:+	1503	1503	42	41	15	45	49	40	192.429	204.542	84.4576	190.171	205.132	151.827	32.6667	44.6667	--	--	SC_R1,SC_R2,SC_R3,ZIKA_R1,ZIKA_R2,ZIKA_R3	42,41,15,45,49,40	0,0,0,0,0,0	--
novel_circ_0018975	7:3271966:3272320:-	354	301	35	25	38	31	35	29	160.358	124.721	213.959	131.007	146.523	110.075	32.6667	31.6667	ENSOCUG00000002543;	exon_1:3272019-3272320,;	SC_R1,SC_R2,SC_R3,ZIKA_R1,ZIKA_R2,ZIKA_R3	35,25,38,31,35,29	125,136,151,127,146,139	CUL1
novel_circ_0014539	4:4321972:4322645:-	673	494	22	44	32	22	24	34	100.796	219.508	180.176	92.9725	100.473	129.053	32.6667	26.6667	ENSOCUG00000013941;	intron_22:4322155-4322466,exon_12:4321972-4322155,;	SC_R1,SC_R2,SC_R3,ZIKA_R1,ZIKA_R2,ZIKA_R3	22,44,32,22,24,34	6,13,12,10,4,6	CEP250
novel_circ_0014046	3:66602544:66604768:-	2224	2100	48	33	16	55	66	36	219.919	164.631	90.0881	232.431	276.3	136.645	32.3333	52.3333	ENSOCUG00000016958;	intron_2:66602668-66604596,exon_6:66604596-66604768,;	SC_R1,SC_R2,SC_R3,ZIKA_R1,ZIKA_R2,ZIKA_R3	48,33,16,55,66,36	56,57,34,29,67,32	PCMTD1
novel_circ_0008876	19:18493740:18511924:+	18184	17893	35	26	36	42	65	31	160.358	129.709	202.698	177.493	272.113	117.666	32.3333	46	ENSOCUG00000016601;	intron_5:18499682-18511802,intron_4:18493844-18499617,;	SC_R1,SC_R2,SC_R3,ZIKA_R1,ZIKA_R2,ZIKA_R3	35,26,36,42,65,31	317,323,211,420,490,399	SSH2
novel_circ_0019362	7:8829835:8851594:-	21759	21759	97	0	0	25	37	34	444.42	0	0	105.651	154.895	129.053	32.3333	32	ENSOCUG00000029426;	intron_2:8829929-8830300,intron_7:8832899-8855706,intron_3:8830417-8831982,;	SC_R1,ZIKA_R1,ZIKA_R2,ZIKA_R3	97,25,37,34	365,120,122,177	GSTK1
novel_circ_0010523	1:1902274:1904090:+	1816	1750	36	38	22	69	53	39	164.939	189.575	123.871	291.596	221.877	148.032	32	53.6667	ENSOCUG00000004268;	exon_35:1902274-1902425,intron_35:1902425-1904024,;	SC_R1,SC_R2,SC_R3,ZIKA_R1,ZIKA_R2,ZIKA_R3	36,38,22,69,53,39	81,88,104,83,67,74	KIAA0368
novel_circ_0015802	7:113565421:113566781:-	1360	1360	34	35	27	29	41	33	155.776	174.609	152.024	122.555	171.641	125.258	32	34.3333	ENSOCUG00000026678;	exon_1:113565421-113566784,;	SC_R1,SC_R2,SC_R3,ZIKA_R1,ZIKA_R2,ZIKA_R3	34,35,27,29,41,33	1191,893,1213,880,991,973	SP3
novel_circ_0002215	12:99084423:99090404:-	5981	5730	48	24	24	26	38	34	219.919	119.732	135.132	109.877	159.082	129.053	32	32.6667	ENSOCUG00000017034;	intron_9:99086948-99087909,intron_8:99084630-99086839,exon_25:99084423-99084630,exon_23:99087909-99088154,intron_10:99088154-99090262,;	SC_R1,SC_R2,SC_R3,ZIKA_R1,ZIKA_R2,ZIKA_R3	48,24,24,26,38,34	95,119,107,54,82,92	REV3L
novel_circ_0006063	16:20743181:20744877:+	1696	1215	55	28	13	25	50	6	251.991	139.687	73.1965	105.651	209.318	22.7741	32	27	ENSOCUG00000014500;	intron_19:20743515-20744730,;	SC_R1,SC_R2,SC_R3,ZIKA_R1,ZIKA_R2,ZIKA_R3	55,28,13,25,50,6	32,33,21,21,26,16	AHCTF1
novel_circ_0024004	GL018798:178378:179904:-	1526	1240	28	44	24	14	29	38	128.286	219.508	135.132	59.1643	121.404	144.236	32	27	ENSOCUG00000006535;	intron_9:178518-179758,;	SC_R1,SC_R2,SC_R3,ZIKA_R1,ZIKA_R2,ZIKA_R3	28,44,24,14,29,38	13,8,25,3,10,6	PPP3CC
novel_circ_0020836	9:49753197:49753592:+	395	395	47	33	16	23	31	12	215.338	164.631	90.0881	97.1986	129.777	45.5482	32	22	ENSOCUG00000005079;	intron_30:49692470-49781446,;	SC_R1,SC_R2,SC_R3,ZIKA_R1,ZIKA_R2,ZIKA_R3	47,33,16,23,31,12	42,11,26,16,25,11	-
novel_circ_0023843	GL018787:885675:889471:+	3796	3441	40	28	27	55	53	54	183.266	139.687	152.024	232.431	221.877	204.967	31.6667	54	ENSOCUG00000005769;	intron_3:888821-889324,intron_2:885794-888732,;	SC_R1,SC_R2,SC_R3,ZIKA_R1,ZIKA_R2,ZIKA_R3	40,28,27,55,53,54	12,28,35,20,22,24	MGRN1
novel_circ_0004616	14:35829851:35833618:-	3767	3669	31	47	17	36	50	42	142.031	234.475	95.7186	152.137	209.318	159.419	31.6667	42.6667	ENSOCUG00000001861;	intron_41:35829949-35833385,exon_2:35833385-35833618,;	SC_R1,SC_R2,SC_R3,ZIKA_R1,ZIKA_R2,ZIKA_R3	31,47,17,36,50,42	97,121,72,78,102,89	XRN1
novel_circ_0000218	10:36694882:36695736:-	854	749	32	30	33	41	38	26	146.613	149.665	185.807	173.267	159.082	98.6878	31.6667	35	ENSOCUG00000004524;	intron_23:36694987-36695559,exon_28:36695559-36695736,;	SC_R1,SC_R2,SC_R3,ZIKA_R1,ZIKA_R2,ZIKA_R3	32,30,33,41,38,26	70,110,74,75,86,92	AKAP9
novel_circ_0011216	20:12131282:12131633:+	351	351	47	25	22	40	41	43	215.338	124.721	123.871	169.041	171.641	163.214	31.3333	41.3333	--	--	SC_R1,SC_R2,SC_R3,ZIKA_R1,ZIKA_R2,ZIKA_R3	47,25,22,40,41,43	0,0,0,0,0,0	--
novel_circ_0019955	8:36863320:36866331:-	3011	3011	42	31	21	27	39	24	192.429	154.654	118.241	114.103	163.268	91.0965	31.3333	30	ENSOCUG00000013557;	exon_4:36863320-36863478,exon_3:36866110-36866331,intron_24:36863478-36866110,;	SC_R1,SC_R2,SC_R3,ZIKA_R1,ZIKA_R2,ZIKA_R3	42,31,21,27,39,24	60,50,71,66,44,63	WNK1
novel_circ_0012124	2:142033506:142041910:-	8404	8116	36	40	17	76	68	52	164.939	199.553	95.7186	321.178	284.672	197.376	31	65.3333	ENSOCUG00000005461;	intron_2:142033564-142033958,intron_3:142034070-142041792,;	SC_R1,SC_R2,SC_R3,ZIKA_R1,ZIKA_R2,ZIKA_R3	36,40,17,76,68,52	583,529,471,751,1351,1035	PPM1B
novel_circ_0021603	GL018702:2944420:2947123:+	2703	2562	32	45	16	41	55	40	146.613	224.497	90.0881	173.267	230.25	151.827	31	45.3333	ENSOCUG00000015570;	intron_47:2944561-2946943,exon_48:2946943-2947123,;	SC_R1,SC_R2,SC_R3,ZIKA_R1,ZIKA_R2,ZIKA_R3	32,45,16,41,55,40	83,67,41,29,44,31	FRY
novel_circ_0011599	21:4964841:4965307:-	466	466	46	27	20	32	65	37	210.756	134.698	112.61	135.233	272.113	140.44	31	44.6667	ENSOCUG00000000818;	exon_2:4964841-4965307,;	SC_R1,SC_R2,SC_R3,ZIKA_R1,ZIKA_R2,ZIKA_R3	46,27,20,32,65,37	416,390,286,309,395,372	CRKL
novel_circ_0023010	GL018739:1822060:1833504:-	11444	11444	44	21	28	43	56	28	201.593	104.765	157.654	181.719	234.436	106.279	31	42.3333	ENSOCUG00000005551;	exon_25:1833323-1833504,exon_26:1822060-1822243,intron_46:1822243-1833323,;	SC_R1,SC_R2,SC_R3,ZIKA_R1,ZIKA_R2,ZIKA_R3	44,21,28,43,56,28	83,61,73,47,46,38	VPS13D
novel_circ_0025972	GL019863:4100:4522:-	422	193	38	31	24	32	59	21	174.103	154.654	135.132	135.233	246.995	79.7094	31	37.3333	ENSOCUG00000023128;	exon_2:4329-4522,;	SC_R1,SC_R2,SC_R3,ZIKA_R1,ZIKA_R2,ZIKA_R3	38,31,24,32,59,21	18,10,16,21,19,20	-
novel_circ_0001918	12:65830754:65833833:-	3079	2770	28	36	29	23	19	28	128.286	179.598	163.285	97.1986	79.5408	106.279	31	23.3333	ENSOCUG00000016401;	intron_25:65830986-65833756,;	SC_R1,SC_R2,SC_R3,ZIKA_R1,ZIKA_R2,ZIKA_R3	28,36,29,23,19,28	32,45,27,19,19,25	PHIP
novel_circ_0023483	GL018764:1000773:1001771:-	998	220	6	21	65	19	8	127	27.4899	104.765	365.983	80.2945	33.4909	482.052	30.6667	51.3333	ENSOCUG00000005616;	exon_3:1001551-1001771,;	SC_R1,SC_R2,SC_R3,ZIKA_R1,ZIKA_R2,ZIKA_R3	6,21,65,19,8,127	56,104,65,67,106,42	SETX
novel_circ_0002577	13:121758349:121759666:+	1317	1189	39	27	26	33	48	27	178.684	134.698	146.393	139.459	200.945	102.484	30.6667	36	ENSOCUG00000012509;	exon_7:121759475-121759666,intron_6:121758477-121759475,;	SC_R1,SC_R2,SC_R3,ZIKA_R1,ZIKA_R2,ZIKA_R3	39,27,26,33,48,27	46,51,47,39,53,57	EIF2B3
novel_circ_0024316	GL018824:353908:365981:+	12073	11948	20	52	20	16	60	22	91.633	259.419	112.61	67.6164	251.182	83.5051	30.6667	32.6667	ENSOCUG00000002304;	intron_4:363395-365758,exon_5:365758-365981,intron_3:354468-363270,exon_3:353908-354468,;	SC_R1,SC_R2,SC_R3,ZIKA_R1,ZIKA_R2,ZIKA_R3	20,52,20,16,60,22	862,844,1001,960,1415,1102	CLIP1
novel_circ_0008794	19:14507692:14508150:+	458	185	50	27	15	20	36	25	229.082	134.698	84.4576	84.5205	150.709	94.8921	30.6667	27	ENSOCUG00000014819;	intron_38:14507825-14508010,;	SC_R1,SC_R2,SC_R3,ZIKA_R1,ZIKA_R2,ZIKA_R3	50,27,15,20,36,25	0,3,1,0,0,2	ZZEF1
novel_circ_0020799	9:4390809:4391488:-	679	679	31	60	0	135	116	101	142.031	299.33	0	570.513	485.618	383.364	30.3333	117.333	--	--	SC_R1,SC_R2,ZIKA_R1,ZIKA_R2,ZIKA_R3	31,60,135,116,101	0,0,0,0,0	--
novel_circ_0009278	19:42855476:42856013:-	537	390	32	33	26	43	46	33	146.613	164.631	146.393	181.719	192.573	125.258	30.3333	40.6667	ENSOCUG00000013255;	exon_12:42855476-42855629,intron_3:42855629-42855866,;	SC_R1,SC_R2,SC_R3,ZIKA_R1,ZIKA_R2,ZIKA_R3	32,33,26,43,46,33	5,3,3,2,8,4	DNAJC7
novel_circ_0005013	14:82012736:82019539:-	6803	6678	30	35	26	45	25	38	137.449	174.609	146.393	190.171	104.659	144.236	30.3333	36	ENSOCUG00000013065;	intron_2:82012925-82013974,exon_2:82019354-82019539,exon_5:82012736-82012925,intron_3:82014163-82018253,exon_4:82013974-82014163,intron_4:82018378-82019354,;	SC_R1,SC_R2,SC_R3,ZIKA_R1,ZIKA_R2,ZIKA_R3	30,35,26,45,25,38	589,686,502,592,633,748	KLHL24
novel_circ_0003181	13:32769855:32778749:+	8894	8574	27	38	26	27	20	20	123.705	189.575	146.393	114.103	83.7272	75.9137	30.3333	22.3333	ENSOCUG00000014479;	intron_6:32769965-32774604,intron_7:32774714-32778649,;	SC_R1,SC_R2,SC_R3,ZIKA_R1,ZIKA_R2,ZIKA_R3	27,38,26,27,20,20	72,92,46,87,70,71	COPA
novel_circ_0004335	14:163525525:163526699:-	1174	1069	21	49	20	55	41	48	96.2146	244.452	112.61	232.431	171.641	182.193	30	48	ENSOCUG00000004806;	exon_46:163525525-163525758,intron_5:163525758-163526594,;	SC_R1,SC_R2,SC_R3,ZIKA_R1,ZIKA_R2,ZIKA_R3	21,49,20,55,41,48	28,36,31,29,34,28	PCNT
novel_circ_0011506	21:11382196:11382434:-	238	238	41	36	13	13	16	10	187.848	179.598	73.1965	54.9383	66.9818	37.9569	30	13	ENSOCUG00000017525;	exon_1:11382196-11382501,;	SC_R1,SC_R2,SC_R3,ZIKA_R1,ZIKA_R2,ZIKA_R3	41,36,13,13,16,10	64,47,26,42,51,57	MED13L
novel_circ_0025057	GL018956:88744:88940:-	196	196	57	16	17	7	6	3	261.154	79.8212	95.7186	29.5822	25.1182	11.3871	30	5.33333	ENSOCUG00000025173;	exon_10:88744-88940,;	SC_R1,SC_R2,SC_R3,ZIKA_R1,ZIKA_R2,ZIKA_R3	57,16,17,7,6,3	18,11,9,2,2,7	TMCO3
novel_circ_0006456	16:52321911:52323118:-	1207	1066	24	43	22	37	35	48	109.96	214.519	123.871	156.363	146.523	182.193	29.6667	40	ENSOCUG00000013162;	exon_3:52322955-52323118,intron_5:52322052-52322955,;	SC_R1,SC_R2,SC_R3,ZIKA_R1,ZIKA_R2,ZIKA_R3	24,43,22,37,35,48	27,47,10,20,28,23	MARC2
novel_circ_0021757	GL018704:6237144:6240030:+	2886	2054	45	32	12	22	40	31	206.174	159.642	67.566	92.9725	167.454	117.666	29.6667	31	ENSOCUG00000002060;	intron_1:6237883-6239937,;	SC_R1,SC_R2,SC_R3,ZIKA_R1,ZIKA_R2,ZIKA_R3	45,32,12,22,40,31	76,63,48,53,46,67	PTP4A2
novel_circ_0020062	8:44967735:44969615:-	1880	1580	35	38	16	22	19	8	160.358	189.575	90.0881	92.9725	79.5408	30.3655	29.6667	16.3333	ENSOCUG00000014529;	intron_6:44968502-44969534,intron_5:44967858-44968406,;	SC_R1,SC_R2,SC_R3,ZIKA_R1,ZIKA_R2,ZIKA_R3	35,38,16,22,19,8	1,4,5,11,19,8	PARP4
novel_circ_0002778	13:132336478:132337207:+	729	629	27	20	41	22	34	15	123.705	99.7765	230.851	92.9725	142.336	56.9353	29.3333	23.6667	ENSOCUG00000002445;	exon_1:132336478-132336674,intron_1:132336674-132337107,;	SC_R1,SC_R2,SC_R3,ZIKA_R1,ZIKA_R2,ZIKA_R3	27,20,41,22,34,15	51,56,39,28,37,45	HP1BP3
novel_circ_0022188	GL018717:1785054:1786023:-	969	969	31	26	31	20	22	11	142.031	129.709	174.546	84.5205	92.0999	41.7525	29.3333	17.6667	--	--	SC_R1,SC_R2,SC_R3,ZIKA_R1,ZIKA_R2,ZIKA_R3	31,26,31,20,22,11	0,0,0,0,0,0	--
novel_circ_0000910	11:81836354:81864048:-	27694	27315	22	38	27	58	103	37	100.796	189.575	152.024	245.109	431.195	140.44	29	66	ENSOCUG00000009413;	intron_7:81849990-81860935,intron_8:81861005-81863944,intron_6:81836459-81849890,;	SC_R1,SC_R2,SC_R3,ZIKA_R1,ZIKA_R2,ZIKA_R3	22,38,27,58,103,37	26,41,64,67,78,48	SGTB
novel_circ_0024101	GL018803:815690:819489:+	3799	3799	51	23	13	27	111	37	233.664	114.743	73.1965	114.103	464.686	140.44	29	58.3333	ENSOCUG00000016985;	intron_1:798824-819343,;	SC_R1,SC_R2,SC_R3,ZIKA_R1,ZIKA_R2,ZIKA_R3	51,23,13,27,111,37	36,8,17,28,39,22	MBOAT2
novel_circ_0009040	19:26921597:26936818:+	15221	15096	34	33	20	66	77	28	155.776	164.631	112.61	278.918	322.35	106.279	29	57	ENSOCUG00000029614;	exon_2:26921597-26921826,intron_2:26921826-26936693,;	SC_R1,SC_R2,SC_R3,ZIKA_R1,ZIKA_R2,ZIKA_R3	34,33,20,66,77,28	86,112,88,97,141,98	PPM1D
novel_circ_0010297	1:161344602:161350934:+	6332	6202	33	29	25	51	57	40	151.194	144.676	140.763	215.527	238.623	151.827	29	49.3333	ENSOCUG00000000222;	exon_21:161347741-161347964,intron_19:161344754-161345962,intron_20:161346037-161347741,intron_21:161347964-161350004,exon_22:161350004-161350174,intron_22:161350174-161350836,exon_19:161344559-161344754,;	SC_R1,SC_R2,SC_R3,ZIKA_R1,ZIKA_R2,ZIKA_R3	33,29,25,51,57,40	346,282,223,203,256,260	ANO5
novel_circ_0009010	19:25386510:25389606:+	3096	2962	46	24	17	31	42	39	210.756	119.732	95.7186	131.007	175.827	148.032	29	37.3333	ENSOCUG00000014519;	intron_10:25387525-25389472,exon_10:25387276-25387525,intron_9:25386707-25387276,exon_9:25386510-25386707,;	SC_R1,SC_R2,SC_R3,ZIKA_R1,ZIKA_R2,ZIKA_R3	46,24,17,31,42,39	65,68,59,51,60,82	SYNRG
novel_circ_0011056	1:75911887:75913321:-	1434	1434	25	31	31	20	39	31	114.541	154.654	174.546	84.5205	163.268	117.666	29	30	ENSOCUG00000029501;	exon_4:75908389-75913321,;	SC_R1,SC_R2,SC_R3,ZIKA_R1,ZIKA_R2,ZIKA_R3	25,31,31,20,39,31	749,616,696,508,621,653	-
novel_circ_0014174	3:83104206:83123746:-	19540	19295	21	44	22	24	41	21	96.2146	219.508	123.871	101.425	171.641	79.7094	29	28.6667	ENSOCUG00000015867;	intron_32:83105758-83123635,intron_31:83104340-83105582,exon_10:83105582-83105758,;	SC_R1,SC_R2,SC_R3,ZIKA_R1,ZIKA_R2,ZIKA_R3	21,44,22,24,41,21	273,202,226,224,200,268	ARFGEF1
novel_circ_0009303	19:43556599:43575832:+	19233	19233	18	23	46	25	17	37	82.4697	114.743	259.003	105.651	71.1681	140.44	29	26.3333	ENSOCUG00000015997;	intron_3:43556729-43576820,;	SC_R1,SC_R2,SC_R3,ZIKA_R1,ZIKA_R2,ZIKA_R3	18,23,46,25,17,37	402,494,728,593,710,564	AOC2
novel_circ_0025696	GL019346:29890:30203:+	313	313	27	35	25	31	30	14	123.705	174.609	140.763	131.007	125.591	53.1396	29	25	--	--	SC_R1,SC_R2,SC_R3,ZIKA_R1,ZIKA_R2,ZIKA_R3	27,35,25,31,30,14	0,0,0,0,0,0	--
novel_circ_0010113	1:144504786:144565712:+	60926	7669	13	32	42	8	47	16	59.5614	159.642	236.481	33.8082	196.759	60.731	29	23.6667	ENSOCUG00000022791;	intron_5:144507035-144508361,exon_6:144508361-144512501,exon_4:144504952-144505568,exon_3:144504786-144504948,intron_4:144505568-144506993,;	SC_R1,SC_R2,SC_R3,ZIKA_R1,ZIKA_R2,ZIKA_R3	13,32,42,8,47,16	4469,4474,4657,2306,4714,2449	ART1
novel_circ_0018783	7:171839291:171856277:-	16986	16713	31	31	24	36	62	27	142.031	154.654	135.132	152.137	259.554	102.484	28.6667	41.6667	ENSOCUG00000016726;	intron_41:171841024-171856130,intron_40:171840094-171840898,exon_2:171856130-171856277,exon_4:171839438-171840094,;	SC_R1,SC_R2,SC_R3,ZIKA_R1,ZIKA_R2,ZIKA_R3	31,31,24,36,62,27	1002,898,796,679,948,793	TRIP12
novel_circ_0012748	2:46992915:47050128:-	57213	17295	37	18	31	29	38	47	169.521	89.7989	174.546	122.555	159.082	178.397	28.6667	38	ENSOCUG00000006446;	intron_2:47044291-47048028,intron_1:47032619-47044156,intron_3:47048165-47050007,exon_5:47032440-47032619,;	SC_R1,SC_R2,SC_R3,ZIKA_R1,ZIKA_R2,ZIKA_R3	37,18,31,29,38,47	184,114,83,152,135,153	CBR4
novel_circ_0026262	X:36377673:36378269:-	596	464	32	31	23	22	42	26	146.613	154.654	129.502	92.9725	175.827	98.6878	28.6667	30	ENSOCUG00000001716;	intron_9:36377730-36378194,;	SC_R1,SC_R2,SC_R3,ZIKA_R1,ZIKA_R2,ZIKA_R3	32,31,23,22,42,26	70,60,49,48,58,60	PFKFB1
novel_circ_0003586	13:60489033:60525093:-	36060	2483	39	17	30	27	6	32	178.684	84.81	168.915	114.103	25.1182	121.462	28.6667	21.6667	ENSOCUG00000027011;	intron_5:60521362-60522089,intron_4:60520438-60521228,exon_4:60522089-60522320,exon_1:60524879-60525047,intron_6:60522320-60522689,exon_3:60522689-60522887,;	SC_R1,SC_R2,SC_R3,ZIKA_R1,ZIKA_R2,ZIKA_R3	39,17,30,27,6,32	51,51,39,17,18,33	-
novel_circ_0013521	3:147720660:147740325:+	19665	19049	64	12	10	11	30	17	293.226	59.8659	56.305	46.4863	125.591	64.5267	28.6667	19.3333	ENSOCUG00000009294;	intron_3:147727228-147733009,intron_5:147738402-147740187,intron_2:147725966-147727077,exon_5:147738252-147738402,intron_1:147720737-147725838,intron_4:147733131-147738252,;	SC_R1,SC_R2,SC_R3,ZIKA_R1,ZIKA_R2,ZIKA_R3	64,12,10,11,30,17	146,215,144,167,192,156	EFR3A
novel_circ_0022853	GL018734:1990245:1990859:-	614	524	28	34	23	32	50	37	128.286	169.62	129.502	135.233	209.318	140.44	28.3333	39.6667	ENSOCUG00000016161;	intron_2:1990422-1990769,exon_11:1990245-1990422,;	SC_R1,SC_R2,SC_R3,ZIKA_R1,ZIKA_R2,ZIKA_R3	28,34,23,32,50,37	33,36,35,21,30,23	ADSL
novel_circ_0014738	4:6250781:6251947:+	1166	1166	49	36	0	64	26	9	224.501	179.598	0	270.466	108.845	34.1612	28.3333	33	--	--	SC_R1,SC_R2,ZIKA_R1,ZIKA_R2,ZIKA_R3	49,36,64,26,9	0,0,0,0,0	--
novel_circ_0019319	7:82746902:82747782:-	880	832	30	25	30	28	24	29	137.449	124.721	168.915	118.329	100.473	110.075	28.3333	27	ENSOCUG00000002102;	exon_3:82747548-82747782,intron_10:82746950-82747548,;	SC_R1,SC_R2,SC_R3,ZIKA_R1,ZIKA_R2,ZIKA_R3	30,25,30,28,24,29	114,106,81,77,67,101	GTDC1
novel_circ_0015275	5:35448568:35450674:-	2106	2106	24	17	44	11	31	14	109.96	84.81	247.742	46.4863	129.777	53.1396	28.3333	18.6667	--	--	SC_R1,SC_R2,SC_R3,ZIKA_R1,ZIKA_R2,ZIKA_R3	24,17,44,11,31,14	0,0,0,0,0,0	--
novel_circ_0005724	15:72669162:72673924:+	4762	4554	38	24	22	46	80	27	174.103	119.732	123.871	194.397	334.909	102.484	28	51	ENSOCUG00000002497;	intron_3:72672509-72673838,intron_2:72669284-72672322,exon_3:72672322-72672509,;	SC_R1,SC_R2,SC_R3,ZIKA_R1,ZIKA_R2,ZIKA_R3	38,24,22,46,80,27	46,38,21,37,32,33	CNOT6L
novel_circ_0023201	GL018749:131089:147696:-	16607	15549	21	31	32	24	57	54	96.2146	154.654	180.176	101.425	238.623	204.967	28	45	ENSOCUG00000003696;	intron_22:147054-147524,intron_18:135179-137727,intron_20:138338-144657,intron_21:144749-146943,exon_19:147524-147696,intron_17:131240-135086,;	SC_R1,SC_R2,SC_R3,ZIKA_R1,ZIKA_R2,ZIKA_R3	21,31,32,24,57,54	103,114,121,108,108,128	PCNX1
novel_circ_0013063	2:92775690:92785237:+	9547	9195	27	34	23	36	47	49	123.705	169.62	129.502	152.137	196.759	185.989	28	44	ENSOCUG00000014576;	intron_8:92780415-92785108,intron_7:92775807-92780309,;	SC_R1,SC_R2,SC_R3,ZIKA_R1,ZIKA_R2,ZIKA_R3	27,34,23,36,47,49	176,186,170,147,226,170	REV1
novel_circ_0009053	19:28100645:28102567:-	1922	1796	44	15	25	21	18	17	201.593	74.8324	140.763	88.7465	75.3545	64.5267	28	18.6667	ENSOCUG00000006693;	exon_8:28102340-28102567,intron_17:28100771-28102340,;	SC_R1,SC_R2,SC_R3,ZIKA_R1,ZIKA_R2,ZIKA_R3	44,15,25,21,18,17	57,36,43,35,44,60	INTS2
novel_circ_0020687	9:24126061:24126744:+	683	591	22	44	17	24	39	26	100.796	219.508	95.7186	101.425	163.268	98.6878	27.6667	29.6667	ENSOCUG00000006823;	exon_15:24126561-24126744,intron_14:24126153-24126561,;	SC_R1,SC_R2,SC_R3,ZIKA_R1,ZIKA_R2,ZIKA_R3	22,44,17,24,39,26	86,105,53,54,83,79	APPL1
novel_circ_0024208	GL018815:461365:463084:-	1719	1598	32	30	21	16	21	17	146.613	149.665	118.241	67.6164	87.9136	64.5267	27.6667	18	ENSOCUG00000002157;	exon_5:462929-463084,intron_19:461486-462929,;	SC_R1,SC_R2,SC_R3,ZIKA_R1,ZIKA_R2,ZIKA_R3	32,30,21,16,21,17	29,18,16,18,23,10	-
novel_circ_0009571	19:9042986:9104755:+	61769	36010	33	0	49	20	32	63	151.194	0	275.895	84.5205	133.964	239.128	27.3333	38.3333	ENSOCUG00000029652;ENSOCUG00000026636;ENSOCUG00000022445;	exon_12:9097889-9098039,exon_22:9104578-9104755,intron_2:9093760-9094118,exon_3:9094118-9094275,intron_12:9098039-9098572,intron_15:9101478-9102005,intron_9:9096364-9096934,exon_14:9100266-9100573,intron_17:9102291-9102616,intron_14:9100573-9101404,intron_21:9104293-9104578,exon_20:9103089-9103345,exon_13:9098572-9098743,intron_13:9098743-9100266,intron_20:9103345-9104050,exon_21:9104050-9104293,…	SC_R1,SC_R3,ZIKA_R1,ZIKA_R2,ZIKA_R3	33,49,20,32,63	236286,184398,268756,258599,350638	MYH4;MYH1;-
novel_circ_0001019	12:101910481:101911156:-	675	461	25	33	24	42	15	40	114.541	164.631	135.132	177.493	62.7954	151.827	27.3333	32.3333	ENSOCUG00000000598;	intron_10:101910620-101911081,;	SC_R1,SC_R2,SC_R3,ZIKA_R1,ZIKA_R2,ZIKA_R3	25,33,24,42,15,40	4,0,0,1,4,2	HDAC2
novel_circ_0010781	1:48205582:48207000:+	1418	1288	40	19	23	26	34	30	183.266	94.7877	129.502	109.877	142.336	113.871	27.3333	30	ENSOCUG00000011554;	exon_3:48205582-48206870,;	SC_R1,SC_R2,SC_R3,ZIKA_R1,ZIKA_R2,ZIKA_R3	40,19,23,26,34,30	660,442,472,386,610,511	--
novel_circ_0009434	19:49695291:49698541:-	3250	3125	29	23	30	21	37	30	132.868	114.743	168.915	88.7465	154.895	113.871	27.3333	29.3333	ENSOCUG00000015866;	exon_8:49698353-49698548,intron_27:49696242-49698353,intron_26:49695423-49695886,exon_9:49695886-49696242,;	SC_R1,SC_R2,SC_R3,ZIKA_R1,ZIKA_R2,ZIKA_R3	29,23,30,21,37,30	825,922,844,925,1069,979	BPTF
novel_circ_0008043	18:15098862:15100240:+	1378	1232	23	25	34	26	44	16	105.378	124.721	191.437	109.877	184.2	60.731	27.3333	28.6667	ENSOCUG00000017401;	intron_2:15099043-15100094,exon_2:15098862-15099043,;	SC_R1,SC_R2,SC_R3,ZIKA_R1,ZIKA_R2,ZIKA_R3	23,25,34,26,44,16	14,16,24,31,28,19	DNAJB12
novel_circ_0003447	13:49510111:49511323:+	1212	1088	33	27	22	35	30	19	151.194	134.698	123.871	147.911	125.591	72.118	27.3333	28	ENSOCUG00000016424;	intron_5:49510331-49511193,exon_6:49510105-49510331,;	SC_R1,SC_R2,SC_R3,ZIKA_R1,ZIKA_R2,ZIKA_R3	33,27,22,35,30,19	887,698,537,640,558,668	AMPD1
novel_circ_0022505	GL018725:3123972:3125917:-	1945	1806	46	18	18	22	36	19	210.756	89.7989	101.349	92.9725	150.709	72.118	27.3333	25.6667	ENSOCUG00000006214;	exon_3:3123972-3124138,intron_10:3124138-3125778,;	SC_R1,SC_R2,SC_R3,ZIKA_R1,ZIKA_R2,ZIKA_R3	46,18,18,22,36,19	20,6,16,7,14,17	STAU1
novel_circ_0012252	2:149310683:149310921:+	238	238	42	37	3	2	11	3	192.429	184.587	16.8915	8.45205	46.05	11.3871	27.3333	5.33333	ENSOCUG00000007205;	exon_27:149310683-149310921,;	SC_R1,SC_R2,SC_R3,ZIKA_R1,ZIKA_R2,ZIKA_R3	42,37,3,2,11,3	54,32,31,11,14,19	HEATR5B
novel_circ_0026186	X:26516987:26524531:+	7544	7168	34	26	21	31	58	47	155.776	129.709	118.241	131.007	242.809	178.397	27	45.3333	ENSOCUG00000007198;	intron_9:26517140-26518114,intron_12:26522640-26524397,exon_11:26521173-26521380,intron_10:26518219-26521173,intron_11:26521380-26522503,exon_9:26516987-26517140,;	SC_R1,SC_R2,SC_R3,ZIKA_R1,ZIKA_R2,ZIKA_R3	34,26,21,31,58,47	160,161,150,147,193,153	USP9X
novel_circ_0003845	13:80269742:80270371:+	629	174	29	16	36	51	18	37	132.868	79.8212	202.698	215.527	75.3545	140.44	27	35.3333	ENSOCUG00000015685;	exon_11:80270197-80270371,;	SC_R1,SC_R2,SC_R3,ZIKA_R1,ZIKA_R2,ZIKA_R3	29,16,36,51,18,37	3,4,8,4,2,3	SSX2IP
novel_circ_0011451	20:5001451:5007041:-	5590	5506	38	24	19	28	45	17	174.103	119.732	106.98	118.329	188.386	64.5267	27	30	ENSOCUG00000012009;	intron_13:5001970-5006957,exon_2:5001451-5001970,;	SC_R1,SC_R2,SC_R3,ZIKA_R1,ZIKA_R2,ZIKA_R3	38,24,19,28,45,17	240,198,209,239,271,240	MPP5
novel_circ_0010780	1:48182383:48207000:+	24617	24510	43	22	16	19	37	27	197.011	109.754	90.0881	80.2945	154.895	102.484	27	27.6667	ENSOCUG00000011554;	exon_3:48205582-48206870,intron_2:48182584-48205582,exon_2:48182360-48182584,;	SC_R1,SC_R2,SC_R3,ZIKA_R1,ZIKA_R2,ZIKA_R3	43,22,16,19,37,27	895,697,624,598,803,801	--
novel_circ_0012268	2:149866590:149868036:-	1446	1325	39	11	31	18	36	15	178.684	54.8771	174.546	76.0684	150.709	56.9353	27	23	ENSOCUG00000001595;	exon_2:149867793-149868036,intron_16:149866711-149867793,;	SC_R1,SC_R2,SC_R3,ZIKA_R1,ZIKA_R2,ZIKA_R3	39,11,31,18,36,15	61,49,46,35,71,56	CRIM1
novel_circ_0006263	16:3698184:3711254:+	13070	12722	28	53	0	21	19	23	128.286	264.408	0	88.7465	79.5408	87.3008	27	21	ENSOCUG00000015950;	intron_5:3698325-3699325,intron_6:3699406-3711128,;	SC_R1,SC_R2,ZIKA_R1,ZIKA_R2,ZIKA_R3	28,53,21,19,23	61,66,27,35,40	ARHGAP12
novel_circ_0010103	1:143474421:143479965:+	5544	5226	24	29	27	55	37	19	109.96	144.676	152.024	232.431	154.895	72.118	26.6667	37	ENSOCUG00000010457;	intron_7:143479035-143479836,intron_6:143474555-143478980,;	SC_R1,SC_R2,SC_R3,ZIKA_R1,ZIKA_R2,ZIKA_R3	24,29,27,55,37,19	16,20,15,9,10,10	FCHSD2
novel_circ_0002562	13:120959864:120961322:+	1458	1385	18	40	22	25	21	18	82.4697	199.553	123.871	105.651	87.9136	68.3223	26.6667	21.3333	ENSOCUG00000017939;	exon_6:120961128-120961322,intron_5:120959937-120961128,;	SC_R1,SC_R2,SC_R3,ZIKA_R1,ZIKA_R2,ZIKA_R3	18,40,22,25,21,18	41,65,43,43,54,49	GPBP1L1
novel_circ_0021344	AAGW02077230:83231:87753:-	4522	4522	26	39	15	18	23	14	119.123	194.564	84.4576	76.0684	96.2863	53.1396	26.6667	18.3333	--	--	SC_R1,SC_R2,SC_R3,ZIKA_R1,ZIKA_R2,ZIKA_R3	26,39,15,18,23,14	0,0,0,0,0,0	--
novel_circ_0013520	3:147720660:147733131:+	12471	11993	55	14	11	15	18	13	251.991	69.8436	61.9355	63.3904	75.3545	49.3439	26.6667	15.3333	ENSOCUG00000009294;	intron_2:147725966-147727077,intron_1:147720737-147725838,intron_3:147727228-147733009,;	SC_R1,SC_R2,SC_R3,ZIKA_R1,ZIKA_R2,ZIKA_R3	55,14,11,15,18,13	105,144,95,103,134,96	EFR3A
novel_circ_0022954	GL018738:1753903:1769082:+	15179	14571	33	27	19	57	62	44	151.194	134.698	106.98	240.883	259.554	167.01	26.3333	54.3333	ENSOCUG00000027243;	intron_7:1754439-1769010,;	SC_R1,SC_R2,SC_R3,ZIKA_R1,ZIKA_R2,ZIKA_R3	33,27,19,57,62,44	77,114,53,86,72,103	-
novel_circ_0007756	17:77933459:77938511:+	5052	4758	26	22	31	35	30	25	119.123	109.754	174.546	147.911	125.591	94.8921	26.3333	30	ENSOCUG00000006754;	exon_56:77933459-77933650,exon_59:77938335-77938511,intron_58:77934667-77938335,intron_56:77933650-77934373,;	SC_R1,SC_R2,SC_R3,ZIKA_R1,ZIKA_R2,ZIKA_R3	26,22,31,35,30,25	57,74,76,47,44,51	HERC2
novel_circ_0007386	17:51843265:51878080:+	34815	34667	45	17	16	29	43	21	206.174	84.81	90.0881	122.555	180.013	79.7094	26	31	ENSOCUG00000010548;	exon_1:51843265-51847153,intron_1:51847153-51877932,;	SC_R1,SC_R2,SC_R3,ZIKA_R1,ZIKA_R2,ZIKA_R3	45,17,16,29,43,21	2288,1658,1957,1976,2276,2184	ARHGAP5
novel_circ_0008926	19:20154853:20158961:+	4108	4108	43	11	24	14	13	15	197.011	54.8771	135.132	59.1643	54.4227	56.9353	26	14	ENSOCUG00000026676;	intron_2:20154946-20199310,;	SC_R1,SC_R2,SC_R3,ZIKA_R1,ZIKA_R2,ZIKA_R3	43,11,24,14,13,15	77,41,46,51,40,33	--
novel_circ_0025355	GL019066:181060:192804:-	11744	11744	11	37	30	16	0	0	50.3981	184.587	168.915	67.6164	0	0	26	5.33333	--	--	SC_R1,SC_R2,SC_R3,ZIKA_R1	11,37,30,16	0,0,0,0	--
novel_circ_0001408	12:145063891:145065992:+	2101	1967	26	30	21	29	48	28	119.123	149.665	118.241	122.555	200.945	106.279	25.6667	35	ENSOCUG00000026063;	exon_15:145063891-145064048,intron_15:145064048-145065858,;	SC_R1,SC_R2,SC_R3,ZIKA_R1,ZIKA_R2,ZIKA_R3	26,30,21,29,48,28	27,43,36,41,46,57	SCAF8
novel_circ_0008803	19:15534767:15535897:-	1130	756	39	21	17	35	48	22	178.684	104.765	95.7186	147.911	200.945	83.5051	25.6667	35	ENSOCUG00000000200;	exon_4:15534767-15534974,intron_7:15534974-15535523,;	SC_R1,SC_R2,SC_R3,ZIKA_R1,ZIKA_R2,ZIKA_R3	39,21,17,35,48,22	82,58,95,82,82,65	RAP1GAP2
novel_circ_0002519	13:11558368:11561161:-	2793	2793	15	35	27	19	45	14	68.7247	174.609	152.024	80.2945	188.386	53.1396	25.6667	26	ENSOCUG00000012142;	exon_17:11558368-11558557,exon_16:11560954-11561164,intron_3:11558557-11560954,;	SC_R1,SC_R2,SC_R3,ZIKA_R1,ZIKA_R2,ZIKA_R3	15,35,27,19,45,14	38,63,53,50,44,32	RBM33
novel_circ_0009565	19:9039026:9102740:+	63714	37976	27	11	39	21	27	30	123.705	54.8771	219.59	88.7465	113.032	113.871	25.6667	26	ENSOCUG00000029652;ENSOCUG00000026636;ENSOCUG00000022445;	exon_14:9100266-9100573,intron_17:9102291-9102616,intron_15:9101478-9102005,intron_9:9096364-9096934,intron_2:9093760-9094118,intron_12:9098039-9098572,exon_3:9094118-9094275,intron_14:9100573-9101404,exon_12:9097889-9098039,exon_1:9093311-9093521,intron_3:9094275-9094936,intron_10:9097073-9097669,intron_5:9095176-9095595,exon_13:9098572-9098743,intron_13:9098743-9100266,;intron_20:9067974-906943…	SC_R1,SC_R2,SC_R3,ZIKA_R1,ZIKA_R2,ZIKA_R3	27,11,39,21,27,30	218257,252742,184247,267994,255435,348129	MYH4;MYH1;-
novel_circ_0001531	12:24730489:24767898:-	37409	37236	24	34	19	16	26	26	109.96	169.62	106.98	67.6164	108.845	98.6878	25.6667	22.6667	ENSOCUG00000024862;	exon_6:24730489-24730645,exon_3:24767700-24767898,intron_4:24730818-24767700,;	SC_R1,SC_R2,SC_R3,ZIKA_R1,ZIKA_R2,ZIKA_R3	24,34,19,16,26,26	378,313,353,328,324,285	C6orf106
novel_circ_0003108	13:25176257:25176865:+	608	538	49	7	21	0	6	38	224.501	34.9218	118.241	0	25.1182	144.236	25.6667	14.6667	ENSOCUG00000002264;	intron_22:25176327-25176633,exon_23:25176633-25176865,;	SC_R1,SC_R2,SC_R3,ZIKA_R2,ZIKA_R3	49,7,21,6,38	57,15,32,21,41	ADCY10
novel_circ_0013979	3:56698586:56698968:-	382	382	26	40	11	15	21	2	119.123	199.553	61.9355	63.3904	87.9136	7.59137	25.6667	12.6667	--	--	SC_R1,SC_R2,SC_R3,ZIKA_R1,ZIKA_R2,ZIKA_R3	26,40,11,15,21,2	3,3,1,1,4,0	--
novel_circ_0022189	GL018717:1785054:1787010:-	1956	1956	27	19	31	11	17	10	123.705	94.7877	174.546	46.4863	71.1681	37.9569	25.6667	12.6667	--	--	SC_R1,SC_R2,SC_R3,ZIKA_R1,ZIKA_R2,ZIKA_R3	27,19,31,11,17,10	0,0,0,0,0,0	--
novel_circ_0005957	16:11581662:11607415:-	25753	25405	43	24	9	47	17	15	197.011	119.732	50.6745	198.623	71.1681	56.9353	25.3333	26.3333	ENSOCUG00000013281;	intron_13:11581810-11585947,intron_14:11586049-11607317,;	SC_R1,SC_R2,SC_R3,ZIKA_R1,ZIKA_R2,ZIKA_R3	43,24,9,47,17,15	254,320,180,116,78,143	SFMBT2
novel_circ_0015330	5:9675392:9681520:+	6128	5781	33	15	28	14	26	25	151.194	74.8324	157.654	59.1643	108.845	94.8921	25.3333	21.6667	ENSOCUG00000001016;	intron_9:9675479-9675705,intron_10:9675843-9681398,;	SC_R1,SC_R2,SC_R3,ZIKA_R1,ZIKA_R2,ZIKA_R3	33,15,28,14,26,25	54,51,43,41,46,31	CHD9
novel_circ_0025073	GL018963:158627:196867:-	38240	37925	26	32	18	16	24	20	119.123	159.642	101.349	67.6164	100.473	75.9137	25.3333	20	ENSOCUG00000007132;	intron_21:158722-169734,intron_23:178162-196758,intron_22:169786-178103,;	SC_R1,SC_R2,SC_R3,ZIKA_R1,ZIKA_R2,ZIKA_R3	26,32,18,16,24,20	103,135,117,126,75,125	ATP9B
novel_circ_0008173	18:26148361:26155448:+	7087	7087	17	25	34	12	26	15	77.888	124.721	191.437	50.7123	108.845	56.9353	25.3333	17.6667	ENSOCUG00000003521;	intron_44:26143941-26155356,;	SC_R1,SC_R2,SC_R3,ZIKA_R1,ZIKA_R2,ZIKA_R3	17,25,34,12,26,15	97,77,99,48,48,88	ANK3
novel_circ_0008295	18:40202550:40208251:+	5701	5701	33	30	13	14	20	18	151.194	149.665	73.1965	59.1643	83.7272	68.3223	25.3333	17.3333	ENSOCUG00000005719;	intron_2:40190433-40208120,;	SC_R1,SC_R2,SC_R3,ZIKA_R1,ZIKA_R2,ZIKA_R3	33,30,13,14,20,18	79,72,53,45,55,75	MARCH5
novel_circ_0021335	9:99331998:99338572:+	6574	6574	32	28	14	22	46	34	146.613	139.687	78.8271	92.9725	192.573	129.053	24.6667	34	ENSOCUG00000014396;	exon_3:99331998-99332180,intron_3:99332180-99338395,exon_4:99338395-99338572,;	SC_R1,SC_R2,SC_R3,ZIKA_R1,ZIKA_R2,ZIKA_R3	32,28,14,22,46,34	47,62,42,39,48,48	ZNF532
novel_circ_0022919	GL018736:756119:760385:+	4266	4266	36	21	17	39	35	11	164.939	104.765	95.7186	164.815	146.523	41.7525	24.6667	28.3333	ENSOCUG00000015285;	intron_2:756213-763561,;	SC_R1,SC_R2,SC_R3,ZIKA_R1,ZIKA_R2,ZIKA_R3	36,21,17,39,35,11	50,50,42,76,57,43	ATG16L1
novel_circ_0020892	9:53162344:53164636:-	2292	384	9	27	38	16	34	26	41.2348	134.698	213.959	67.6164	142.336	98.6878	24.6667	25.3333	ENSOCUG00000013230;	exon_4:53162344-53162503,exon_3:53164411-53164636,;	SC_R1,SC_R2,SC_R3,ZIKA_R1,ZIKA_R2,ZIKA_R3	9,27,38,16,34,26	15,23,20,15,14,19	MTCL1
novel_circ_0001430	12:148428039:148430230:+	2191	252	48	13	13	16	30	25	219.919	64.8547	73.1965	67.6164	125.591	94.8921	24.6667	23.6667	ENSOCUG00000001444;	exon_1:148429978-148430230,;	SC_R1,SC_R2,SC_R3,ZIKA_R1,ZIKA_R2,ZIKA_R3	48,13,13,16,30,25	31,11,16,29,34,28	TULP4
novel_circ_0010459	1:185433379:185483660:-	50281	50281	34	18	22	16	23	26	155.776	89.7989	123.871	67.6164	96.2863	98.6878	24.6667	21.6667	ENSOCUG00000025684;ENSOCUG00000001675;	intron_2:185249116-185436000,;intron_15:185435497-185446319,;	SC_R1,SC_R2,SC_R3,ZIKA_R1,ZIKA_R2,ZIKA_R3	34,18,22,16,23,26	36,33,29,38,38,33	C11orf94;PHF21A
novel_circ_0005010	14:82006166:82019539:-	13373	13086	27	18	28	45	40	30	123.705	89.7989	157.654	190.171	167.454	113.871	24.3333	38.3333	ENSOCUG00000013065;	intron_1:82006529-82012736,exon_4:82013974-82014163,intron_2:82012925-82013974,exon_5:82012736-82012925,intron_3:82014163-82018253,exon_6:82006328-82006529,intron_4:82018378-82019354,exon_2:82019354-82019539,;	SC_R1,SC_R2,SC_R3,ZIKA_R1,ZIKA_R2,ZIKA_R3	27,18,28,45,40,30	801,898,649,796,812,988	KLHL24
novel_circ_0022827	GL018734:1257615:1258178:-	563	418	45	10	18	34	51	22	206.174	49.8883	101.349	143.685	213.504	83.5051	24.3333	35.6667	ENSOCUG00000011434;	intron_16:1257760-1257998,exon_15:1257998-1258178,;	SC_R1,SC_R2,SC_R3,ZIKA_R1,ZIKA_R2,ZIKA_R3	45,10,18,34,51,22	6,2,2,3,10,4	EP300
novel_circ_0020912	9:58777437:58810463:-	33026	33026	24	16	33	30	27	26	109.96	79.8212	185.807	126.781	113.032	98.6878	24.3333	27.6667	ENSOCUG00000021304;	intron_2:58777599-58815145,exon_3:58777437-58777599,;	SC_R1,SC_R2,SC_R3,ZIKA_R1,ZIKA_R2,ZIKA_R3	24,16,33,30,27,26	2058,2097,3604,2313,3097,3629	MYL12B
novel_circ_0010025	1:139047845:139050379:+	2534	2534	29	18	26	18	46	15	132.868	89.7989	146.393	76.0684	192.573	56.9353	24.3333	26.3333	ENSOCUG00000011923;	exon_16:139050190-139050379,intron_14:139048066-139050190,exon_15:139047845-139048066,;	SC_R1,SC_R2,SC_R3,ZIKA_R1,ZIKA_R2,ZIKA_R3	29,18,26,18,46,15	40,39,44,25,44,37	RSF1
novel_circ_0001832	12:5315977:5325575:+	9598	178	32	28	13	23	21	20	146.613	139.687	73.1965	97.1986	87.9136	75.9137	24.3333	21.3333	ENSOCUG00000022632;	exon_1:5325397-5325575,;	SC_R1,SC_R2,SC_R3,ZIKA_R1,ZIKA_R2,ZIKA_R3	32,28,13,23,21,20	25,33,17,20,21,27	TMEM170B
novel_circ_0001398	12:145053078:145053557:+	479	479	21	31	21	17	18	19	96.2146	154.654	118.241	71.8424	75.3545	72.118	24.3333	18	--	--	SC_R1,SC_R2,SC_R3,ZIKA_R1,ZIKA_R2,ZIKA_R3	21,31,21,17,18,19	0,1,0,3,4,0	--
novel_circ_0004756	14:49495811:49496188:-	377	377	8	7	58	9	17	24	36.6532	34.9218	326.569	38.0342	71.1681	91.0965	24.3333	16.6667	--	--	SC_R1,SC_R2,SC_R3,ZIKA_R1,ZIKA_R2,ZIKA_R3	8,7,58,9,17,24	0,0,0,0,0,0	--
novel_circ_0026338	X:51396029:51398425:-	2396	2072	63	6	4	36	10	2	288.644	29.933	22.522	152.137	41.8636	7.59137	24.3333	16	ENSOCUG00000024271;	intron_24:51396152-51397816,intron_25:51397870-51398278,;	SC_R1,SC_R2,SC_R3,ZIKA_R1,ZIKA_R2,ZIKA_R3	63,6,4,36,10,2	39,59,17,28,41,26	PHKA1
novel_circ_0005267	14:99109190:99109737:+	547	406	27	25	21	24	15	7	123.705	124.721	118.241	101.425	62.7954	26.5698	24.3333	15.3333	ENSOCUG00000009515;	exon_3:99109190-99109596,;	SC_R1,SC_R2,SC_R3,ZIKA_R1,ZIKA_R2,ZIKA_R3	27,25,21,24,15,7	162,124,162,110,92,170	POPDC2
novel_circ_0025357	GL019066:184093:188344:-	4251	4251	15	22	35	40	54	64	68.7247	109.754	197.068	169.041	226.063	242.924	24	52.6667	--	--	SC_R1,SC_R2,SC_R3,ZIKA_R1,ZIKA_R2,ZIKA_R3	15,22,35,40,54,64	0,0,0,0,0,0	--
novel_circ_0018407	7:14042803:14043859:+	1056	803	37	28	7	36	35	33	169.521	139.687	39.4135	152.137	146.523	125.258	24	34.6667	ENSOCUG00000012757;	intron_39:14042927-14043730,;	SC_R1,SC_R2,SC_R3,ZIKA_R1,ZIKA_R2,ZIKA_R3	37,28,7,36,35,33	1,3,4,5,5,7	NUP205
novel_circ_0006319	16:4049151:4064937:-	15786	15786	23	20	29	12	26	29	105.378	99.7765	163.285	50.7123	108.845	110.075	24	22.3333	ENSOCUG00000006516;	intron_6:3995086-4109497,;	SC_R1,SC_R2,SC_R3,ZIKA_R1,ZIKA_R2,ZIKA_R3	23,20,29,12,26,29	349,346,481,489,331,357	ZEB1
novel_circ_0001080	12:111555123:111555947:+	824	675	39	19	14	18	34	12	178.684	94.7877	78.8271	76.0684	142.336	45.5482	24	21.3333	ENSOCUG00000025991;	exon_9:111555707-111555947,intron_8:111555272-111555707,;	SC_R1,SC_R2,SC_R3,ZIKA_R1,ZIKA_R2,ZIKA_R3	39,19,14,18,34,12	41,29,24,24,43,25	HSF2
novel_circ_0007891	17:9215878:9217073:-	1195	1195	20	41	11	20	15	27	91.633	204.542	61.9355	84.5205	62.7954	102.484	24	20.6667	ENSOCUG00000014122;	intron_2:9215689-9217073,;	SC_R1,SC_R2,SC_R3,ZIKA_R1,ZIKA_R2,ZIKA_R3	20,41,11,20,15,27	3851,5251,1895,3060,2942,3639	TPM1
novel_circ_0007310	17:44345107:44345571:+	464	211	27	27	18	8	12	26	123.705	134.698	101.349	33.8082	50.2363	98.6878	24	15.3333	ENSOCUG00000002948;	intron_4:44345218-44345429,;	SC_R1,SC_R2,SC_R3,ZIKA_R1,ZIKA_R2,ZIKA_R3	27,27,18,8,12,26	10,9,2,2,2,4	NOP9
novel_circ_0025363	GL019066:192528:192804:-	276	276	18	19	35	30	0	0	82.4697	94.7877	197.068	126.781	0	0	24	10	--	--	SC_R1,SC_R2,SC_R3,ZIKA_R1	18,19,35,30	0,0,0,0	--
novel_circ_0020022	8:43607746:43608276:+	530	530	18	21	32	19	40	33	82.4697	104.765	180.176	80.2945	167.454	125.258	23.6667	30.6667	ENSOCUG00000009442;	exon_2:43607746-43608276,;	SC_R1,SC_R2,SC_R3,ZIKA_R1,ZIKA_R2,ZIKA_R3	18,21,32,19,40,33	117,92,120,103,104,110	LATS2
novel_circ_0023184	GL018746:806213:806560:+	347	347	23	23	25	35	27	26	105.378	114.743	140.763	147.911	113.032	98.6878	23.6667	29.3333	--	--	SC_R1,SC_R2,SC_R3,ZIKA_R1,ZIKA_R2,ZIKA_R3	23,23,25,35,27,26	0,0,0,0,0,0	--
novel_circ_0013304	3:114969608:114970635:+	1027	174	28	17	26	27	32	27	128.286	84.81	146.393	114.103	133.964	102.484	23.6667	28.6667	ENSOCUG00000008725;	exon_18:114970461-114970635,;	SC_R1,SC_R2,SC_R3,ZIKA_R1,ZIKA_R2,ZIKA_R3	28,17,26,27,32,27	20,20,16,3,16,17	VPS13B
novel_circ_0002629	13:126442862:126443647:+	785	785	25	27	19	32	32	18	114.541	134.698	106.98	135.233	133.964	68.3223	23.6667	27.3333	--	--	SC_R1,SC_R2,SC_R3,ZIKA_R1,ZIKA_R2,ZIKA_R3	25,27,19,32,32,18	2,1,1,0,0,0	--
novel_circ_0021782	GL018705:1720932:1722893:+	1961	1725	33	17	21	25	18	31	151.194	84.81	118.241	105.651	75.3545	117.666	23.6667	24.6667	ENSOCUG00000016404;	intron_3:1721048-1722773,;	SC_R1,SC_R2,SC_R3,ZIKA_R1,ZIKA_R2,ZIKA_R3	33,17,21,25,18,31	8,2,9,6,8,17	RB1
novel_circ_0004998	14:81895081:81896157:-	1076	1076	31	24	16	23	28	14	142.031	119.732	90.0881	97.1986	117.218	53.1396	23.6667	21.6667	ENSOCUG00000011947;	exon_17:81895957-81896157,exon_18:81895081-81895240,intron_13:81895240-81895957,;	SC_R1,SC_R2,SC_R3,ZIKA_R1,ZIKA_R2,ZIKA_R3	31,24,16,23,28,14	2,4,4,10,9,6	YEATS2
novel_circ_0009902	1:122036238:122037725:-	1487	1252	22	17	32	10	23	11	100.796	84.81	180.176	42.2602	96.2863	41.7525	23.6667	14.6667	ENSOCUG00000001078;	intron_8:122036328-122037580,;	SC_R1,SC_R2,SC_R3,ZIKA_R1,ZIKA_R2,ZIKA_R3	22,17,32,10,23,11	31,34,41,15,17,36	AMOTL1
novel_circ_0025074	GL018963:169734:196867:-	27133	26913	22	32	17	14	8	18	100.796	159.642	95.7186	59.1643	33.4909	68.3223	23.6667	13.3333	ENSOCUG00000007132;	intron_22:169786-178103,intron_23:178162-196758,;	SC_R1,SC_R2,SC_R3,ZIKA_R1,ZIKA_R2,ZIKA_R3	22,32,17,14,8,18	81,103,75,97,60,87	ATP9B
novel_circ_0022241	GL018717:510324:512351:-	2027	1474	28	20	23	15	6	11	128.286	99.7765	129.502	63.3904	25.1182	41.7525	23.6667	10.6667	ENSOCUG00000025543;	intron_6:510452-511009,intron_7:511033-511950,;	SC_R1,SC_R2,SC_R3,ZIKA_R1,ZIKA_R2,ZIKA_R3	28,20,23,15,6,11	6,4,3,1,1,4	-
novel_circ_0012575	2:30055019:30056475:-	1456	1181	8	29	33	27	56	51	36.6532	144.676	185.807	114.103	234.436	193.58	23.3333	44.6667	ENSOCUG00000016932;	intron_7:30055147-30056328,;	SC_R1,SC_R2,SC_R3,ZIKA_R1,ZIKA_R2,ZIKA_R3	8,29,33,27,56,51	0,1,3,1,2,1	APBB2
novel_circ_0023207	GL018749:146943:147696:-	753	642	22	24	24	12	20	27	100.796	119.732	135.132	50.7123	83.7272	102.484	23.3333	19.6667	ENSOCUG00000003696;	exon_19:147524-147696,intron_22:147054-147524,;	SC_R1,SC_R2,SC_R3,ZIKA_R1,ZIKA_R2,ZIKA_R3	22,24,24,12,20,27	42,38,37,49,41,45	PCNX1
novel_circ_0000437	11:206330:221840:-	15510	15145	36	24	10	9	6	16	164.939	119.732	56.305	38.0342	25.1182	60.731	23.3333	10.3333	ENSOCUG00000009680;	intron_6:218076-221708,intron_5:206470-217983,;	SC_R1,SC_R2,SC_R3,ZIKA_R1,ZIKA_R2,ZIKA_R3	36,24,10,9,6,16	105,105,64,66,25,71	HOMER1
novel_circ_0021013	9:62895070:62904356:-	9286	8863	32	19	18	63	64	37	146.613	94.7877	101.349	266.24	267.927	140.44	23	54.6667	ENSOCUG00000009587;	intron_7:62901634-62902166,intron_6:62899712-62901621,intron_8:62902207-62904241,intron_5:62895202-62899590,;	SC_R1,SC_R2,SC_R3,ZIKA_R1,ZIKA_R2,ZIKA_R3	32,19,18,63,64,37	104,98,152,93,142,111	ESCO1
novel_circ_0004881	14:74645533:74645779:+	246	246	25	21	23	26	33	22	114.541	104.765	129.502	109.877	138.15	83.5051	23	27	ENSOCUG00000010631;	exon_6:74645533-74645779,;	SC_R1,SC_R2,SC_R3,ZIKA_R1,ZIKA_R2,ZIKA_R3	25,21,23,26,33,22	63,57,73,63,61,61	PIK3CA
novel_circ_0022912	GL018736:397477:401109:+	3632	3632	25	28	16	30	33	5	114.541	139.687	90.0881	126.781	138.15	18.9784	23	22.6667	ENSOCUG00000001982;	intron_17:397585-398579,intron_18:398680-405635,;	SC_R1,SC_R2,SC_R3,ZIKA_R1,ZIKA_R2,ZIKA_R3	25,28,16,30,33,5	52,87,57,49,50,60	GIGYF2
novel_circ_0005751	15:74582986:74583836:-	850	476	27	14	28	21	23	16	123.705	69.8436	157.654	88.7465	96.2863	60.731	23	20	ENSOCUG00000014641;	intron_10:74583431-74583725,exon_17:74582986-74583168,;	SC_R1,SC_R2,SC_R3,ZIKA_R1,ZIKA_R2,ZIKA_R3	27,14,28,21,23,16	45,29,51,31,40,46	USO1
novel_circ_0022925	GL018736:892612:896593:+	3981	3981	29	28	12	9	25	24	132.868	139.687	67.566	38.0342	104.659	91.0965	23	19.3333	ENSOCUG00000001873;	intron_1:892723-895923,intron_2:896004-934816,;	SC_R1,SC_R2,SC_R3,ZIKA_R1,ZIKA_R2,ZIKA_R3	29,28,12,9,25,24	18,12,12,13,11,12	DGKD
novel_circ_0009515	19:53068678:53070095:-	1417	735	20	27	21	54	89	44	91.633	134.698	118.241	228.205	372.586	167.01	22.6667	62.3333	ENSOCUG00000014338;	intron_13:53069225-53069960,;	SC_R1,SC_R2,SC_R3,ZIKA_R1,ZIKA_R2,ZIKA_R3	20,27,21,54,89,44	21,17,17,20,9,10	ABCA5
novel_circ_0002274	13:101763807:101765730:-	1923	1669	29	24	15	40	75	41	132.868	119.732	84.4576	169.041	313.977	155.623	22.6667	52	ENSOCUG00000015532;	intron_13:101765006-101765587,exon_15:101764824-101765006,intron_12:101763918-101764824,;	SC_R1,SC_R2,SC_R3,ZIKA_R1,ZIKA_R2,ZIKA_R3	29,24,15,40,75,41	22,19,10,17,34,26	CACHD1
novel_circ_0013950	3:53081156:53083130:-	1974	1744	21	19	28	30	35	28	96.2146	94.7877	157.654	126.781	146.523	106.279	22.6667	31	ENSOCUG00000007739;	intron_4:53081267-53083011,;	SC_R1,SC_R2,SC_R3,ZIKA_R1,ZIKA_R2,ZIKA_R3	21,19,28,30,35,28	30,26,16,8,24,12	FBXW11
novel_circ_0019210	7:59589848:59590293:-	445	445	25	16	27	24	32	23	114.541	79.8212	152.024	101.425	133.964	87.3008	22.6667	26.3333	ENSOCUG00000004917;	exon_2:59589848-59590323,;	SC_R1,SC_R2,SC_R3,ZIKA_R1,ZIKA_R2,ZIKA_R3	25,16,27,24,32,23	71,58,103,52,78,64	AMMECR1L
novel_circ_0011802	2:116004003:116004800:+	797	395	25	30	13	20	35	18	114.541	149.665	73.1965	84.5205	146.523	68.3223	22.6667	24.3333	ENSOCUG00000011204;	intron_8:116004112-116004507,;	SC_R1,SC_R2,SC_R3,ZIKA_R1,ZIKA_R2,ZIKA_R3	25,30,13,20,35,18	2,5,2,2,4,3	TIA1
novel_circ_0006864	17:17030250:17031142:+	892	892	23	27	18	12	26	17	105.378	134.698	101.349	50.7123	108.845	64.5267	22.6667	18.3333	--	--	SC_R1,SC_R2,SC_R3,ZIKA_R1,ZIKA_R2,ZIKA_R3	23,27,18,12,26,17	0,0,0,0,0,0	--
novel_circ_0002156	12:94760650:94763576:-	2926	1204	47	8	13	16	30	5	215.338	39.9106	73.1965	67.6164	125.591	18.9784	22.6667	17	ENSOCUG00000013383;	intron_6:94760775-94761979,;	SC_R1,SC_R2,SC_R3,ZIKA_R1,ZIKA_R2,ZIKA_R3	47,8,13,16,30,5	3,2,1,6,1,2	RTN4IP1
novel_circ_0019806	8:24850508:24850783:+	275	275	49	0	19	16	29	6	224.501	0	106.98	67.6164	121.404	22.7741	22.6667	17	--	--	SC_R1,SC_R3,ZIKA_R1,ZIKA_R2,ZIKA_R3	49,19,16,29,6	0,0,0,0,0	--
novel_circ_0009734	1:104172060:104172599:-	539	212	13	38	17	16	15	17	59.5614	189.575	95.7186	67.6164	62.7954	64.5267	22.6667	16	ENSOCUG00000009662;	exon_3:104172387-104172599,;	SC_R1,SC_R2,SC_R3,ZIKA_R1,ZIKA_R2,ZIKA_R3	13,38,17,16,15,17	15,30,21,6,10,18	BCO2
novel_circ_0013136	2:97199201:97215072:+	15871	7147	29	25	14	11	22	7	132.868	124.721	78.8271	46.4863	92.0999	26.5698	22.6667	13.3333	ENSOCUG00000011125;	intron_3:97211233-97214938,exon_1:97208373-97208691,intron_2:97208691-97210962,intron_1:97207986-97208568,exon_3:97210962-97211233,;	SC_R1,SC_R2,SC_R3,ZIKA_R1,ZIKA_R2,ZIKA_R3	29,25,14,11,22,7	109,119,52,62,60,58	ZC3H6
novel_circ_0015054	5:13584220:13585801:+	1581	1445	36	19	13	18	12	8	164.939	94.7877	73.1965	76.0684	50.2363	30.3655	22.6667	12.6667	ENSOCUG00000014974;	intron_2:13584386-13585665,exon_2:13584220-13584386,;	SC_R1,SC_R2,SC_R3,ZIKA_R1,ZIKA_R2,ZIKA_R3	36,19,13,18,12,8	49,18,39,29,43,22	COQ9
novel_circ_0025359	GL019066:184093:192804:-	8711	8711	17	23	27	28	55	65	77.888	114.743	152.024	118.329	230.25	246.72	22.3333	49.3333	--	--	SC_R1,SC_R2,SC_R3,ZIKA_R1,ZIKA_R2,ZIKA_R3	17,23,27,28,55,65	0,0,0,0,0,0	--
novel_circ_0003336	13:42083879:42084463:+	584	150	24	26	17	17	61	12	109.96	129.709	95.7186	71.8424	255.368	45.5482	22.3333	30	ENSOCUG00000013924;	exon_9:42084313-42084463,;	SC_R1,SC_R2,SC_R3,ZIKA_R1,ZIKA_R2,ZIKA_R3	24,26,17,17,61,12	1,1,3,3,0,2	OTUD7B
novel_circ_0025654	GL019275:5740:6446:+	706	706	27	20	20	19	48	19	123.705	99.7765	112.61	80.2945	200.945	72.118	22.3333	28.6667	ENSOCUG00000003231;	exon_1:5616-6446,;	SC_R1,SC_R2,SC_R3,ZIKA_R1,ZIKA_R2,ZIKA_R3	27,20,20,19,48,19	66,51,61,80,124,57	TBC1D14
novel_circ_0023597	GL018768:900180:908894:+	8714	8355	6	31	30	24	43	18	27.4899	154.654	168.915	101.425	180.013	68.3223	22.3333	28.3333	ENSOCUG00000012600;	intron_1:900324-908035,intron_2:908125-908769,;	SC_R1,SC_R2,SC_R3,ZIKA_R1,ZIKA_R2,ZIKA_R3	6,31,30,24,43,18	13,52,73,29,22,60	PTPN9
novel_circ_0008899	19:18696538:18710446:-	13908	13640	23	21	23	21	34	21	105.378	104.765	129.502	88.7465	142.336	79.7094	22.3333	25.3333	ENSOCUG00000015730;	intron_11:18702869-18704863,intron_12:18704957-18710354,intron_10:18696706-18702787,exon_11:18696538-18696706,;	SC_R1,SC_R2,SC_R3,ZIKA_R1,ZIKA_R2,ZIKA_R3	23,21,23,21,34,21	114,136,113,84,77,87	TAOK1
novel_circ_0007666	17:74259880:74272171:+	12291	11902	24	19	24	8	42	18	109.96	94.7877	135.132	33.8082	175.827	68.3223	22.3333	22.6667	ENSOCUG00000010650;	intron_4:74260051-74261336,exon_4:74259880-74260051,intron_6:74269425-74272030,intron_5:74261467-74269308,;	SC_R1,SC_R2,SC_R3,ZIKA_R1,ZIKA_R2,ZIKA_R3	24,19,24,8,42,18	194,202,176,229,186,187	KTN1
novel_circ_0007062	17:29117357:29120353:-	2996	2729	21	13	33	18	15	20	96.2146	64.8547	185.807	76.0684	62.7954	75.9137	22.3333	17.6667	ENSOCUG00000017449;	intron_9:29117482-29120211,;	SC_R1,SC_R2,SC_R3,ZIKA_R1,ZIKA_R2,ZIKA_R3	21,13,33,18,15,20	10,3,2,11,5,7	TMEM62
novel_circ_0013009	2:84183842:84216072:-	32230	32230	19	23	25	9	15	28	87.0513	114.743	140.763	38.0342	62.7954	106.279	22.3333	17.3333	ENSOCUG00000013192;	intron_1:84180114-84196616,intron_2:84196797-84215977,exon_6:84196616-84196797,;	SC_R1,SC_R2,SC_R3,ZIKA_R1,ZIKA_R2,ZIKA_R3	19,23,25,9,15,28	334,476,414,227,238,357	SULT1C4
novel_circ_0022183	GL018717:1784805:1786158:+	1353	1108	19	22	26	13	21	14	87.0513	109.754	146.393	54.9383	87.9136	53.1396	22.3333	16	ENSOCUG00000025901;	intron_11:1785233-1785389,exon_12:1785389-1785750,intron_10:1784533-1785124,;	SC_R1,SC_R2,SC_R3,ZIKA_R1,ZIKA_R2,ZIKA_R3	19,22,26,13,21,14	484,533,741,409,477,793	-
novel_circ_0000155	10:34428724:34429445:-	721	503	31	15	21	23	14	7	142.031	74.8324	118.241	97.1986	58.609	26.5698	22.3333	14.6667	ENSOCUG00000012292;	intron_16:34428845-34429348,;	SC_R1,SC_R2,SC_R3,ZIKA_R1,ZIKA_R2,ZIKA_R3	31,15,21,23,14,7	8,12,8,5,6,6	CASD1
novel_circ_0005295	15:103845161:103851359:+	6198	6079	27	21	18	37	53	51	123.705	104.765	101.349	156.363	221.877	193.58	22	47	ENSOCUG00000013330;	exon_4:103851184-103851359,intron_3:103845663-103851184,intron_2:103845220-103845603,;	SC_R1,SC_R2,SC_R3,ZIKA_R1,ZIKA_R2,ZIKA_R3	27,21,18,37,53,51	115,113,166,95,126,114	LARP1B
novel_circ_0004860	14:69817477:69818018:+	541	541	33	16	17	73	39	27	151.194	79.8212	95.7186	308.5	163.268	102.484	22	46.3333	--	--	SC_R1,SC_R2,SC_R3,ZIKA_R1,ZIKA_R2,ZIKA_R3	33,16,17,73,39,27	0,0,0,0,0,0	--
novel_circ_0013208	3:101924200:101924610:+	410	410	25	27	14	37	39	25	114.541	134.698	78.8271	156.363	163.268	94.8921	22	33.6667	--	--	SC_R1,SC_R2,SC_R3,ZIKA_R1,ZIKA_R2,ZIKA_R3	25,27,14,37,39,25	0,0,0,0,0,0	--
novel_circ_0001020	12:101910481:101912457:-	1976	1644	28	18	20	31	27	21	128.286	89.7989	112.61	131.007	113.032	79.7094	22	26.3333	ENSOCUG00000000598;	intron_11:101911156-101912339,intron_10:101910620-101911081,;	SC_R1,SC_R2,SC_R3,ZIKA_R1,ZIKA_R2,ZIKA_R3	28,18,20,31,27,21	20,12,7,13,25,12	HDAC2
novel_circ_0015776	7:111232732:111232941:+	209	209	7	28	31	14	22	5	32.0715	139.687	174.546	59.1643	92.0999	18.9784	22	13.6667	ENSOCUG00000014820;	exon_2:111232732-111232941,;	SC_R1,SC_R2,SC_R3,ZIKA_R1,ZIKA_R2,ZIKA_R3	7,28,31,14,22,5	61,76,105,47,76,53	CYBRD1
novel_circ_0005979	16:15625227:15626165:+	938	938	20	25	21	17	4	14	91.633	124.721	118.241	71.8424	16.7454	53.1396	22	11.6667	ENSOCUG00000004961;	intron_1:15600621-15781238,;	SC_R1,SC_R2,SC_R3,ZIKA_R1,ZIKA_R2,ZIKA_R3	20,25,21,17,4,14	182,148,135,81,62,92	CELF2
novel_circ_0002944	13:138600473:138601070:-	597	507	36	8	21	48	43	21	164.939	39.9106	118.241	202.849	180.013	79.7094	21.6667	37.3333	ENSOCUG00000005314;	exon_5:138600829-138601070,intron_15:138600563-138600829,;	SC_R1,SC_R2,SC_R3,ZIKA_R1,ZIKA_R2,ZIKA_R3	36,8,21,48,43,21	47,32,31,55,64,28	ARID1A
novel_circ_0010426	1:1832033:1841241:+	9208	8841	30	21	14	34	37	39	137.449	104.765	78.8271	143.685	154.895	148.032	21.6667	36.6667	ENSOCUG00000004268;	intron_2:1832164-1836877,exon_5:1841091-1841241,intron_4:1839615-1841091,intron_3:1836994-1839496,;	SC_R1,SC_R2,SC_R3,ZIKA_R1,ZIKA_R2,ZIKA_R3	30,21,14,34,37,39	240,244,121,218,236,159	KIAA0368
novel_circ_0012849	2:62639947:62640216:-	269	269	21	15	29	33	25	27	96.2146	74.8324	163.285	139.459	104.659	102.484	21.6667	28.3333	ENSOCUG00000002591;	exon_4:62639947-62640216,;	SC_R1,SC_R2,SC_R3,ZIKA_R1,ZIKA_R2,ZIKA_R3	21,15,29,33,25,27	51,44,46,39,30,48	CFAP97
novel_circ_0005936	15:98162290:98163836:+	1546	1546	22	19	24	23	26	35	100.796	94.7877	135.132	97.1986	108.845	132.849	21.6667	28	ENSOCUG00000014811;	exon_65:98162290-98162506,intron_65:98162506-98163655,exon_66:98163655-98163836,;	SC_R1,SC_R2,SC_R3,ZIKA_R1,ZIKA_R2,ZIKA_R3	22,19,24,23,26,35	24,25,33,19,26,25	KIAA1109
novel_circ_0000847	11:75112911:75151081:-	38170	38009	29	28	8	17	24	26	132.868	139.687	45.044	71.8424	100.473	98.6878	21.6667	22.3333	ENSOCUG00000011689;	intron_11:75112961-75117762,exon_2:75150889-75151081,intron_12:75117836-75126237,intron_13:75126274-75150889,;	SC_R1,SC_R2,SC_R3,ZIKA_R1,ZIKA_R2,ZIKA_R3	29,28,8,17,24,26	1591,3289,3107,930,2112,1568	PDE4D
novel_circ_0014668	4:5280062:5281905:-	1843	1843	23	25	17	16	26	18	105.378	124.721	95.7186	67.6164	108.845	68.3223	21.6667	20	ENSOCUG00000015354;	exon_8:5280062-5280258,exon_7:5281747-5281905,intron_17:5280258-5281747,;	SC_R1,SC_R2,SC_R3,ZIKA_R1,ZIKA_R2,ZIKA_R3	23,25,17,16,26,18	47,81,58,33,54,72	ITCH
novel_circ_0012951	2:77057253:77062572:+	5319	4973	26	13	26	23	23	4	119.123	64.8547	146.393	97.1986	96.2863	15.1827	21.6667	16.6667	ENSOCUG00000017234;	intron_9:77060205-77062413,intron_8:77057353-77060118,;	SC_R1,SC_R2,SC_R3,ZIKA_R1,ZIKA_R2,ZIKA_R3	26,13,26,23,23,4	17,29,9,17,25,13	GSR
novel_circ_0001808	12:47134215:47136935:-	2720	2544	26	19	20	13	19	16	119.123	94.7877	112.61	54.9383	79.5408	60.731	21.6667	16	ENSOCUG00000004816;	intron_2:47134308-47135109,intron_3:47135192-47136778,exon_4:47136778-47136935,;	SC_R1,SC_R2,SC_R3,ZIKA_R1,ZIKA_R2,ZIKA_R3	26,19,20,13,19,16	11,15,20,10,16,25	RAB23
novel_circ_0005340	15:12851767:12852394:-	627	627	15	32	18	10	17	14	68.7247	159.642	101.349	42.2602	71.1681	53.1396	21.6667	13.6667	ENSOCUG00000002636;	exon_4:12851767-12852394,;	SC_R1,SC_R2,SC_R3,ZIKA_R1,ZIKA_R2,ZIKA_R3	15,32,18,10,17,14	279,340,283,336,296,411	FAM160A1
novel_circ_0019346	7:8713308:8713996:-	688	170	28	12	25	0	0	6	128.286	59.8659	140.763	0	0	22.7741	21.6667	2	ENSOCUG00000026796;	exon_6:8713577-8713747,;	SC_R1,SC_R2,SC_R3,ZIKA_R3	28,12,25,6	1,0,3,1	ZYX
novel_circ_0020356	9:102869710:102871695:+	1985	1689	21	25	18	35	50	11	96.2146	124.721	101.349	147.911	209.318	41.7525	21.3333	32	ENSOCUG00000012130;	intron_8:102869846-102871159,intron_9:102871224-102871600,;	SC_R1,SC_R2,SC_R3,ZIKA_R1,ZIKA_R2,ZIKA_R3	21,25,18,35,50,11	14,11,15,7,11,19	ZCCHC2
novel_circ_0021776	GL018705:1385868:1386263:-	395	162	35	12	17	20	53	17	160.358	59.8659	95.7186	84.5205	221.877	64.5267	21.3333	30	ENSOCUG00000025889;	exon_7:1386101-1386263,;	SC_R1,SC_R2,SC_R3,ZIKA_R1,ZIKA_R2,ZIKA_R3	35,12,17,20,53,17	19,18,22,14,21,15	-
novel_circ_0021260	9:91623883:91625526:+	1643	1643	28	17	19	24	33	30	128.286	84.81	106.98	101.425	138.15	113.871	21.3333	29	ENSOCUG00000003929;	exon_1:91623883-91624268,exon_2:91625351-91625526,intron_1:91624268-91625351,;	SC_R1,SC_R2,SC_R3,ZIKA_R1,ZIKA_R2,ZIKA_R3	28,17,19,24,33,30	511,386,405,385,469,435	SMAD4
novel_circ_0006407	16:48967480:48968301:-	821	567	36	10	18	27	27	30	164.939	49.8883	101.349	114.103	113.032	113.871	21.3333	28	ENSOCUG00000000520;	intron_2:48967621-48968188,;	SC_R1,SC_R2,SC_R3,ZIKA_R1,ZIKA_R2,ZIKA_R3	36,10,18,27,27,30	3,1,1,1,7,1	CNIH4
novel_circ_0004956	14:78633109:78636483:-	3374	3243	30	23	11	28	32	17	137.449	114.743	61.9355	118.329	133.964	64.5267	21.3333	25.6667	ENSOCUG00000012386;	intron_5:78635017-78636266,intron_4:78633240-78634848,exon_1:78636266-78636483,exon_2:78634848-78635017,;	SC_R1,SC_R2,SC_R3,ZIKA_R1,ZIKA_R2,ZIKA_R3	30,23,11,28,32,17	476,333,302,285,312,301	-
novel_circ_0015407	6:13280718:13294879:+	14161	14161	24	26	14	15	31	31	109.96	129.709	78.8271	63.3904	129.777	117.666	21.3333	25.6667	ENSOCUG00000004285;	exon_2:13280718-13280909,intron_3:13288118-13294694,intron_2:13280909-13287908,exon_4:13294694-13294879,exon_3:13287908-13288118,;	SC_R1,SC_R2,SC_R3,ZIKA_R1,ZIKA_R2,ZIKA_R3	24,26,14,15,31,31	199,212,171,177,188,221	METTL9
novel_circ_0012172	2:143850050:143851418:-	1368	1094	17	28	19	7	18	26	77.888	139.687	106.98	29.5822	75.3545	98.6878	21.3333	17	ENSOCUG00000015526;	intron_17:143850200-143851294,;	SC_R1,SC_R2,SC_R3,ZIKA_R1,ZIKA_R2,ZIKA_R3	17,28,19,7,18,26	4,7,1,3,5,1	EML4
novel_circ_0015010	4:91229855:91231162:-	1307	1039	22	24	18	11	24	16	100.796	119.732	101.349	46.4863	100.473	60.731	21.3333	17	ENSOCUG00000005030;	intron_27:91230691-91231119,intron_26:91229976-91230587,;	SC_R1,SC_R2,SC_R3,ZIKA_R1,ZIKA_R2,ZIKA_R3	22,24,18,11,24,16	10,6,6,7,5,12	WASHC4
novel_circ_0007390	17:51908625:51911869:+	3244	2928	26	21	16	27	40	29	119.123	104.765	90.0881	114.103	167.454	110.075	21	32	ENSOCUG00000010548;	intron_3:51908703-51909965,intron_4:51910097-51911763,;	SC_R1,SC_R2,SC_R3,ZIKA_R1,ZIKA_R2,ZIKA_R3	26,21,16,27,40,29	29,37,23,23,27,35	ARHGAP5
novel_circ_0009446	19:50269328:50272478:+	3150	2968	26	28	9	26	26	38	119.123	139.687	50.6745	109.877	108.845	144.236	21	30	ENSOCUG00000008856;	intron_3:50269453-50272421,;	SC_R1,SC_R2,SC_R3,ZIKA_R1,ZIKA_R2,ZIKA_R3	26,28,9,26,26,38	77,139,52,138,120,181	HELZ
novel_circ_0012865	2:62962238:62963689:-	1451	1366	31	21	11	27	16	32	142.031	104.765	61.9355	114.103	66.9818	121.462	21	25	ENSOCUG00000005808;	intron_6:62962323-62963537,exon_2:62963537-62963689,;	SC_R1,SC_R2,SC_R3,ZIKA_R1,ZIKA_R2,ZIKA_R3	31,21,11,27,16,32	592,434,1052,188,316,1085	PDLIM3
novel_circ_0023278	GL018751:1280252:1282219:-	1967	1967	33	22	8	22	28	20	151.194	109.754	45.044	92.9725	117.218	75.9137	21	23.3333	ENSOCUG00000001281;	exon_2:1280252-1280435,intron_2:1280435-1323405,;	SC_R1,SC_R2,SC_R3,ZIKA_R1,ZIKA_R2,ZIKA_R3	33,22,8,22,28,20	39,32,13,20,13,21	WDR20
novel_circ_0007357	17:50957724:50965365:-	7641	7518	18	16	29	26	22	18	82.4697	79.8212	163.285	109.877	92.0999	68.3223	21	22	ENSOCUG00000003816;	intron_15:50961493-50965242,intron_14:50957947-50961336,exon_30:50957724-50957947,exon_29:50961336-50961493,;	SC_R1,SC_R2,SC_R3,ZIKA_R1,ZIKA_R2,ZIKA_R3	18,16,29,26,22,18	302,315,309,262,286,260	HECTD1
novel_circ_0010994	1:71508865:71511344:+	2479	2368	15	24	24	19	19	28	68.7247	119.732	135.132	80.2945	79.5408	106.279	21	22	ENSOCUG00000000256;	intron_8:71509051-71511233,exon_8:71508865-71509051,;	SC_R1,SC_R2,SC_R3,ZIKA_R1,ZIKA_R2,ZIKA_R3	15,24,24,19,19,28	5,8,20,7,11,5	PTPDC1
novel_circ_0000109	10:3046425:3048466:-	2041	1822	19	29	15	23	23	18	87.0513	144.676	84.4576	97.1986	96.2863	68.3223	21	21.3333	ENSOCUG00000001142;	intron_8:3046536-3048358,;	SC_R1,SC_R2,SC_R3,ZIKA_R1,ZIKA_R2,ZIKA_R3	19,29,15,23,23,18	45,32,38,16,36,37	SNX13
novel_circ_0001741	12:44148668:44208502:+	59834	59744	14	27	22	0	8	13	64.1431	134.698	123.871	0	33.4909	49.3439	21	7	ENSOCUG00000010453;	intron_8:44155491-44208295,intron_7:44148713-44155446,exon_9:44208295-44208502,;	SC_R1,SC_R2,SC_R3,ZIKA_R2,ZIKA_R3	14,27,22,8,13	3394,3540,2094,1514,3285	MLIP
novel_circ_0011919	2:124851145:124861103:+	9958	9604	18	31	13	23	59	32	82.4697	154.654	73.1965	97.1986	246.995	121.462	20.6667	38	ENSOCUG00000017819;	exon_2:124851145-124851566,intron_2:124851566-124860749,;	SC_R1,SC_R2,SC_R3,ZIKA_R1,ZIKA_R2,ZIKA_R3	18,31,13,23,59,32	457,481,360,361,442,440	USP34
novel_circ_0003607	13:63260252:63271026:-	10774	10301	49	6	7	5	45	42	224.501	29.933	39.4135	21.1301	188.386	159.419	20.6667	30.6667	ENSOCUG00000010517;	intron_7:63265891-63266540,intron_6:63260396-63265764,intron_8:63266628-63270912,;	SC_R1,SC_R2,SC_R3,ZIKA_R1,ZIKA_R2,ZIKA_R3	49,6,7,5,45,42	36,40,36,23,35,31	SLC30A7
novel_circ_0009161	19:32902853:32903356:-	503	211	2	31	29	32	37	20	9.1633	154.654	163.285	135.233	154.895	75.9137	20.6667	29.6667	ENSOCUG00000008478;	exon_4:32902853-32903064,;	SC_R1,SC_R2,SC_R3,ZIKA_R1,ZIKA_R2,ZIKA_R3	2,31,29,32,37,20	10,13,19,19,26,15	STXBP4
novel_circ_0021179	9:83498785:83506445:+	7660	7386	28	17	17	29	27	25	128.286	84.81	95.7186	122.555	113.032	94.8921	20.6667	27	ENSOCUG00000009451;	intron_3:83498929-83506315,;	SC_R1,SC_R2,SC_R3,ZIKA_R1,ZIKA_R2,ZIKA_R3	28,17,17,29,27,25	79,104,31,56,74,61	PIK3C3
novel_circ_0023873	GL018789:422294:426685:-	4391	4089	16	18	28	16	17	27	73.3064	89.7989	157.654	67.6164	71.1681	102.484	20.6667	20	ENSOCUG00000023789;	intron_7:422403-426309,exon_2:426499-426682,;	SC_R1,SC_R2,SC_R3,ZIKA_R1,ZIKA_R2,ZIKA_R3	16,18,28,16,17,27	47,46,29,46,52,61	-
novel_circ_0023244	GL018750:1757572:1768037:+	10465	10058	21	21	20	20	16	20	96.2146	104.765	112.61	84.5205	66.9818	75.9137	20.6667	18.6667	ENSOCUG00000014408;	intron_5:1759916-1767945,intron_3:1757718-1758019,intron_4:1758115-1759843,;	SC_R1,SC_R2,SC_R3,ZIKA_R1,ZIKA_R2,ZIKA_R3	21,21,20,20,16,20	91,150,72,113,91,117	FAM208B
novel_circ_0010424	1:1832033:1836994:+	4961	4713	22	28	12	14	13	10	100.796	139.687	67.566	59.1643	54.4227	37.9569	20.6667	12.3333	ENSOCUG00000004268;	intron_2:1832164-1836877,;	SC_R1,SC_R2,SC_R3,ZIKA_R1,ZIKA_R2,ZIKA_R3	22,28,12,14,13,10	141,144,70,107,132,88	KIAA0368
novel_circ_0021313	9:98807707:98808736:+	1029	753	33	13	16	8	14	10	151.194	64.8547	90.0881	33.8082	58.609	37.9569	20.6667	10.6667	ENSOCUG00000014471;	exon_8:98808569-98808736,intron_7:98807983-98808569,;	SC_R1,SC_R2,SC_R3,ZIKA_R1,ZIKA_R2,ZIKA_R3	33,13,16,8,14,10	2,3,5,10,12,4	NEDD4L
novel_circ_0024398	GL018834:317929:319785:+	1856	1613	36	9	16	63	57	31	164.939	44.8994	90.0881	266.24	238.623	117.666	20.3333	50.3333	ENSOCUG00000023842;	intron_2:318074-319687,;	SC_R1,SC_R2,SC_R3,ZIKA_R1,ZIKA_R2,ZIKA_R3	36,9,16,63,57,31	15,14,18,15,18,13	--
novel_circ_0023238	GL018750:1751925:1758115:+	6190	5814	23	17	21	35	58	32	105.378	84.81	118.241	147.911	242.809	121.462	20.3333	41.6667	ENSOCUG00000014408;	intron_2:1752059-1757572,intron_3:1757718-1758019,;	SC_R1,SC_R2,SC_R3,ZIKA_R1,ZIKA_R2,ZIKA_R3	23,17,21,35,58,32	53,88,44,60,57,62	FAM208B
novel_circ_0013153	2:99465773:99469133:-	3360	3360	16	42	3	70	45	0	73.3064	209.531	16.8915	295.822	188.386	0	20.3333	38.3333	ENSOCUG00000016949;	exon_3:99465773-99465987,exon_2:99468956-99469133,intron_8:99465987-99468956,;	SC_R1,SC_R2,SC_R3,ZIKA_R1,ZIKA_R2	16,42,3,70,45	295,261,274,252,314	SMYD1
novel_circ_0012987	2:83845575:83846137:-	562	162	27	17	17	26	41	30	123.705	84.81	95.7186	109.877	171.641	113.871	20.3333	32.3333	ENSOCUG00000001165;	exon_13:83845975-83846137,;	SC_R1,SC_R2,SC_R3,ZIKA_R1,ZIKA_R2,ZIKA_R3	27,17,17,26,41,30	5,10,7,6,6,6	RANBP2
novel_circ_0012043	2:132301852:132304139:+	2287	1987	25	14	22	29	32	21	114.541	69.8436	123.871	122.555	133.964	79.7094	20.3333	27.3333	ENSOCUG00000004696;	exon_14:132303988-132304139,intron_11:132301942-132303778,;	SC_R1,SC_R2,SC_R3,ZIKA_R1,ZIKA_R2,ZIKA_R3	25,14,22,29,32,21	17,34,19,19,29,47	-
novel_circ_0019324	7:86549653:86553205:+	3552	3442	21	17	23	24	38	16	96.2146	84.81	129.502	101.425	159.082	60.731	20.3333	26	ENSOCUG00000016398;	exon_2:86549653-86549861,intron_2:86549861-86552730,intron_3:86552840-86553050,exon_4:86553050-86553205,;	SC_R1,SC_R2,SC_R3,ZIKA_R1,ZIKA_R2,ZIKA_R3	21,17,23,24,38,16	64,110,51,60,112,78	ACVR2A
novel_circ_0011671	21:7581310:7584455:-	3145	2825	33	18	10	32	25	19	151.194	89.7989	56.305	135.233	104.659	72.118	20.3333	25.3333	ENSOCUG00000002855;	intron_23:7582677-7584418,intron_22:7582105-7582617,intron_21:7581461-7582033,;	SC_R1,SC_R2,SC_R3,ZIKA_R1,ZIKA_R2,ZIKA_R3	33,18,10,32,25,19	15,14,13,18,14,6	ATXN2
novel_circ_0026431	X:69471266:69473259:-	1993	1993	15	20	26	28	27	17	68.7247	99.7765	146.393	118.329	113.032	64.5267	20.3333	24	ENSOCUG00000007579;	exon_14:69471266-69471488,intron_22:69472924-69473156,intron_21:69471425-69472843,intron_21:69471488-69473138,;	SC_R1,SC_R2,SC_R3,ZIKA_R1,ZIKA_R2,ZIKA_R3	15,20,26,28,27,17	52,47,40,39,35,39	ATRX
novel_circ_0000896	11:81715852:81718988:+	3136	2670	25	26	10	25	27	15	114.541	129.709	56.305	105.651	113.032	56.9353	20.3333	22.3333	ENSOCUG00000024056;	intron_2:81715955-81718625,;	SC_R1,SC_R2,SC_R3,ZIKA_R1,ZIKA_R2,ZIKA_R3	25,26,10,25,27,15	28,22,11,19,17,28	PPWD1
novel_circ_0014315	4:16082836:16090175:+	7339	6912	28	19	14	7	4	4	128.286	94.7877	78.8271	29.5822	16.7454	15.1827	20.3333	5	ENSOCUG00000017951;	intron_28:16082945-16088312,intron_30:16089760-16090037,intron_29:16088423-16089691,;	SC_R1,SC_R2,SC_R3,ZIKA_R1,ZIKA_R2,ZIKA_R3	28,19,14,7,4,4	30,33,24,17,26,19	RALGAPA2
novel_circ_0022151	GL018715:965545:965998:+	453	199	30	29	2	0	3	0	137.449	144.676	11.261	0	12.5591	0	20.3333	1	ENSOCUG00000000354;	exon_6:965545-965744,;	SC_R1,SC_R2,SC_R3,ZIKA_R2	30,29,2,3	16,16,8,7	RPP40
novel_circ_0008534	18:58424094:58427276:+	3182	2909	18	24	18	61	50	19	82.4697	119.732	101.349	257.788	209.318	72.118	20	43.3333	ENSOCUG00000016811;	intron_6:58424235-58427144,;	SC_R1,SC_R2,SC_R3,ZIKA_R1,ZIKA_R2,ZIKA_R3	18,24,18,61,50,19	16,45,9,28,27,38	RBM20
novel_circ_0020586	9:17798612:17799156:-	544	298	20	20	20	25	34	21	91.633	99.7765	112.61	105.651	142.336	79.7094	20	26.6667	ENSOCUG00000025460;	exon_3:17798612-17798910,;	SC_R1,SC_R2,SC_R3,ZIKA_R1,ZIKA_R2,ZIKA_R3	20,20,20,25,34,21	64,41,67,59,62,66	RASSF1
novel_circ_0005916	15:97382305:97396500:-	14195	14195	19	16	25	25	25	29	87.0513	79.8212	140.763	105.651	104.659	110.075	20	26.3333	--	--	SC_R1,SC_R2,SC_R3,ZIKA_R1,ZIKA_R2,ZIKA_R3	19,16,25,25,25,29	0,0,0,0,0,0	--
novel_circ_0021470	GL018699:4207864:4209001:-	1137	333	24	14	22	28	32	18	109.96	69.8436	123.871	118.329	133.964	68.3223	20	26	ENSOCUG00000009382;	exon_5:4207864-4208022,exon_4:4208826-4209001,;	SC_R1,SC_R2,SC_R3,ZIKA_R1,ZIKA_R2,ZIKA_R3	24,14,22,28,32,18	20,20,24,21,32,21	RABGAP1
novel_circ_0011276	20:15206176:15229992:+	23816	23816	24	22	14	16	42	13	109.96	109.754	78.8271	67.6164	175.827	49.3439	20	23.6667	--	--	SC_R1,SC_R2,SC_R3,ZIKA_R1,ZIKA_R2,ZIKA_R3	24,22,14,16,42,13	0,0,0,0,0,0	--
novel_circ_0002222	12:99128100:99128993:-	893	893	22	20	18	22	32	16	100.796	99.7765	101.349	92.9725	133.964	60.731	20	23.3333	ENSOCUG00000017034;	exon_14:99128100-99128993,;	SC_R1,SC_R2,SC_R3,ZIKA_R1,ZIKA_R2,ZIKA_R3	22,20,18,22,32,16	309,217,247,251,292,315	REV3L
novel_circ_0026504	X:98140232:98142381:-	2149	1325	24	21	15	19	20	10	109.96	104.765	84.4576	80.2945	83.7272	37.9569	20	16.3333	ENSOCUG00000005996;	exon_36:98141602-98141760,intron_3:98140766-98141602,intron_5:98141912-98142243,;	SC_R1,SC_R2,SC_R3,ZIKA_R1,ZIKA_R2,ZIKA_R3	24,21,15,19,20,10	25,15,12,12,19,13	THOC2
novel_circ_0006313	16:3994885:4064937:-	70052	70052	12	20	28	11	17	17	54.9798	99.7765	157.654	46.4863	71.1681	64.5267	20	15	ENSOCUG00000006516;	exon_3:3994885-3995086,intron_6:3995086-4109497,;	SC_R1,SC_R2,SC_R3,ZIKA_R1,ZIKA_R2,ZIKA_R3	12,20,28,11,17,17	840,778,1428,1307,859,856	ZEB1
novel_circ_0022272	GL018719:2694996:2697251:+	2255	1895	14	22	24	5	11	2	64.1431	109.754	135.132	21.1301	46.05	7.59137	20	6	ENSOCUG00000015158;	intron_10:2695291-2697186,;	SC_R1,SC_R2,SC_R3,ZIKA_R1,ZIKA_R2,ZIKA_R3	14,22,24,5,11,2	7,14,4,4,4,2	COG6
novel_circ_0002680	13:128221313:128229620:-	8307	7914	22	25	12	18	39	19	100.796	124.721	67.566	76.0684	163.268	72.118	19.6667	25.3333	ENSOCUG00000001827;	intron_9:128228370-128229478,intron_8:128221437-128228243,;	SC_R1,SC_R2,SC_R3,ZIKA_R1,ZIKA_R2,ZIKA_R3	22,25,12,18,39,19	105,98,115,106,105,100	TMEM57
novel_circ_0010020	1:139025517:139034218:+	8701	8351	16	23	20	16	35	23	73.3064	114.743	112.61	67.6164	146.523	87.3008	19.6667	24.6667	ENSOCUG00000011923;	intron_9:139027753-139033137,intron_8:139025622-139027673,intron_10:139033192-139034108,;	SC_R1,SC_R2,SC_R3,ZIKA_R1,ZIKA_R2,ZIKA_R3	16,23,20,16,35,23	63,89,68,62,66,63	RSF1
novel_circ_0024861	GL018914:197846:198314:-	468	356	16	19	24	17	31	25	73.3064	94.7877	135.132	71.8424	129.777	94.8921	19.6667	24.3333	ENSOCUG00000015302;	intron_5:198011-198202,exon_17:197846-198011,;	SC_R1,SC_R2,SC_R3,ZIKA_R1,ZIKA_R2,ZIKA_R3	16,19,24,17,31,25	14,13,6,9,19,13	DNM2
novel_circ_0007566	17:6839211:6840652:+	1441	1294	28	20	11	27	24	19	128.286	99.7765	61.9355	114.103	100.473	72.118	19.6667	23.3333	ENSOCUG00000011751;	intron_16:6839358-6840499,exon_17:6840499-6840652,;	SC_R1,SC_R2,SC_R3,ZIKA_R1,ZIKA_R2,ZIKA_R3	28,20,11,27,24,19	20,7,11,7,6,8	DPP8
novel_circ_0006549	16:6524166:6525366:+	1200	917	14	31	14	33	9	6	64.1431	154.654	78.8271	139.459	37.6772	22.7741	19.6667	16	ENSOCUG00000007242;	intron_11:6524313-6525230,;	SC_R1,SC_R2,SC_R3,ZIKA_R1,ZIKA_R2,ZIKA_R3	14,31,14,33,9,6	6,12,4,7,3,2	ABCB10
novel_circ_0012407	2:160761903:160762165:+	262	262	0	54	5	0	0	36	0	269.397	28.1525	0	0	136.645	19.6667	12	--	--	SC_R2,SC_R3,ZIKA_R3	54,5,36	0,0,0	--
novel_circ_0012519	2:173428532:173429452:-	920	856	14	22	23	8	11	11	64.1431	109.754	129.502	33.8082	46.05	41.7525	19.6667	10	ENSOCUG00000023433;	exon_4:173428532-173428696,intron_43:173428696-173429388,;	SC_R1,SC_R2,SC_R3,ZIKA_R1,ZIKA_R2,ZIKA_R3	14,22,23,8,11,11	10,10,12,4,11,3	ITSN2
novel_circ_0006142	16:26560942:26571303:+	10361	10220	19	21	18	40	40	37	87.0513	104.765	101.349	169.041	167.454	140.44	19.3333	39	ENSOCUG00000009762;	exon_16:26571117-26571303,intron_15:26561083-26571117,;	SC_R1,SC_R2,SC_R3,ZIKA_R1,ZIKA_R2,ZIKA_R3	19,21,18,40,40,37	97,86,88,131,141,161	MTR
novel_circ_0004990	14:81567966:81569849:-	1883	1288	22	25	11	33	31	35	100.796	124.721	61.9355	139.459	129.777	132.849	19.3333	33	ENSOCUG00000004536;	exon_4:81569395-81569573,exon_7:81567966-81568279,intron_11:81568615-81569226,exon_3:81569663-81569849,;	SC_R1,SC_R2,SC_R3,ZIKA_R1,ZIKA_R2,ZIKA_R3	22,25,11,33,31,35	106,98,81,93,103,118	EIF2B5
novel_circ_0007556	17:6807226:6808242:+	1016	1016	21	26	11	33	31	16	96.2146	129.709	61.9355	139.459	129.777	60.731	19.3333	26.6667	ENSOCUG00000011751;	exon_4:6807226-6807400,intron_4:6807400-6808073,exon_5:6808073-6808242,;	SC_R1,SC_R2,SC_R3,ZIKA_R1,ZIKA_R2,ZIKA_R3	21,26,11,33,31,16	37,37,32,42,41,21	DPP8
novel_circ_0005607	15:61905168:61905419:+	251	251	23	14	21	23	37	18	105.378	69.8436	118.241	97.1986	154.895	68.3223	19.3333	26	ENSOCUG00000011389;	exon_9:61905168-61905419,;	SC_R1,SC_R2,SC_R3,ZIKA_R1,ZIKA_R2,ZIKA_R3	23,14,21,23,37,18	25,27,32,25,26,33	ABCG2
novel_circ_0014013	3:58655760:58656429:-	669	371	19	15	24	21	35	22	87.0513	74.8324	135.132	88.7465	146.523	83.5051	19.3333	26	ENSOCUG00000003228;	intron_6:58655855-58656059,exon_6:58656059-58656226,;	SC_R1,SC_R2,SC_R3,ZIKA_R1,ZIKA_R2,ZIKA_R3	19,15,24,21,35,22	20,19,15,12,21,27	CLK4
novel_circ_0013356	3:11790724:11799438:+	8714	8228	21	24	13	13	30	32	96.2146	119.732	73.1965	54.9383	125.591	121.462	19.3333	25	ENSOCUG00000001808;	intron_10:11790876-11795014,intron_11:11795122-11797039,intron_13:11798183-11799282,intron_12:11797163-11798081,exon_14:11799282-11799438,;	SC_R1,SC_R2,SC_R3,ZIKA_R1,ZIKA_R2,ZIKA_R3	21,24,13,13,30,32	307,388,125,100,223,208	SLC12A2
novel_circ_0002513	13:115347575:115348329:+	754	754	29	17	12	14	14	26	132.868	84.81	67.566	59.1643	58.609	98.6878	19.3333	18	ENSOCUG00000004293;	exon_14:115347575-115347737,intron_14:115347737-115348131,exon_15:115348131-115348329,;	SC_R1,SC_R2,SC_R3,ZIKA_R1,ZIKA_R2,ZIKA_R3	29,17,12,14,14,26	44,25,58,38,37,40	EPS15
novel_circ_0005190	14:95615524:95623133:+	7609	7609	20	24	14	11	23	17	91.633	119.732	78.8271	46.4863	96.2863	64.5267	19.3333	17	ENSOCUG00000001175;	exon_7:95622947-95627105,exon_6:95617506-95617685,intron_6:95617685-95622947,intron_5:95615646-95617506,;	SC_R1,SC_R2,SC_R3,ZIKA_R1,ZIKA_R2,ZIKA_R3	20,24,14,11,23,17	28,35,27,29,37,36	HACD2
novel_circ_0018994	7:33669202:33734970:+	65768	65536	23	21	14	13	17	21	105.378	104.765	78.8271	54.9383	71.1681	79.7094	19.3333	17	ENSOCUG00000007763;	intron_5:33706573-33734840,intron_4:33669262-33706531,;	SC_R1,SC_R2,SC_R3,ZIKA_R1,ZIKA_R2,ZIKA_R3	23,21,14,13,17,21	2318,2084,1665,960,474,689	CACNA2D1
novel_circ_0002925	13:137514615:137515807:+	1192	955	33	14	11	18	16	9	151.194	69.8436	61.9355	76.0684	66.9818	34.1612	19.3333	14.3333	ENSOCUG00000008020;	intron_14:137514730-137515685,;	SC_R1,SC_R2,SC_R3,ZIKA_R1,ZIKA_R2,ZIKA_R3	33,14,11,18,16,9	3,13,3,4,6,10	EYA3
novel_circ_0015421	6:14203886:14204963:-	1077	794	26	13	19	10	15	8	119.123	64.8547	106.98	42.2602	62.7954	30.3655	19.3333	11	ENSOCUG00000008411;	intron_9:14204041-14204835,;	SC_R1,SC_R2,SC_R3,ZIKA_R1,ZIKA_R2,ZIKA_R3	26,13,19,10,15,8	1,0,2,1,2,2	COG7
novel_circ_0021241	9:89072748:89073034:-	286	286	20	22	16	11	7	7	91.633	109.754	90.0881	46.4863	29.3045	26.5698	19.3333	8.33333	ENSOCUG00000011290;	exon_1:89072748-89073034,;	SC_R1,SC_R2,SC_R3,ZIKA_R1,ZIKA_R2,ZIKA_R3	20,22,16,11,7,7	21,24,36,43,25,27	SMAD2
novel_circ_0002750	13:131896582:131897793:+	1211	953	16	19	23	0	4	0	73.3064	94.7877	129.502	0	16.7454	0	19.3333	1.33333	ENSOCUG00000011960;	intron_7:131896725-131897678,;	SC_R1,SC_R2,SC_R3,ZIKA_R2	16,19,23,4	4,1,1,1	ECE1
novel_circ_0025417	GL019111:165102:166062:-	960	960	29	17	11	47	61	27	132.868	84.81	61.9355	198.623	255.368	102.484	19	45	--	--	SC_R1,SC_R2,SC_R3,ZIKA_R1,ZIKA_R2,ZIKA_R3	29,17,11,47,61,27	0,0,0,0,0,0	--
novel_circ_0000282	10:45078648:45082207:+	3559	3178	18	24	15	27	49	38	82.4697	119.732	84.4576	114.103	205.132	144.236	19	38	ENSOCUG00000002419;	intron_10:45079080-45082078,exon_10:45078900-45079080,;	SC_R1,SC_R2,SC_R3,ZIKA_R1,ZIKA_R2,ZIKA_R3	18,24,15,27,49,38	53,55,66,34,71,53	OGDH
novel_circ_0000528	11:403755:409526:+	5771	5681	17	9	31	33	29	28	77.888	44.8994	174.546	139.459	121.404	106.279	19	30	ENSOCUG00000009513;	intron_2:404232-409288,exon_1:403755-403929,intron_1:403929-404142,exon_3:409288-409526,;	SC_R1,SC_R2,SC_R3,ZIKA_R1,ZIKA_R2,ZIKA_R3	17,9,31,33,29,28	109,124,86,98,117,114	PAPD4
novel_circ_0001459	12:15122125:15122437:-	312	312	25	7	25	18	31	23	114.541	34.9218	140.763	76.0684	129.777	87.3008	19	24	--	--	SC_R1,SC_R2,SC_R3,ZIKA_R1,ZIKA_R2,ZIKA_R3	25,7,25,18,31,23	0,0,0,0,0,0	--
novel_circ_0015789	7:112862874:112871375:+	8501	8051	24	12	21	17	25	15	109.96	59.8659	118.241	71.8424	104.659	56.9353	19	19	ENSOCUG00000015053;	intron_4:112867146-112871093,intron_3:112862976-112867080,;	SC_R1,SC_R2,SC_R3,ZIKA_R1,ZIKA_R2,ZIKA_R3	24,12,21,17,25,15	123,144,169,113,119,136	MAP3K20
novel_circ_0011510	21:11812995:11814787:+	1792	826	18	24	15	22	19	13	82.4697	119.732	84.4576	92.9725	79.5408	49.3439	19	18	ENSOCUG00000007496;	intron_5:11813848-11814674,;	SC_R1,SC_R2,SC_R3,ZIKA_R1,ZIKA_R2,ZIKA_R3	18,24,15,22,19,13	8,6,11,9,10,2	SPPL3
novel_circ_0006772	17:11429451:11429765:+	314	314	18	12	27	26	15	11	82.4697	59.8659	152.024	109.877	62.7954	41.7525	19	17.3333	--	--	SC_R1,SC_R2,SC_R3,ZIKA_R1,ZIKA_R2,ZIKA_R3	18,12,27,26,15,11	0,0,0,0,0,0	--
novel_circ_0007669	17:74261336:74272171:+	10835	10446	33	13	11	6	27	12	151.194	64.8547	61.9355	25.3561	113.032	45.5482	19	15	ENSOCUG00000010650;	intron_6:74269425-74272030,intron_5:74261467-74269308,;	SC_R1,SC_R2,SC_R3,ZIKA_R1,ZIKA_R2,ZIKA_R3	33,13,11,6,27,12	93,111,107,141,117,112	KTN1
novel_circ_0004958	14:78696531:78696748:-	217	217	19	27	11	0	36	4	87.0513	134.698	61.9355	0	150.709	15.1827	19	13.3333	ENSOCUG00000012393;	exon_16:78696531-78696748,;	SC_R1,SC_R2,SC_R3,ZIKA_R2,ZIKA_R3	19,27,11,36,4	7,17,6,12,13	MCCC1
novel_circ_0013721	3:20702336:20703896:+	1560	1232	9	23	25	0	13	15	41.2348	114.743	140.763	0	54.4227	56.9353	19	9.33333	ENSOCUG00000008421;	exon_16:20702336-20702508,intron_17:20702508-20703568,;	SC_R1,SC_R2,SC_R3,ZIKA_R2,ZIKA_R3	9,23,25,13,15	11,10,7,4,5	KDM3B
novel_circ_0019762	8:18215655:18225275:+	9620	9333	23	0	33	25	74	32	105.378	0	185.807	105.651	309.791	121.462	18.6667	43.6667	ENSOCUG00000008023;	intron_16:18215763-18221371,intron_17:18221444-18225169,;	SC_R1,SC_R3,ZIKA_R1,ZIKA_R2,ZIKA_R3	23,33,25,74,32	208,131,96,235,143	ABCC9
novel_circ_0007845	17:84735587:84736020:+	433	433	25	19	12	29	42	12	114.541	94.7877	67.566	122.555	175.827	45.5482	18.6667	27.6667	--	--	SC_R1,SC_R2,SC_R3,ZIKA_R1,ZIKA_R2,ZIKA_R3	25,19,12,29,42,12	0,0,0,0,0,0	--
novel_circ_0019789	8:20261781:20272116:-	10335	10229	22	17	17	12	32	15	100.796	84.81	95.7186	50.7123	133.964	56.9353	18.6667	19.6667	ENSOCUG00000016677;	exon_1:20271908-20272118,intron_7:20261889-20271908,;	SC_R1,SC_R2,SC_R3,ZIKA_R1,ZIKA_R2,ZIKA_R3	22,17,17,12,32,15	159,150,129,144,149,142	-
novel_circ_0014897	4:8097364:8099909:-	2545	2221	19	29	8	25	19	11	87.0513	144.676	45.044	105.651	79.5408	41.7525	18.6667	18.3333	ENSOCUG00000014722;	intron_11:8097476-8099697,;	SC_R1,SC_R2,SC_R3,ZIKA_R1,ZIKA_R2,ZIKA_R3	19,29,8,25,19,11	31,41,25,19,24,37	CSNK2A1
novel_circ_0009798	1:108394411:108396253:+	1842	1580	25	17	14	13	11	27	114.541	84.81	78.8271	54.9383	46.05	102.484	18.6667	17	ENSOCUG00000026209;	intron_11:108394508-108396088,;	SC_R1,SC_R2,SC_R3,ZIKA_R1,ZIKA_R2,ZIKA_R3	25,17,14,13,11,27	2,4,1,2,0,7	NPAT
novel_circ_0014217	3:89467281:89505198:-	37917	37650	27	16	13	12	19	15	123.705	79.8212	73.1965	50.7123	79.5408	56.9353	18.6667	15.3333	ENSOCUG00000013843;	exon_4:89488496-89488656,intron_11:89467417-89488496,intron_12:89488656-89505067,;	SC_R1,SC_R2,SC_R3,ZIKA_R1,ZIKA_R2,ZIKA_R3	27,16,13,12,19,15	300,356,240,260,223,248	STAU2
novel_circ_0013960	3:54142563:54146089:+	3526	3452	17	18	21	16	13	7	77.888	89.7989	118.241	67.6164	54.4227	26.5698	18.6667	12	ENSOCUG00000000038;	intron_6:54144863-54146015,exon_6:54144673-54144863,exon_5:54142563-54142758,intron_5:54142758-54144673,;	SC_R1,SC_R2,SC_R3,ZIKA_R1,ZIKA_R2,ZIKA_R3	17,18,21,16,13,7	81,73,66,53,52,50	CREBRF
novel_circ_0004394	14:18786281:18799257:+	12976	12867	33	11	11	17	78	23	151.194	54.8771	61.9355	71.8424	326.536	87.3008	18.3333	39.3333	ENSOCUG00000011918;	exon_3:18798969-18799257,intron_2:18786390-18798969,;	SC_R1,SC_R2,SC_R3,ZIKA_R1,ZIKA_R2,ZIKA_R3	33,11,11,17,78,23	162,144,124,103,226,170	STT3B
novel_circ_0025418	GL019111:165102:166064:-	962	962	27	12	16	45	38	21	123.705	59.8659	90.0881	190.171	159.082	79.7094	18.3333	34.6667	--	--	SC_R1,SC_R2,SC_R3,ZIKA_R1,ZIKA_R2,ZIKA_R3	27,12,16,45,38,21	0,0,0,0,0,0	--
novel_circ_0019653	8:104232524:104235858:+	3334	3085	24	19	12	36	28	23	109.96	94.7877	67.566	152.137	117.218	87.3008	18.3333	29	ENSOCUG00000014299;	intron_10:104232624-104235709,;	SC_R1,SC_R2,SC_R3,ZIKA_R1,ZIKA_R2,ZIKA_R3	24,19,12,36,28,23	50,40,32,37,53,54	TPP2
novel_circ_0019247	7:63161911:63182068:-	20157	20049	20	18	17	25	34	24	91.633	89.7989	95.7186	105.651	142.336	91.0965	18.3333	27.6667	ENSOCUG00000008364;	intron_25:63162019-63181913,exon_1:63181913-63182068,;	SC_R1,SC_R2,SC_R3,ZIKA_R1,ZIKA_R2,ZIKA_R3	20,18,17,25,34,24	172,148,103,108,104,94	PTPN4
novel_circ_0000281	10:45077047:45077573:+	526	155	18	24	13	18	35	25	82.4697	119.732	73.1965	76.0684	146.523	94.8921	18.3333	26	ENSOCUG00000002419;	exon_7:45077047-45077202,;	SC_R1,SC_R2,SC_R3,ZIKA_R1,ZIKA_R2,ZIKA_R3	18,24,13,18,35,25	8,6,9,5,22,13	OGDH
novel_circ_0001314	12:135261531:135263493:+	1962	1962	10	22	23	25	28	23	45.8165	109.754	129.502	105.651	117.218	87.3008	18.3333	25.3333	ENSOCUG00000015080;	intron_41:135261737-135263338,exon_41:135261531-135261737,exon_42:135263338-135263493,;	SC_R1,SC_R2,SC_R3,ZIKA_R1,ZIKA_R2,ZIKA_R3	10,22,23,25,28,23	23,21,40,12,22,14	UTRN
novel_circ_0026106	X:18957035:18971740:-	14705	14493	22	16	17	25	24	25	100.796	79.8212	95.7186	105.651	100.473	94.8921	18.3333	24.6667	ENSOCUG00000022509;	exon_6:18962811-18962984,intron_40:18962984-18971647,intron_39:18957154-18962811,;	SC_R1,SC_R2,SC_R3,ZIKA_R1,ZIKA_R2,ZIKA_R3	22,16,17,25,24,25	679,889,443,327,290,439	-
novel_circ_0015337	5:9699346:9704852:+	5506	5395	25	16	14	39	28	7	114.541	79.8212	78.8271	164.815	117.218	26.5698	18.3333	24.6667	ENSOCUG00000001016;	intron_19:9699526-9704741,exon_19:9699346-9699526,;	SC_R1,SC_R2,SC_R3,ZIKA_R1,ZIKA_R2,ZIKA_R3	25,16,14,39,28,7	92,95,79,62,51,56	CHD9
novel_circ_0025102	GL018966:24946:26710:-	1764	1669	27	19	9	33	14	23	123.705	94.7877	50.6745	139.459	58.609	87.3008	18.3333	23.3333	ENSOCUG00000007979;	intron_2:25041-26542,exon_5:26542-26710,;	SC_R1,SC_R2,SC_R3,ZIKA_R1,ZIKA_R2,ZIKA_R3	27,19,9,33,14,23	37,33,17,38,43,23	TBP
novel_circ_0012910	2:68021225:68023554:+	2329	1913	19	15	21	20	29	17	87.0513	74.8324	118.241	84.5205	121.404	64.5267	18.3333	22	ENSOCUG00000005218;	intron_8:68021440-68022172,exon_8:68021225-68021440,intron_9:68022278-68023244,;	SC_R1,SC_R2,SC_R3,ZIKA_R1,ZIKA_R2,ZIKA_R3	19,15,21,20,29,17	153,155,156,76,130,101	MTUS1
novel_circ_0018366	7:137283613:137287238:-	3625	2791	15	29	11	26	19	15	68.7247	144.676	61.9355	109.877	79.5408	56.9353	18.3333	20	ENSOCUG00000000463;	intron_10:137283717-137286508,;	SC_R1,SC_R2,SC_R3,ZIKA_R1,ZIKA_R2,ZIKA_R3	15,29,11,26,19,15	45,30,24,15,29,11	GTF3C3
novel_circ_0012999	2:83909059:83909739:-	680	409	23	18	14	16	35	6	105.378	89.7989	78.8271	67.6164	146.523	22.7741	18.3333	19	ENSOCUG00000004451;	intron_6:83909209-83909618,;	SC_R1,SC_R2,SC_R3,ZIKA_R1,ZIKA_R2,ZIKA_R3	23,18,14,16,35,6	4,1,16,2,2,7	LIMS1
novel_circ_0002790	13:132349975:132350902:+	927	846	20	19	16	21	19	11	91.633	94.7877	90.0881	88.7465	79.5408	41.7525	18.3333	17	ENSOCUG00000002445;	intron_6:132350056-132350747,exon_7:132350747-132350902,;	SC_R1,SC_R2,SC_R3,ZIKA_R1,ZIKA_R2,ZIKA_R3	20,19,16,21,19,11	18,20,12,19,17,18	HP1BP3
novel_circ_0020608	9:19489575:19492209:+	2634	2489	7	29	19	21	17	11	32.0715	144.676	106.98	88.7465	71.1681	41.7525	18.3333	16.3333	ENSOCUG00000007957;	intron_2:19489628-19492117,;	SC_R1,SC_R2,SC_R3,ZIKA_R1,ZIKA_R2,ZIKA_R3	7,29,19,21,17,11	9,7,7,4,3,1	PHF7
novel_circ_0003099	13:25110250:25111282:+	1032	927	25	18	12	12	24	11	114.541	89.7989	67.566	50.7123	100.473	41.7525	18.3333	15.6667	ENSOCUG00000002264;	exon_2:25110250-25110457,intron_2:25110457-25111177,;	SC_R1,SC_R2,SC_R3,ZIKA_R1,ZIKA_R2,ZIKA_R3	25,18,12,12,24,11	10,11,7,25,31,29	ADCY10
novel_circ_0003918	13:89775405:89776616:-	1211	1116	29	6	19	46	43	65	132.868	29.933	106.98	194.397	180.013	246.72	18	51.3333	ENSOCUG00000016238;	intron_2:89775500-89776441,exon_24:89776441-89776616,;	SC_R1,SC_R2,SC_R3,ZIKA_R1,ZIKA_R2,ZIKA_R3	29,6,19,46,43,65	2,0,4,17,27,24	MSH4
novel_circ_0026107	X:18957035:19005820:-	48785	48402	23	16	15	20	33	32	105.378	79.8212	84.4576	84.5205	138.15	121.462	18	28.3333	ENSOCUG00000022509;	intron_42:19001531-19005727,intron_39:18957154-18962811,exon_6:18962811-18962984,intron_40:18962984-18971647,intron_41:18971740-19001453,;	SC_R1,SC_R2,SC_R3,ZIKA_R1,ZIKA_R2,ZIKA_R3	23,16,15,20,33,32	2382,2960,1565,1164,986,1608	-
novel_circ_0008637	18:67111606:67112237:+	631	372	16	21	17	30	29	11	73.3064	104.765	95.7186	126.781	121.404	41.7525	18	23.3333	ENSOCUG00000003141;	intron_14:67111762-67112134,;	SC_R1,SC_R2,SC_R3,ZIKA_R1,ZIKA_R2,ZIKA_R3	16,21,17,30,29,11	3,10,11,4,6,8	SEC23IP
novel_circ_0013636	3:17397774:17398242:+	468	468	18	19	17	23	26	19	82.4697	94.7877	95.7186	97.1986	108.845	72.118	18	22.6667	ENSOCUG00000008254;	exon_2:17397774-17398242,;	SC_R1,SC_R2,SC_R3,ZIKA_R1,ZIKA_R2,ZIKA_R3	18,19,17,23,26,19	81,112,90,79,77,87	SEC24A
novel_circ_0009779	1:107920690:107922015:-	1325	1045	27	15	12	26	18	11	123.705	74.8324	67.566	109.877	75.3545	41.7525	18	18.3333	ENSOCUG00000003843;	intron_14:107920811-107921856,;	SC_R1,SC_R2,SC_R3,ZIKA_R1,ZIKA_R2,ZIKA_R3	27,15,12,26,18,11	3,4,4,4,5,8	DDX10
novel_circ_0003168	13:31320838:31321173:-	335	162	25	15	14	16	7	12	114.541	74.8324	78.8271	67.6164	29.3045	45.5482	18	11.6667	ENSOCUG00000007924;	exon_6:31321011-31321173,;	SC_R1,SC_R2,SC_R3,ZIKA_R1,ZIKA_R2,ZIKA_R3	25,15,14,16,7,12	3,1,2,1,6,2	DUSP12
novel_circ_0013463	3:139078874:139081727:-	2853	2131	18	17	19	8	11	16	82.4697	84.81	106.98	33.8082	46.05	60.731	18	11.6667	ENSOCUG00000009776;	exon_4:139079233-139079881,exon_3:139079932-139080727,exon_1:139081039-139081502,exon_2:139080799-139081024,;	SC_R1,SC_R2,SC_R3,ZIKA_R1,ZIKA_R2,ZIKA_R3	18,17,19,8,11,16	611,502,691,484,583,490	ZHX1
novel_circ_0014532	4:41523506:41524712:+	1206	915	13	24	16	23	27	29	59.5614	119.732	90.0881	97.1986	113.032	110.075	17.6667	26.3333	ENSOCUG00000002406;	intron_27:41523650-41524275,intron_28:41524293-41524583,;	SC_R1,SC_R2,SC_R3,ZIKA_R1,ZIKA_R2,ZIKA_R3	13,24,16,23,27,29	29,22,29,13,9,14	MON2
novel_circ_0007833	17:84365747:84370995:+	5248	4884	13	27	13	20	32	9	59.5614	134.698	73.1965	84.5205	133.964	34.1612	17.6667	20.3333	ENSOCUG00000010740;	intron_4:84368866-84370877,intron_3:84365871-84368744,;	SC_R1,SC_R2,SC_R3,ZIKA_R1,ZIKA_R2,ZIKA_R3	13,27,13,20,32,9	13,12,12,15,9,5	TARSL2
novel_circ_0013731	3:21033873:21036316:+	2443	2336	18	20	15	14	30	16	82.4697	99.7765	84.4576	59.1643	125.591	60.731	17.6667	20	ENSOCUG00000007744;	intron_1:21033980-21036120,exon_2:21036120-21036316,;	SC_R1,SC_R2,SC_R3,ZIKA_R1,ZIKA_R2,ZIKA_R3	18,20,15,14,30,16	86,66,71,53,85,66	CTNNA1
novel_circ_0019813	8:25147474:25149051:-	1577	1570	18	16	19	12	27	17	82.4697	79.8212	106.98	50.7123	113.032	64.5267	17.6667	18.6667	ENSOCUG00000012361;	exon_1:25147474-25149044,;	SC_R1,SC_R2,SC_R3,ZIKA_R1,ZIKA_R2,ZIKA_R3	18,16,19,12,27,17	372,400,564,371,538,555	ATF7IP
novel_circ_0015281	5:35749809:35752823:+	3014	2899	29	11	13	16	23	15	132.868	54.8771	73.1965	67.6164	96.2863	56.9353	17.6667	18	ENSOCUG00000001073;	intron_2:35749924-35752472,exon_3:35752472-35752823,;	SC_R1,SC_R2,SC_R3,ZIKA_R1,ZIKA_R2,ZIKA_R3	29,11,13,16,23,15	76,51,63,57,92,69	GAN
novel_circ_0003179	13:3263671:3283611:-	19940	19585	7	26	20	14	17	17	32.0715	129.709	112.61	59.1643	71.1681	64.5267	17.6667	16	ENSOCUG00000005463;	intron_16:3263791-3264456,intron_17:3264533-3272759,intron_18:3272857-3283551,;	SC_R1,SC_R2,SC_R3,ZIKA_R1,ZIKA_R2,ZIKA_R3	7,26,20,14,17,17	130,143,78,145,154,150	RFWD2
novel_circ_0010023	1:139027673:139034218:+	6545	6300	24	21	8	17	16	15	109.96	104.765	45.044	71.8424	66.9818	56.9353	17.6667	16	ENSOCUG00000011923;	intron_9:139027753-139033137,intron_10:139033192-139034108,;	SC_R1,SC_R2,SC_R3,ZIKA_R1,ZIKA_R2,ZIKA_R3	24,21,8,17,16,15	46,74,51,54,57,51	RSF1
novel_circ_0014048	3:66628938:66632130:-	3192	3192	32	12	9	8	20	20	146.613	59.8659	50.6745	33.8082	83.7272	75.9137	17.6667	16	ENSOCUG00000016958;	intron_4:66617396-66631696,;	SC_R1,SC_R2,SC_R3,ZIKA_R1,ZIKA_R2,ZIKA_R3	32,12,9,8,20,20	188,135,107,67,68,91	PCMTD1
novel_circ_0015641	7:100286441:100302034:+	15593	15217	16	21	16	8	16	16	73.3064	104.765	90.0881	33.8082	66.9818	60.731	17.6667	13.3333	ENSOCUG00000003727;	intron_2:100300767-100301915,intron_1:100286589-100300658,;	SC_R1,SC_R2,SC_R3,ZIKA_R1,ZIKA_R2,ZIKA_R3	16,21,16,8,16,16	175,183,92,169,117,122	TANK
novel_circ_0022486	GL018725:2985605:2986827:+	1222	974	21	24	8	13	10	9	96.2146	119.732	45.044	54.9383	41.8636	34.1612	17.6667	10.6667	ENSOCUG00000005446;	intron_22:2985753-2986727,;	SC_R1,SC_R2,SC_R3,ZIKA_R1,ZIKA_R2,ZIKA_R3	21,24,8,13,10,9	5,3,4,5,4,4	ARFGEF2
novel_circ_0004373	14:17858412:17880996:-	22584	22442	32	5	15	40	48	31	146.613	24.9441	84.4576	169.041	200.945	117.666	17.3333	39.6667	ENSOCUG00000000788;	intron_2:17858502-17869488,exon_12:17880796-17880996,intron_3:17869540-17880796,;	SC_R1,SC_R2,SC_R3,ZIKA_R1,ZIKA_R2,ZIKA_R3	32,5,15,40,48,31	367,188,203,391,281,363	GADL1
novel_circ_0008206	18:35108961:35169264:-	60303	60303	15	17	20	29	35	24	68.7247	84.81	112.61	122.555	146.523	91.0965	17.3333	29.3333	--	--	SC_R1,SC_R2,SC_R3,ZIKA_R1,ZIKA_R2,ZIKA_R3	15,17,20,29,35,24	0,0,0,0,0,0	--
novel_circ_0020688	9:24130931:24131241:+	310	181	18	20	14	14	26	44	82.4697	99.7765	78.8271	59.1643	108.845	167.01	17.3333	28	ENSOCUG00000006823;	exon_17:24130925-24131106,;	SC_R1,SC_R2,SC_R3,ZIKA_R1,ZIKA_R2,ZIKA_R3	18,20,14,14,26,44	58,53,44,37,43,37	APPL1
novel_circ_0024331	GL018824:407023:411237:+	4214	3893	10	32	10	33	30	9	45.8165	159.642	56.305	139.459	125.591	34.1612	17.3333	24	ENSOCUG00000002304;	intron_20:407130-408483,intron_21:408576-411116,;	SC_R1,SC_R2,SC_R3,ZIKA_R1,ZIKA_R2,ZIKA_R3	10,32,10,33,30,9	68,127,62,87,146,107	CLIP1
novel_circ_0022780	GL018733:2425466:2432467:-	7001	6850	33	6	13	20	29	20	151.194	29.933	73.1965	84.5205	121.404	75.9137	17.3333	23	ENSOCUG00000013940;	intron_7:2425630-2430012,intron_8:2430078-2432382,exon_4:2425466-2425630,;	SC_R1,SC_R2,SC_R3,ZIKA_R1,ZIKA_R2,ZIKA_R3	33,6,13,20,29,20	118,101,39,63,90,74	TSG101
novel_circ_0002506	13:114920527:114922399:+	1872	1744	17	22	13	18	24	25	77.888	109.754	73.1965	76.0684	100.473	94.8921	17.3333	22.3333	ENSOCUG00000004330;	intron_23:114920655-114922236,exon_24:114922236-114922399,;	SC_R1,SC_R2,SC_R3,ZIKA_R1,ZIKA_R2,ZIKA_R3	17,22,13,18,24,25	13,12,17,16,6,16	NRDC
novel_circ_0012839	2:62224017:62240213:+	16196	16196	22	25	5	13	34	17	100.796	124.721	28.1525	54.9383	142.336	64.5267	17.3333	21.3333	--	--	SC_R1,SC_R2,SC_R3,ZIKA_R1,ZIKA_R2,ZIKA_R3	22,25,5,13,34,17	0,0,0,0,0,0	--
novel_circ_0000580	11:53957710:53966894:-	9184	8937	24	19	9	17	23	22	109.96	94.7877	50.6745	71.8424	96.2863	83.5051	17.3333	20.6667	ENSOCUG00000011535;	intron_2:53957825-53966762,;	SC_R1,SC_R2,SC_R3,ZIKA_R1,ZIKA_R2,ZIKA_R3	24,19,9,17,23,22	61,55,51,55,63,57	GOLPH3
novel_circ_0002587	13:122962302:122962763:-	461	461	18	16	18	20	20	19	82.4697	79.8212	101.349	84.5205	83.7272	72.118	17.3333	19.6667	--	--	SC_R1,SC_R2,SC_R3,ZIKA_R1,ZIKA_R2,ZIKA_R3	18,16,18,20,20,19	0,0,0,2,0,0	--
novel_circ_0006970	17:22003954:22004606:-	652	224	20	5	27	16	19	21	91.633	24.9441	152.024	67.6164	79.5408	79.7094	17.3333	18.6667	ENSOCUG00000003686;	exon_9:22003954-22004178,;	SC_R1,SC_R2,SC_R3,ZIKA_R1,ZIKA_R2,ZIKA_R3	20,5,27,16,19,21	21,15,15,9,5,13	USP8
novel_circ_0004100	14:119031740:119051342:+	19602	19602	10	24	18	12	15	16	45.8165	119.732	101.349	50.7123	62.7954	60.731	17.3333	14.3333	ENSOCUG00000005266;	exon_6:119051147-119051342,exon_5:119031740-119031938,intron_5:119031938-119051147,;	SC_R1,SC_R2,SC_R3,ZIKA_R1,ZIKA_R2,ZIKA_R3	10,24,18,12,15,16	110,146,107,87,99,120	SENP7
novel_circ_0020750	9:32189007:32189319:+	312	312	18	15	19	4	13	7	82.4697	74.8324	106.98	16.9041	54.4227	26.5698	17.3333	8	--	--	SC_R1,SC_R2,SC_R3,ZIKA_R1,ZIKA_R2,ZIKA_R3	18,15,19,4,13,7	0,0,0,0,0,0	--
novel_circ_0025353	GL019066:181060:188344:-	7284	7284	8	23	21	20	0	0	36.6532	114.743	118.241	84.5205	0	0	17.3333	6.66667	--	--	SC_R1,SC_R2,SC_R3,ZIKA_R1	8,23,21,20	0,0,0,0	--
novel_circ_0007228	17:36878975:36883313:+	4338	4145	36	5	11	6	5	3	164.939	24.9441	61.9355	25.3561	20.9318	11.3871	17.3333	4.66667	ENSOCUG00000003945;	intron_4:36879049-36883194,;	SC_R1,SC_R2,SC_R3,ZIKA_R1,ZIKA_R2,ZIKA_R3	36,5,11,6,5,3	8,9,5,4,7,4	DPH6
novel_circ_0003580	13:60488180:60525093:-	36913	2483	15	22	15	0	0	8	68.7247	109.754	84.4576	0	0	30.3655	17.3333	2.66667	ENSOCUG00000027011;	exon_4:60522089-60522320,exon_1:60524879-60525047,intron_4:60520438-60521228,exon_3:60522689-60522887,intron_6:60522320-60522689,intron_5:60521362-60522089,;	SC_R1,SC_R2,SC_R3,ZIKA_R3	15,22,15,8	51,51,39,33	-
novel_circ_0007848	17:8478691:8479115:+	424	172	16	15	20	67	21	31	73.3064	74.8324	112.61	283.144	87.9136	117.666	17	39.6667	ENSOCUG00000014796;	exon_9:8478943-8479115,;	SC_R1,SC_R2,SC_R3,ZIKA_R1,ZIKA_R2,ZIKA_R3	16,15,20,67,21,31	12,10,8,24,22,22	HERC1
novel_circ_0024945	GL018927:377647:378076:+	429	166	24	20	7	27	52	16	109.96	99.7765	39.4135	114.103	217.691	60.731	17	31.6667	ENSOCUG00000013039;	exon_5:377647-377813,;	SC_R1,SC_R2,SC_R3,ZIKA_R1,ZIKA_R2,ZIKA_R3	24,20,7,27,52,16	7,8,6,8,19,8	EXOSC10
novel_circ_0012684	2:40552494:40552971:-	477	477	18	16	17	17	36	16	82.4697	79.8212	95.7186	71.8424	150.709	60.731	17	23	ENSOCUG00000017211;	exon_3:40552494-40552971,;	SC_R1,SC_R2,SC_R3,ZIKA_R1,ZIKA_R2,ZIKA_R3	18,16,17,17,36,16	61,57,84,66,86,72	HMBOX1
novel_circ_0007858	17:8499231:8499634:+	403	153	23	12	16	11	27	30	105.378	59.8659	90.0881	46.4863	113.032	113.871	17	22.6667	ENSOCUG00000014796;	exon_14:8499231-8499384,;	SC_R1,SC_R2,SC_R3,ZIKA_R1,ZIKA_R2,ZIKA_R3	23,12,16,11,27,30	1,0,4,2,1,6	HERC1
novel_circ_0025515	GL019111:96591:166062:-	69471	69471	20	16	15	20	30	17	91.633	79.8212	84.4576	84.5205	125.591	64.5267	17	22.3333	--	--	SC_R1,SC_R2,SC_R3,ZIKA_R1,ZIKA_R2,ZIKA_R3	20,16,15,20,30,17	1,0,1,0,0,0	--
novel_circ_0001996	12:72633790:72635515:-	1725	1373	16	22	13	12	29	23	73.3064	109.754	73.1965	50.7123	121.404	87.3008	17	21.3333	ENSOCUG00000008929;	intron_25:72634021-72635394,;	SC_R1,SC_R2,SC_R3,ZIKA_R1,ZIKA_R2,ZIKA_R3	16,22,13,12,29,23	9,10,10,8,5,12	SNX14
novel_circ_0022995	GL018739:1743816:1747323:-	3507	3398	16	25	10	27	18	19	73.3064	124.721	56.305	114.103	75.3545	72.118	17	21.3333	ENSOCUG00000005551;	exon_57:1743816-1743980,intron_15:1743980-1747214,;	SC_R1,SC_R2,SC_R3,ZIKA_R1,ZIKA_R2,ZIKA_R3	16,25,10,27,18,19	20,42,26,22,22,20	VPS13D
novel_circ_0011690	21:8146766:8150359:-	3593	1932	19	10	22	24	23	15	87.0513	49.8883	123.871	101.425	96.2863	56.9353	17	20.6667	ENSOCUG00000021959;	intron_23:8148450-8150221,exon_56:8146766-8146927,;	SC_R1,SC_R2,SC_R3,ZIKA_R1,ZIKA_R2,ZIKA_R3	19,10,22,24,23,15	5,2,9,2,3,8	HECTD4
novel_circ_0004631	14:36168765:36171750:+	2985	2853	4	11	36	16	27	18	18.3266	54.8771	202.698	67.6164	113.032	68.3223	17	20.3333	ENSOCUG00000017709;	intron_5:36168897-36171554,exon_6:36171554-36171750,;	SC_R1,SC_R2,SC_R3,ZIKA_R1,ZIKA_R2,ZIKA_R3	4,11,36,16,27,18	14,13,18,23,22,13	TRPC1
novel_circ_0025046	GL018956:231246:235096:-	3850	3642	23	18	10	21	17	22	105.378	89.7989	56.305	88.7465	71.1681	83.5051	17	20	ENSOCUG00000022480;	exon_4:231246-231405,intron_8:231711-234977,exon_3:231494-231711,;	SC_R1,SC_R2,SC_R3,ZIKA_R1,ZIKA_R2,ZIKA_R3	23,18,10,21,17,22	120,138,151,144,161,124	LAMP1
novel_circ_0021797	GL018705:2848177:2850683:+	2506	2419	15	21	15	23	15	21	68.7247	104.765	84.4576	97.1986	62.7954	79.7094	17	19.6667	ENSOCUG00000014679;	intron_13:2848352-2850596,exon_13:2848177-2848352,;	SC_R1,SC_R2,SC_R3,ZIKA_R1,ZIKA_R2,ZIKA_R3	15,21,15,23,15,21	11,12,13,12,15,13	FNDC3A
novel_circ_0024963	GL018940:290046:290951:+	905	188	18	11	22	29	19	11	82.4697	54.8771	123.871	122.555	79.5408	41.7525	17	19.6667	ENSOCUG00000005982;	exon_6:290046-290234,;	SC_R1,SC_R2,SC_R3,ZIKA_R1,ZIKA_R2,ZIKA_R3	18,11,22,29,19,11	12,5,9,14,11,12	B4GALT5
novel_circ_0006079	16:20868579:20880223:-	11644	11324	18	25	8	15	32	9	82.4697	124.721	45.044	63.3904	133.964	34.1612	17	18.6667	ENSOCUG00000001069;	intron_10:20872979-20880114,intron_9:20868709-20872898,;	SC_R1,SC_R2,SC_R3,ZIKA_R1,ZIKA_R2,ZIKA_R3	18,25,8,15,32,9	79,57,36,74,79,91	SCCPDH
novel_circ_0024974	GL018942:326960:328331:+	1371	1048	23	18	10	14	21	17	105.378	89.7989	56.305	59.1643	87.9136	64.5267	17	17.3333	ENSOCUG00000004593;	exon_2:326960-327121,exon_4:328167-328331,intron_2:327121-327844,;	SC_R1,SC_R2,SC_R3,ZIKA_R1,ZIKA_R2,ZIKA_R3	23,18,10,14,21,17	33,33,27,33,29,35	DPF2
novel_circ_0006571	16:67534997:67541186:-	6189	5811	21	16	14	16	25	9	96.2146	79.8212	78.8271	67.6164	104.659	34.1612	17	16.6667	ENSOCUG00000000005;	intron_8:67536745-67539453,intron_7:67535053-67536611,intron_9:67539528-67541073,;	SC_R1,SC_R2,SC_R3,ZIKA_R1,ZIKA_R2,ZIKA_R3	21,16,14,16,25,9	31,36,29,44,35,49	MDM4
novel_circ_0015188	5:26729112:26729564:+	452	201	21	13	17	11	21	16	96.2146	64.8547	95.7186	46.4863	87.9136	60.731	17	16	ENSOCUG00000017910;	exon_6:26729363-26729564,;	SC_R1,SC_R2,SC_R3,ZIKA_R1,ZIKA_R2,ZIKA_R3	21,13,17,11,21,16	7,5,5,4,9,8	-
novel_circ_0010372	1:173114793:173118917:-	4124	3870	33	9	9	15	13	18	151.194	44.8994	50.6745	63.3904	54.4227	68.3223	17	15.3333	ENSOCUG00000014606;	intron_3:173114957-173118827,;	SC_R1,SC_R2,SC_R3,ZIKA_R1,ZIKA_R2,ZIKA_R3	33,9,9,15,13,18	6,7,7,9,6,5	-
novel_circ_0013185	3:101860619:101866917:+	6298	6298	27	19	5	5	23	18	123.705	94.7877	28.1525	21.1301	96.2863	68.3223	17	15.3333	ENSOCUG00000001081;	exon_6:101860619-101860804,exon_7:101866586-101866917,intron_6:101860804-101866586,;	SC_R1,SC_R2,SC_R3,ZIKA_R1,ZIKA_R2,ZIKA_R3	27,19,5,5,23,18	1384,1062,648,734,957,735	WWP1
novel_circ_0005886	15:94544550:94545227:+	677	677	21	9	21	13	15	17	96.2146	44.8994	118.241	54.9383	62.7954	64.5267	17	15	--	--	SC_R1,SC_R2,SC_R3,ZIKA_R1,ZIKA_R2,ZIKA_R3	21,9,21,13,15,17	0,0,0,0,0,0	--
novel_circ_0007031	17:27934591:27935122:-	531	531	32	9	10	20	16	9	146.613	44.8994	56.305	84.5205	66.9818	34.1612	17	15	--	--	SC_R1,SC_R2,SC_R3,ZIKA_R1,ZIKA_R2,ZIKA_R3	32,9,10,20,16,9	4,1,0,2,0,0	--
novel_circ_0021402	GL018699:1758797:1772511:+	13714	10848	24	19	8	14	21	8	109.96	94.7877	45.044	59.1643	87.9136	30.3655	17	14.3333	ENSOCUG00000001574;	intron_1:1761751-1764575,intron_2:1764665-1772362,exon_1:1761424-1761751,;	SC_R1,SC_R2,SC_R3,ZIKA_R1,ZIKA_R2,ZIKA_R3	24,19,8,14,21,8	195,188,117,120,169,151	MAPKAP1
novel_circ_0023008	GL018739:1813386:1817315:-	3929	3929	28	15	8	6	24	10	128.286	74.8324	45.044	25.3561	100.473	37.9569	17	13.3333	ENSOCUG00000005551;	exon_27:1817086-1817315,exon_28:1813386-1813597,intron_44:1813597-1817086,;	SC_R1,SC_R2,SC_R3,ZIKA_R1,ZIKA_R2,ZIKA_R3	28,15,8,6,24,10	50,50,59,45,50,34	VPS13D
novel_circ_0004132	14:120341807:120345533:-	3726	3633	27	13	11	16	14	3	123.705	64.8547	61.9355	67.6164	58.609	11.3871	17	11	ENSOCUG00000017704;	exon_7:120341807-120341978,intron_9:120341978-120345440,;	SC_R1,SC_R2,SC_R3,ZIKA_R1,ZIKA_R2,ZIKA_R3	27,13,11,16,14,3	33,28,25,17,29,29	TBC1D23
novel_circ_0004769	14:50832702:50834150:-	1448	1448	16	12	23	0	8	18	73.3064	59.8659	129.502	0	33.4909	68.3223	17	8.66667	--	--	SC_R1,SC_R2,SC_R3,ZIKA_R2,ZIKA_R3	16,12,23,8,18	0,0,0,0,0	--
novel_circ_0019763	8:18215655:18241164:+	25509	24915	19	32	0	9	7	8	87.0513	159.642	0	38.0342	29.3045	30.3655	17	8	ENSOCUG00000008023;	intron_16:18215763-18221371,intron_19:18235630-18237007,intron_20:18237109-18239075,intron_17:18221444-18225169,intron_18:18225275-18235591,intron_21:18239160-18241083,;	SC_R1,SC_R2,ZIKA_R1,ZIKA_R2,ZIKA_R3	19,32,9,7,8	708,456,409,950,659	ABCC9
novel_circ_0005042	14:85511156:85515031:+	3875	3655	16	29	6	5	6	9	73.3064	144.676	33.783	21.1301	25.1182	34.1612	17	6.66667	ENSOCUG00000016465;	intron_7:85511239-85514894,;	SC_R1,SC_R2,SC_R3,ZIKA_R1,ZIKA_R2,ZIKA_R3	16,29,6,5,6,9	49,74,38,2,2,4	TP63
novel_circ_0026450	X:73230132:73231366:+	1234	1234	15	8	28	6	0	0	68.7247	39.9106	157.654	25.3561	0	0	17	2	--	--	SC_R1,SC_R2,SC_R3,ZIKA_R1	15,8,28,6	0,0,0,0	--
novel_circ_0023089	GL018743:816259:831162:+	14903	14450	15	35	0	27	35	34	68.7247	174.609	0	114.103	146.523	129.053	16.6667	32	ENSOCUG00000017362;	intron_3:820016-820621,exon_4:820621-820870,intron_2:816316-819875,intron_4:820870-830907,;	SC_R1,SC_R2,ZIKA_R1,ZIKA_R2,ZIKA_R3	15,35,27,35,34	376,500,668,493,704	NETO2
novel_circ_0012416	2:16253896:16268276:-	14380	13914	26	19	5	20	48	14	119.123	94.7877	28.1525	84.5205	200.945	53.1396	16.6667	27.3333	ENSOCUG00000017195;	intron_17:16257590-16259634,intron_16:16254037-16257457,intron_18:16259767-16268217,;	SC_R1,SC_R2,SC_R3,ZIKA_R1,ZIKA_R2,ZIKA_R3	26,19,5,20,48,14	27,32,47,14,25,12	SEL1L3
novel_circ_0022055	GL018711:2533943:2537316:-	3373	3037	19	19	12	22	22	30	87.0513	94.7877	67.566	92.9725	92.0999	113.871	16.6667	24.6667	ENSOCUG00000001833;	intron_7:2534049-2536750,intron_8:2536836-2537172,;	SC_R1,SC_R2,SC_R3,ZIKA_R1,ZIKA_R2,ZIKA_R3	19,19,12,22,22,30	53,55,46,88,57,127	CAP2
novel_circ_0020658	9:23506156:23506605:+	449	345	27	12	11	40	19	5	123.705	59.8659	61.9355	169.041	79.5408	18.9784	16.6667	21.3333	ENSOCUG00000013244;	intron_13:23506322-23506501,exon_13:23506156-23506322,;	SC_R1,SC_R2,SC_R3,ZIKA_R1,ZIKA_R2,ZIKA_R3	27,12,11,40,19,5	18,25,20,23,15,16	CCDC66
novel_circ_0009306	19:43804208:43804754:+	546	451	24	17	9	26	24	13	109.96	84.81	50.6745	109.877	100.473	49.3439	16.6667	21	ENSOCUG00000025171;	exon_12:43804208-43804368,exon_13:43804463-43804754,;	SC_R1,SC_R2,SC_R3,ZIKA_R1,ZIKA_R2,ZIKA_R3	24,17,9,26,24,13	184,167,143,113,133,124	NBR1
novel_circ_0002239	12:99857309:99857892:-	583	583	19	15	16	7	27	27	87.0513	74.8324	90.0881	29.5822	113.032	102.484	16.6667	20.3333	ENSOCUG00000009644;	intron_5:99857485-99857704,exon_8:99857309-99857485,exon_7:99857704-99857892,;	SC_R1,SC_R2,SC_R3,ZIKA_R1,ZIKA_R2,ZIKA_R3	19,15,16,7,27,27	23,22,29,8,16,30	TUBE1
novel_circ_0009326	19:45230610:45231566:-	956	745	24	19	7	16	21	10	109.96	94.7877	39.4135	67.6164	87.9136	37.9569	16.6667	15.6667	ENSOCUG00000006735;	intron_8:45230702-45231447,;	SC_R1,SC_R2,SC_R3,ZIKA_R1,ZIKA_R2,ZIKA_R3	24,19,7,16,21,10	57,44,38,54,94,51	NMT1
novel_circ_0019178	7:49513560:49515704:+	2144	1872	27	8	15	12	15	12	123.705	39.9106	84.4576	50.7123	62.7954	45.5482	16.6667	13	ENSOCUG00000000894;	intron_1:49513703-49515575,;	SC_R1,SC_R2,SC_R3,ZIKA_R1,ZIKA_R2,ZIKA_R3	27,8,15,12,15,12	124,135,56,90,109,88	LSMEM1
novel_circ_0011382	20:30734991:30735382:+	391	391	28	13	9	15	5	15	128.286	64.8547	50.6745	63.3904	20.9318	56.9353	16.6667	11.6667	--	--	SC_R1,SC_R2,SC_R3,ZIKA_R1,ZIKA_R2,ZIKA_R3	28,13,9,15,5,15	0,0,0,0,0,0	--
novel_circ_0022796	GL018733:419116:443493:-	24377	24377	28	12	10	6	14	15	128.286	59.8659	56.305	25.3561	58.609	56.9353	16.6667	11.6667	ENSOCUG00000012557;	intron_14:419324-443252,exon_3:443252-443493,exon_4:419116-419324,;	SC_R1,SC_R2,SC_R3,ZIKA_R1,ZIKA_R2,ZIKA_R3	28,12,10,6,14,15	952,927,641,488,302,471	SOX6
novel_circ_0009108	19:29564928:29568419:-	3491	3491	19	13	18	11	7	14	87.0513	64.8547	101.349	46.4863	29.3045	53.1396	16.6667	10.6667	ENSOCUG00000026526;	intron_7:29518342-29645990,;	SC_R1,SC_R2,SC_R3,ZIKA_R1,ZIKA_R2,ZIKA_R3	19,13,18,11,7,14	11,15,8,7,3,12	PPM1E
novel_circ_0021020	9:63087350:63091669:+	4319	4189	19	12	19	14	5	10	87.0513	59.8659	106.98	59.1643	20.9318	37.9569	16.6667	9.66667	ENSOCUG00000005755;	exon_2:63087350-63087522,intron_2:63087522-63091539,;	SC_R1,SC_R2,SC_R3,ZIKA_R1,ZIKA_R2,ZIKA_R3	19,12,19,14,5,10	6,21,30,13,10,14	MIB1
novel_circ_0008986	19:24834186:24834623:-	437	188	7	27	16	6	13	6	32.0715	134.698	90.0881	25.3561	54.4227	22.7741	16.6667	8.33333	ENSOCUG00000004089;	exon_3:24834186-24834374,;	SC_R1,SC_R2,SC_R3,ZIKA_R1,ZIKA_R2,ZIKA_R3	7,27,16,6,13,6	3,7,8,0,4,5	MMP28
novel_circ_0013968	3:54592898:54594445:-	1547	193	26	8	15	16	34	15	119.123	39.9106	84.4576	67.6164	142.336	56.9353	16.3333	21.6667	ENSOCUG00000014283;	exon_3:54594252-54594445,;	SC_R1,SC_R2,SC_R3,ZIKA_R1,ZIKA_R2,ZIKA_R3	26,8,15,16,34,15	34,16,20,20,30,17	--
novel_circ_0019326	7:86552730:86553205:+	475	365	36	6	7	23	25	13	164.939	29.933	39.4135	97.1986	104.659	49.3439	16.3333	20.3333	ENSOCUG00000016398;	exon_4:86553050-86553205,intron_3:86552840-86553050,;	SC_R1,SC_R2,SC_R3,ZIKA_R1,ZIKA_R2,ZIKA_R3	36,6,7,23,25,13	5,2,1,2,8,2	ACVR2A
novel_circ_0005356	15:16467862:16474317:+	6455	6166	22	8	19	13	32	8	100.796	39.9106	106.98	54.9383	133.964	30.3655	16.3333	17.6667	ENSOCUG00000003137;	intron_7:16467993-16474159,;	SC_R1,SC_R2,SC_R3,ZIKA_R1,ZIKA_R2,ZIKA_R3	22,8,19,13,32,8	48,47,17,4,4,5	NR3C2
novel_circ_0020325	8:99131452:99132227:+	775	775	22	6	21	9	17	13	100.796	29.933	118.241	38.0342	71.1681	49.3439	16.3333	13	ENSOCUG00000000220;	exon_1:99131452-99132227,;	SC_R1,SC_R2,SC_R3,ZIKA_R1,ZIKA_R2,ZIKA_R3	22,6,21,9,17,13	790,564,954,586,702,759	MBNL2
novel_circ_0008592	18:62694219:62706967:+	12748	1668	7	13	29	16	14	5	32.0715	64.8547	163.285	67.6164	58.609	18.9784	16.3333	11.6667	ENSOCUG00000005958;	intron_1:62705299-62706758,exon_2:62706758-62706967,;	SC_R1,SC_R2,SC_R3,ZIKA_R1,ZIKA_R2,ZIKA_R3	7,13,29,16,14,5	24,33,110,20,32,30	ATRNL1
novel_circ_0010066	1:141862020:141868436:-	6416	314	13	22	14	6	17	11	59.5614	109.754	78.8271	25.3561	71.1681	41.7525	16.3333	11.3333	ENSOCUG00000001789;	exon_1:141862020-141862334,;	SC_R1,SC_R2,SC_R3,ZIKA_R1,ZIKA_R2,ZIKA_R3	13,22,14,6,17,11	2,1,1,0,0,1	RNF169
novel_circ_0019267	7:72410011:72412369:+	2358	2191	27	12	9	33	48	20	123.705	59.8659	50.6745	139.459	200.945	75.9137	16	33.6667	ENSOCUG00000002022;	intron_10:72410085-72411658,intron_11:72411751-72412199,exon_12:72412199-72412369,;	SC_R1,SC_R2,SC_R3,ZIKA_R1,ZIKA_R2,ZIKA_R3	27,12,9,33,48,20	46,45,50,46,57,42	RAB3GAP1
novel_circ_0002397	13:111862505:111867794:+	5289	4619	0	25	23	49	22	25	0	124.721	129.502	207.075	92.0999	94.8921	16	32	ENSOCUG00000015591;	intron_21:111865716-111867445,intron_19:111862637-111863436,intron_20:111863548-111865639,;	SC_R2,SC_R3,ZIKA_R1,ZIKA_R2,ZIKA_R3	25,23,49,22,25	45,38,50,36,61	USP24
novel_circ_0003259	13:38343977:38347221:+	3244	2981	15	20	13	23	34	31	68.7247	99.7765	73.1965	97.1986	142.336	117.666	16	29.3333	ENSOCUG00000016461;	intron_6:38344313-38347127,exon_5:38343977-38344144,;	SC_R1,SC_R2,SC_R3,ZIKA_R1,ZIKA_R2,ZIKA_R3	15,20,13,23,34,31	73,76,68,65,47,81	C1orf43
novel_circ_0005679	15:66945680:66946043:-	363	363	18	13	17	18	27	30	82.4697	64.8547	95.7186	76.0684	113.032	113.871	16	25	ENSOCUG00000002115;	exon_1:66945680-66946043,;	SC_R1,SC_R2,SC_R3,ZIKA_R1,ZIKA_R2,ZIKA_R3	18,13,17,18,27,30	92,91,73,74,66,74	KLHL8
novel_circ_0021106	9:73405741:73419329:+	13588	13303	22	13	13	14	33	22	100.796	64.8547	73.1965	59.1643	138.15	83.5051	16	23	ENSOCUG00000007201;	exon_3:73405741-73405907,intron_5:73418070-73419217,intron_4:73408138-73418013,intron_3:73405907-73408022,;	SC_R1,SC_R2,SC_R3,ZIKA_R1,ZIKA_R2,ZIKA_R3	22,13,13,14,33,22	120,90,146,94,106,130	RNF138
novel_circ_0022419	GL018723:3127959:3129093:+	1134	1052	22	16	10	15	36	14	100.796	79.8212	56.305	63.3904	150.709	53.1396	16	21.6667	ENSOCUG00000009971;	exon_2:3127959-3128142,intron_2:3128142-3129011,;	SC_R1,SC_R2,SC_R3,ZIKA_R1,ZIKA_R2,ZIKA_R3	22,16,10,15,36,14	79,77,38,57,81,56	MTMR3
novel_circ_0006326	16:42685977:42687339:-	1362	1278	32	5	11	31	24	8	146.613	24.9441	61.9355	131.007	100.473	30.3655	16	21	ENSOCUG00000014876;	exon_5:42685977-42686129,intron_2:42686129-42687255,;	SC_R1,SC_R2,SC_R3,ZIKA_R1,ZIKA_R2,ZIKA_R3	32,5,11,31,24,8	17,6,17,10,6,4	ARL5B
novel_circ_0022098	GL018714:1908361:1909045:-	684	684	15	16	17	20	10	30	68.7247	79.8212	95.7186	84.5205	41.8636	113.871	16	20	--	--	SC_R1,SC_R2,SC_R3,ZIKA_R1,ZIKA_R2,ZIKA_R3	15,16,17,20,10,30	1,0,1,0,2,0	--
novel_circ_0020686	9:24122610:24126744:+	4134	3985	28	14	6	15	18	24	128.286	69.8436	33.783	63.3904	75.3545	91.0965	16	19	ENSOCUG00000006823;	intron_13:24122667-24126061,exon_15:24126561-24126744,intron_14:24126153-24126561,;	SC_R1,SC_R2,SC_R3,ZIKA_R1,ZIKA_R2,ZIKA_R3	28,14,6,15,18,24	207,218,154,156,272,223	APPL1
novel_circ_0010755	1:4271021:4271802:+	781	307	14	24	10	14	17	23	64.1431	119.732	56.305	59.1643	71.1681	87.3008	16	18	ENSOCUG00000001868;	intron_23:4271346-4271653,;	SC_R1,SC_R2,SC_R3,ZIKA_R1,ZIKA_R2,ZIKA_R3	14,24,10,14,17,23	0,0,1,0,0,1	IKBKAP
novel_circ_0013041	2:91106409:91107486:+	1077	1010	13	16	19	9	28	17	59.5614	79.8212	106.98	38.0342	117.218	64.5267	16	18	ENSOCUG00000013058;	exon_3:91106407-91106660,intron_3:91106660-91107417,;	SC_R1,SC_R2,SC_R3,ZIKA_R1,ZIKA_R2,ZIKA_R3	13,16,19,9,28,17	105,129,134,106,119,142	RNF149
novel_circ_0002473	13:114284926:114288611:+	3685	1905	19	13	16	12	22	16	87.0513	64.8547	90.0881	50.7123	92.0999	60.731	16	16.6667	ENSOCUG00000002390;	exon_29:114284926-114285085,intron_28:114285085-114286831,;	SC_R1,SC_R2,SC_R3,ZIKA_R1,ZIKA_R2,ZIKA_R3	19,13,16,12,22,16	42,58,33,30,34,51	ZCCHC11
novel_circ_0000303	10:5577978:5584570:+	6592	6506	18	23	7	24	13	11	82.4697	114.743	39.4135	101.425	54.4227	41.7525	16	16	ENSOCUG00000002197;	exon_3:5584395-5584570,intron_2:5578064-5584395,;	SC_R1,SC_R2,SC_R3,ZIKA_R1,ZIKA_R2,ZIKA_R3	18,23,7,24,13,11	59,64,47,35,25,9	ITGB8
novel_circ_0003176	13:3193976:3228270:-	34294	33848	6	15	27	7	17	22	27.4899	74.8324	152.024	29.5822	71.1681	83.5051	16	15.3333	ENSOCUG00000005463;	intron_13:3226819-3228210,intron_12:3213297-3226742,intron_10:3194112-3198432,intron_11:3198547-3213239,;	SC_R1,SC_R2,SC_R3,ZIKA_R1,ZIKA_R2,ZIKA_R3	6,15,27,7,17,22	301,317,258,297,263,297	RFWD2
novel_circ_0020394	9:10719953:10732649:+	12696	12696	19	14	15	13	18	13	87.0513	69.8436	84.4576	54.9383	75.3545	49.3439	16	14.6667	--	--	SC_R1,SC_R2,SC_R3,ZIKA_R1,ZIKA_R2,ZIKA_R3	19,14,15,13,18,13	0,0,0,0,0,0	--
novel_circ_0010081	1:142379449:142380152:-	703	516	21	14	13	13	16	14	96.2146	69.8436	73.1965	54.9383	66.9818	53.1396	16	14.3333	ENSOCUG00000026735;	intron_13:142379544-142380060,;	SC_R1,SC_R2,SC_R3,ZIKA_R1,ZIKA_R2,ZIKA_R3	21,14,13,13,16,14	27,21,18,25,26,26	-
novel_circ_0004549	14:31893755:31895906:+	2151	2090	23	14	11	9	16	15	105.378	69.8436	61.9355	38.0342	66.9818	56.9353	16	13.3333	ENSOCUG00000015134;	intron_10:31893816-31895705,exon_11:31895705-31895906,;	SC_R1,SC_R2,SC_R3,ZIKA_R1,ZIKA_R2,ZIKA_R3	23,14,11,9,16,15	67,64,42,38,46,58	ARMC8
novel_circ_0009403	19:49335810:49336167:-	357	357	22	17	9	5	17	18	100.796	84.81	50.6745	21.1301	71.1681	68.3223	16	13.3333	--	--	SC_R1,SC_R2,SC_R3,ZIKA_R1,ZIKA_R2,ZIKA_R3	22,17,9,5,17,18	0,0,0,0,0,0	--
novel_circ_0021130	9:76164828:76167472:+	2644	2519	23	15	10	11	10	19	105.378	74.8324	56.305	46.4863	41.8636	72.118	16	13.3333	ENSOCUG00000003773;	exon_5:76164828-76164995,intron_5:76164995-76167347,;	SC_R1,SC_R2,SC_R3,ZIKA_R1,ZIKA_R2,ZIKA_R3	23,15,10,11,10,19	48,81,47,30,47,34	DTNA
novel_circ_0021752	GL018704:5949238:5950947:-	1709	1201	23	12	13	6	2	0	105.378	59.8659	73.1965	25.3561	8.37272	0	16	2.66667	ENSOCUG00000007619;	intron_8:5950535-5950859,intron_7:5949592-5950469,;	SC_R1,SC_R2,SC_R3,ZIKA_R1,ZIKA_R2	23,12,13,6,2	3,3,3,7,3	EIF3I
novel_circ_0002823	13:133747386:133748426:+	1040	731	19	19	9	30	41	20	87.0513	94.7877	50.6745	126.781	171.641	75.9137	15.6667	30.3333	ENSOCUG00000000264;	intron_35:133747578-133748117,exon_35:133747386-133747578,;	SC_R1,SC_R2,SC_R3,ZIKA_R1,ZIKA_R2,ZIKA_R3	19,19,9,30,41,20	22,20,22,28,20,25	UBR4
novel_circ_0024266	GL018821:325190:326672:-	1482	1369	18	19	10	22	33	23	82.4697	94.7877	56.305	92.9725	138.15	87.3008	15.6667	26	ENSOCUG00000002165;	exon_5:326446-326672,intron_13:325303-326446,;	SC_R1,SC_R2,SC_R3,ZIKA_R1,ZIKA_R2,ZIKA_R3	18,19,10,22,33,23	27,38,31,27,30,23	SFSWAP
novel_circ_0000201	10:36561789:36568427:+	6638	6494	8	23	16	21	27	25	36.6532	114.743	90.0881	88.7465	113.032	94.8921	15.6667	24.3333	ENSOCUG00000004570;	exon_8:36568270-36568427,intron_7:36561933-36568270,;	SC_R1,SC_R2,SC_R3,ZIKA_R1,ZIKA_R2,ZIKA_R3	8,23,16,21,27,25	23,39,22,37,34,44	KRIT1
novel_circ_0007306	17:44203263:44203796:+	533	174	16	14	17	23	18	31	73.3064	69.8436	95.7186	97.1986	75.3545	117.666	15.6667	24	ENSOCUG00000002861;	exon_12:44203263-44203437,;	SC_R1,SC_R2,SC_R3,ZIKA_R1,ZIKA_R2,ZIKA_R3	16,14,17,23,18,31	12,8,6,8,4,7	-
novel_circ_0011613	21:5609701:5610197:-	496	496	21	12	14	28	27	14	96.2146	59.8659	78.8271	118.329	113.032	53.1396	15.6667	23	--	--	SC_R1,SC_R2,SC_R3,ZIKA_R1,ZIKA_R2,ZIKA_R3	21,12,14,28,27,14	1,0,0,0,0,0	--
novel_circ_0020086	8:49704363:49708697:-	4334	4027	23	18	6	22	21	20	105.378	89.7989	33.783	92.9725	87.9136	75.9137	15.6667	21	ENSOCUG00000008419;	intron_5:49705362-49708611,intron_4:49704488-49705266,;	SC_R1,SC_R2,SC_R3,ZIKA_R1,ZIKA_R2,ZIKA_R3	23,18,6,22,21,20	78,28,52,16,25,19	SLC25A30
novel_circ_0021461	GL018699:4169869:4174957:-	5088	4843	10	29	8	31	16	16	45.8165	144.676	45.044	131.007	66.9818	60.731	15.6667	21	ENSOCUG00000009382;	intron_14:4170020-4174863,;	SC_R1,SC_R2,SC_R3,ZIKA_R1,ZIKA_R2,ZIKA_R3	10,29,8,31,16,16	23,26,24,28,34,16	RABGAP1
novel_circ_0003635	13:64091318:64099769:-	8451	8049	23	11	13	19	22	15	105.378	54.8771	73.1965	80.2945	92.0999	56.9353	15.6667	18.6667	ENSOCUG00000007819;	intron_8:64091433-64094256,intron_9:64094384-64095267,intron_10:64095330-64099673,;	SC_R1,SC_R2,SC_R3,ZIKA_R1,ZIKA_R2,ZIKA_R3	23,11,13,19,22,15	114,125,59,91,101,108	MFSD14A
novel_circ_0011782	2:114929750:114945786:-	16036	15737	19	11	17	14	19	22	87.0513	54.8771	95.7186	59.1643	79.5408	83.5051	15.6667	18.3333	ENSOCUG00000010045;	intron_12:114943174-114945651,intron_11:114929788-114943048,;	SC_R1,SC_R2,SC_R3,ZIKA_R1,ZIKA_R2,ZIKA_R3	19,11,17,14,19,22	132,148,140,102,106,141	ZNF638
novel_circ_0024118	GL018803:966543:970958:+	4415	4270	15	15	17	20	20	15	68.7247	74.8324	95.7186	84.5205	83.7272	56.9353	15.6667	18.3333	ENSOCUG00000003996;	intron_20:966688-970795,exon_21:970795-970958,;	SC_R1,SC_R2,SC_R3,ZIKA_R1,ZIKA_R2,ZIKA_R3	15,15,17,20,20,15	16,20,29,16,22,15	KIDINS220
novel_circ_0000905	11:81761313:81763706:-	2393	2271	18	15	14	16	22	12	82.4697	74.8324	78.8271	67.6164	92.0999	45.5482	15.6667	16.6667	ENSOCUG00000026707;	intron_9:81761435-81763543,exon_2:81763543-81763706,;	SC_R1,SC_R2,SC_R3,ZIKA_R1,ZIKA_R2,ZIKA_R3	18,15,14,16,22,12	14,10,8,16,10,15	TRIM23
novel_circ_0012367	2:158782319:158783112:-	793	697	14	21	12	20	15	15	64.1431	104.765	67.566	84.5205	62.7954	56.9353	15.6667	16.6667	ENSOCUG00000017035;	intron_6:158782491-158783016,exon_3:158782319-158782491,;	SC_R1,SC_R2,SC_R3,ZIKA_R1,ZIKA_R2,ZIKA_R3	14,21,12,20,15,15	92,90,104,127,168,140	TRIM54
novel_circ_0007664	17:74259880:74261467:+	1587	1456	20	14	13	15	18	14	91.633	69.8436	73.1965	63.3904	75.3545	53.1396	15.6667	15.6667	ENSOCUG00000010650;	intron_4:74260051-74261336,exon_4:74259880-74260051,;	SC_R1,SC_R2,SC_R3,ZIKA_R1,ZIKA_R2,ZIKA_R3	20,14,13,15,18,14	101,91,69,88,69,75	KTN1
novel_circ_0018662	7:159793045:159798005:-	4960	4842	24	15	8	9	24	14	109.96	74.8324	45.044	38.0342	100.473	53.1396	15.6667	15.6667	ENSOCUG00000012513;	exon_11:159797814-159798005,intron_12:159793163-159797814,;	SC_R1,SC_R2,SC_R3,ZIKA_R1,ZIKA_R2,ZIKA_R3	24,15,8,9,24,14	24,34,22,21,25,28	USP37
novel_circ_0014829	4:7488924:7491064:-	2140	2017	21	11	15	19	9	15	96.2146	54.8771	84.4576	80.2945	37.6772	56.9353	15.6667	14.3333	ENSOCUG00000003203;	exon_1:7490893-7491064,intron_15:7489047-7490893,;	SC_R1,SC_R2,SC_R3,ZIKA_R1,ZIKA_R2,ZIKA_R3	21,11,15,19,9,15	18,17,39,14,14,15	TPX2
novel_circ_0009296	19:43355793:43395807:+	40014	2779	24	8	15	14	10	15	109.96	39.9106	84.4576	59.1643	41.8636	56.9353	15.6667	13	ENSOCUG00000015260;ENSOCUG00000029248;	exon_9:43395415-43395568,intron_4:43393155-43393528,intron_3:43392780-43393086,exon_10:43395645-43395807,intron_1:43392037-43392297,intron_8:43395061-43395415,intron_5:43393608-43393965,intron_6:43394092-43394708,;exon_11:43355793-43355991,;	SC_R1,SC_R2,SC_R3,ZIKA_R1,ZIKA_R2,ZIKA_R3	24,8,15,14,10,15	37,34,31,32,17,21	TUBG2;TUBG1
novel_circ_0001836	12:5316036:5325575:+	9539	178	20	20	7	16	13	9	91.633	99.7765	39.4135	67.6164	54.4227	34.1612	15.6667	12.6667	ENSOCUG00000022632;	exon_1:5325397-5325575,;	SC_R1,SC_R2,SC_R3,ZIKA_R1,ZIKA_R2,ZIKA_R3	20,20,7,16,13,9	25,33,17,20,21,27	TMEM170B
novel_circ_0014276	4:11783831:11784210:+	379	379	13	21	13	5	15	18	59.5614	104.765	73.1965	21.1301	62.7954	68.3223	15.6667	12.6667	--	--	SC_R1,SC_R2,SC_R3,ZIKA_R1,ZIKA_R2,ZIKA_R3	13,21,13,5,15,18	0,0,0,0,0,0	--
novel_circ_0007501	17:5932540:5934034:-	1494	1347	13	21	13	14	15	8	59.5614	104.765	73.1965	59.1643	62.7954	30.3655	15.6667	12.3333	ENSOCUG00000008782;	exon_2:5933823-5934034,intron_9:5932687-5933823,;	SC_R1,SC_R2,SC_R3,ZIKA_R1,ZIKA_R2,ZIKA_R3	13,21,13,14,15,8	87,50,132,51,76,57	MAP2K1
novel_circ_0024351	GL018826:739160:744912:-	5752	5752	9	17	21	6	9	9	41.2348	84.81	118.241	25.3561	37.6772	34.1612	15.6667	8	ENSOCUG00000006297;	intron_2:738855-745216,;	SC_R1,SC_R2,SC_R3,ZIKA_R1,ZIKA_R2,ZIKA_R3	9,17,21,6,9,9	101,101,178,68,115,122	COMT
novel_circ_0025474	GL019111:96416:96832:-	416	416	5	6	35	82	93	60	22.9082	29.933	197.068	346.534	389.331	227.741	15.3333	78.3333	--	--	SC_R1,SC_R2,SC_R3,ZIKA_R1,ZIKA_R2,ZIKA_R3	5,6,35,82,93,60	0,0,0,0,0,0	--
novel_circ_0002618	13:125988117:125988650:-	533	533	21	4	21	32	55	50	96.2146	19.9553	118.241	135.233	230.25	189.784	15.3333	45.6667	--	--	SC_R1,SC_R2,SC_R3,ZIKA_R1,ZIKA_R2,ZIKA_R3	21,4,21,32,55,50	0,0,0,0,0,0	--
novel_circ_0003626	13:64027606:64030397:+	2791	1509	22	20	4	21	33	30	100.796	99.7765	22.522	88.7465	138.15	113.871	15.3333	28	ENSOCUG00000007827;	intron_2:64027667-64029176,;	SC_R1,SC_R2,SC_R3,ZIKA_R1,ZIKA_R2,ZIKA_R3	22,20,4,21,33,30	6,5,0,7,5,2	SASS6
novel_circ_0007444	17:55385433:55387175:-	1742	1742	17	14	15	19	42	17	77.888	69.8436	84.4576	80.2945	175.827	64.5267	15.3333	26	ENSOCUG00000006807;	exon_16:55385433-55385595,intron_26:55385595-55386937,exon_15:55386937-55387175,;	SC_R1,SC_R2,SC_R3,ZIKA_R1,ZIKA_R2,ZIKA_R3	17,14,15,19,42,17	70,62,57,57,63,52	RALGAPA1
novel_circ_0004485	14:24172505:24176027:+	3522	3075	23	12	11	31	24	13	105.378	59.8659	61.9355	131.007	100.473	49.3439	15.3333	22.6667	ENSOCUG00000001390;	intron_18:24173752-24175951,intron_16:24172616-24173492,;	SC_R1,SC_R2,SC_R3,ZIKA_R1,ZIKA_R2,ZIKA_R3	23,12,11,31,24,13	54,28,37,39,39,39	GOLGA4
novel_circ_0023934	GL018795:743453:760860:-	17407	16568	11	24	11	18	16	28	50.3981	119.732	61.9355	76.0684	66.9818	106.279	15.3333	20.6667	ENSOCUG00000017477;	exon_17:758125-758285,exon_22:745833-746020,intron_12:746279-747582,intron_16:758285-759824,exon_19:754636-754821,intron_17:759931-760304,exon_15:760304-760551,exon_18:755212-755373,intron_15:755373-758125,intron_14:754821-755212,intron_10:743547-745833,intron_13:747652-754636,;	SC_R1,SC_R2,SC_R3,ZIKA_R1,ZIKA_R2,ZIKA_R3	11,24,11,18,16,28	667,760,540,622,919,894	ROCK2
novel_circ_0024241	GL018819:322415:335168:+	12753	12163	21	16	9	9	31	22	96.2146	79.8212	50.6745	38.0342	129.777	83.5051	15.3333	20.6667	ENSOCUG00000002873;	intron_2:328878-334879,intron_1:322586-328748,;	SC_R1,SC_R2,SC_R3,ZIKA_R1,ZIKA_R2,ZIKA_R3	21,16,9,9,31,22	59,78,62,51,68,45	MAPK8
novel_circ_0007222	17:33682004:33684066:-	2062	1781	22	14	10	19	21	20	100.796	69.8436	56.305	80.2945	87.9136	75.9137	15.3333	20	ENSOCUG00000001786;	intron_9:33682139-33683920,;	SC_R1,SC_R2,SC_R3,ZIKA_R1,ZIKA_R2,ZIKA_R3	22,14,10,19,21,20	8,12,8,8,12,15	FAM98B
novel_circ_0015563	6:5177586:5181628:-	4042	3944	15	21	10	22	17	19	68.7247	104.765	56.305	92.9725	71.1681	72.118	15.3333	19.3333	ENSOCUG00000016994;	exon_4:5181411-5181628,intron_10:5177684-5181411,;	SC_R1,SC_R2,SC_R3,ZIKA_R1,ZIKA_R2,ZIKA_R3	15,21,10,22,17,19	113,165,106,153,191,132	TXNDC11
novel_circ_0006941	17:21849990:21864641:+	14651	14218	18	16	12	20	25	12	82.4697	79.8212	67.566	84.5205	104.659	45.5482	15.3333	19	ENSOCUG00000003125;	intron_8:21850165-21851486,exon_8:21849990-21850165,intron_11:21855055-21864506,intron_10:21853156-21854954,intron_9:21851610-21853083,;	SC_R1,SC_R2,SC_R3,ZIKA_R1,ZIKA_R2,ZIKA_R3	18,16,12,20,25,12	223,224,115,153,135,160	TRPM7
novel_circ_0001012	12:101899158:101900307:-	1149	559	23	12	11	25	20	11	105.378	59.8659	61.9355	105.651	83.7272	41.7525	15.3333	18.6667	ENSOCUG00000000598;	intron_4:101899289-101899848,;	SC_R1,SC_R2,SC_R3,ZIKA_R1,ZIKA_R2,ZIKA_R3	23,12,11,25,20,11	5,4,2,3,9,3	HDAC2
novel_circ_0010422	1:183054023:183054464:+	441	225	17	13	16	21	10	25	77.888	64.8547	90.0881	88.7465	41.8636	94.8921	15.3333	18.6667	ENSOCUG00000014674;	exon_15:183054239-183054464,;	SC_R1,SC_R2,SC_R3,ZIKA_R1,ZIKA_R2,ZIKA_R3	17,13,16,21,10,25	32,21,28,26,25,32	TTC17
novel_circ_0021928	GL018706:487026:501094:-	14068	13811	17	10	19	20	33	3	77.888	49.8883	106.98	84.5205	138.15	11.3871	15.3333	18.6667	ENSOCUG00000001402;	intron_26:487159-497662,intron_27:497713-501021,;	SC_R1,SC_R2,SC_R3,ZIKA_R1,ZIKA_R2,ZIKA_R3	17,10,19,20,33,3	117,97,96,83,142,58	HOOK3
novel_circ_0023321	GL018752:1520768:1521373:-	605	469	15	17	14	17	22	15	68.7247	84.81	78.8271	71.8424	92.0999	56.9353	15.3333	18	ENSOCUG00000004689;	exon_22:1520768-1520971,exon_21:1521107-1521373,;	SC_R1,SC_R2,SC_R3,ZIKA_R1,ZIKA_R2,ZIKA_R3	15,17,14,17,22,15	21,22,16,15,26,27	-
novel_circ_0014616	4:49298911:49337300:+	38389	38056	17	10	19	13	23	15	77.888	49.8883	106.98	54.9383	96.2863	56.9353	15.3333	17	ENSOCUG00000009951;	intron_3:49324830-49337233,intron_2:49299054-49324707,;	SC_R1,SC_R2,SC_R3,ZIKA_R1,ZIKA_R2,ZIKA_R3	17,10,19,13,23,15	633,654,401,337,550,387	CNOT2
novel_circ_0011930	2:124921361:124921820:+	459	210	10	17	19	15	19	10	45.8165	84.81	106.98	63.3904	79.5408	37.9569	15.3333	14.6667	ENSOCUG00000017819;	exon_28:124921610-124921820,;	SC_R1,SC_R2,SC_R3,ZIKA_R1,ZIKA_R2,ZIKA_R3	10,17,19,15,19,10	34,40,40,28,43,38	USP34
novel_circ_0012076	2:138023415:138023966:-	551	551	8	19	19	13	19	11	36.6532	94.7877	106.98	54.9383	79.5408	41.7525	15.3333	14.3333	ENSOCUG00000009784;	exon_1:138023415-138023966,;	SC_R1,SC_R2,SC_R3,ZIKA_R1,ZIKA_R2,ZIKA_R3	8,19,19,13,19,11	326,195,304,187,302,176	FOXN2
novel_circ_0024805	GL018907:211373:213498:-	2125	1526	17	14	15	14	15	12	77.888	69.8436	84.4576	59.1643	62.7954	45.5482	15.3333	13.6667	ENSOCUG00000008870;	intron_12:211499-213025,;	SC_R1,SC_R2,SC_R3,ZIKA_R1,ZIKA_R2,ZIKA_R3	17,14,15,14,15,12	15,21,11,6,15,8	BRWD1
novel_circ_0019364	7:8831982:8852854:-	20872	20872	16	13	17	13	13	12	73.3064	64.8547	95.7186	54.9383	54.4227	45.5482	15.3333	12.6667	ENSOCUG00000029426;	intron_7:8832899-8855706,;	SC_R1,SC_R2,SC_R3,ZIKA_R1,ZIKA_R2,ZIKA_R3	16,13,17,13,13,12	333,242,271,98,104,164	GSTK1
novel_circ_0002834	13:13490975:13491547:-	572	169	11	29	6	11	20	6	50.3981	144.676	33.783	46.4863	83.7272	22.7741	15.3333	12.3333	ENSOCUG00000011322;	exon_56:13490975-13491144,;	SC_R1,SC_R2,SC_R3,ZIKA_R1,ZIKA_R2,ZIKA_R3	11,29,6,11,20,6	15,17,14,12,10,11	KMT2C
novel_circ_0000596	11:56252430:56252735:+	305	305	19	14	13	16	3	16	87.0513	69.8436	73.1965	67.6164	12.5591	60.731	15.3333	11.6667	ENSOCUG00000005257;	exon_5:56252430-56252735,;	SC_R1,SC_R2,SC_R3,ZIKA_R1,ZIKA_R2,ZIKA_R3	19,14,13,16,3,16	193,137,129,135,168,171	DNAJC21
novel_circ_0026391	X:61361877:61362964:-	1087	937	20	16	10	10	8	12	91.633	79.8212	56.305	42.2602	33.4909	45.5482	15.3333	10	ENSOCUG00000004881;	exon_7:61361877-61362068,intron_5:61362068-61362814,;	SC_R1,SC_R2,SC_R3,ZIKA_R1,ZIKA_R2,ZIKA_R3	20,16,10,10,8,12	15,13,11,8,3,18	AMOT
novel_circ_0011620	21:6190413:6190953:-	540	202	18	10	18	2	4	7	82.4697	49.8883	101.349	8.45205	16.7454	26.5698	15.3333	4.33333	ENSOCUG00000005957;	exon_6:6190413-6190615,;	SC_R1,SC_R2,SC_R3,ZIKA_R1,ZIKA_R2,ZIKA_R3	18,10,18,2,4,7	33,17,36,22,27,22	RNF34
novel_circ_0004886	14:74702672:74706574:-	3902	3902	24	16	6	7	5	0	109.96	79.8212	33.783	29.5822	20.9318	0	15.3333	4	--	--	SC_R1,SC_R2,SC_R3,ZIKA_R1,ZIKA_R2	24,16,6,7,5	0,0,0,0,0	--
novel_circ_0006715	16:84034859:84036929:+	2070	1953	15	17	13	35	46	136	68.7247	84.81	73.1965	147.911	192.573	516.213	15	72.3333	ENSOCUG00000012261;	intron_22:84035026-84036257,exon_23:84036257-84036410,intron_23:84036410-84036812,exon_22:84034859-84035026,;	SC_R1,SC_R2,SC_R3,ZIKA_R1,ZIKA_R2,ZIKA_R3	15,17,13,35,46,136	19,31,13,17,25,22	TPR
novel_circ_0001034	12:105598736:105623574:+	24838	24078	14	12	19	26	38	25	64.1431	59.8659	106.98	109.877	159.082	94.8921	15	29.6667	ENSOCUG00000007812;	intron_2:105598870-105602948,intron_4:105603258-105608441,intron_6:105621554-105623485,intron_5:105608536-105621422,;	SC_R1,SC_R2,SC_R3,ZIKA_R1,ZIKA_R2,ZIKA_R3	14,12,19,26,38,25	289,382,205,329,242,316	KPNA5
novel_circ_0018837	7:22579163:22606727:+	27564	25187	10	17	18	13	45	24	45.8165	84.81	101.349	54.9383	188.386	91.0965	15	27.3333	ENSOCUG00000013237;	exon_3:22583637-22583814,intron_4:22588207-22601062,intron_2:22579388-22583637,intron_3:22583814-22588122,exon_2:22579163-22579388,intron_9:22604101-22606122,intron_8:22602600-22603952,;	SC_R1,SC_R2,SC_R3,ZIKA_R1,ZIKA_R2,ZIKA_R3	10,17,18,13,45,24	51,71,66,45,52,67	AASS
novel_circ_0015833	7:115553085:115557351:-	4266	4155	14	19	12	18	39	21	64.1431	94.7877	67.566	76.0684	163.268	79.7094	15	26	ENSOCUG00000008962;	intron_10:115553273-115554718,intron_11:115554760-115557282,exon_3:115553085-115553273,;	SC_R1,SC_R2,SC_R3,ZIKA_R1,ZIKA_R2,ZIKA_R3	14,19,12,18,39,21	171,178,197,133,194,118	LNPK
novel_circ_0015768	7:111159212:111163934:+	4722	4469	16	15	14	26	20	31	73.3064	74.8324	78.8271	109.877	83.7272	117.666	15	25.6667	ENSOCUG00000013882;	intron_9:111159355-111163824,;	SC_R1,SC_R2,SC_R3,ZIKA_R1,ZIKA_R2,ZIKA_R3	16,15,14,26,20,31	11,16,10,14,8,14	DCAF17
novel_circ_0023072	GL018743:433736:435152:-	1416	1320	20	15	10	24	24	20	91.633	74.8324	56.305	101.425	100.473	75.9137	15	22.6667	ENSOCUG00000015800;	intron_22:433934-435056,exon_10:433736-433934,;	SC_R1,SC_R2,SC_R3,ZIKA_R1,ZIKA_R2,ZIKA_R3	20,15,10,24,24,20	640,505,318,527,558,490	PHKB
novel_circ_0010407	1:1817813:1841241:+	23428	22957	17	22	6	22	27	16	77.888	109.754	33.783	92.9725	113.032	60.731	15	21.6667	ENSOCUG00000004268;	intron_1:1817917-1832033,intron_4:1839615-1841091,intron_3:1836994-1839496,exon_5:1841091-1841241,intron_2:1832164-1836877,;	SC_R1,SC_R2,SC_R3,ZIKA_R1,ZIKA_R2,ZIKA_R3	17,22,6,22,27,16	734,700,433,608,636,504	KIAA0368
novel_circ_0020354	9:102843322:102852294:+	8972	8598	11	20	14	28	18	17	50.3981	99.7765	78.8271	118.329	75.3545	64.5267	15	21	ENSOCUG00000012130;	intron_1:102843434-102846149,intron_2:102846226-102848356,intron_3:102848428-102852181,;	SC_R1,SC_R2,SC_R3,ZIKA_R1,ZIKA_R2,ZIKA_R3	11,20,14,28,18,17	73,74,111,50,40,85	ZCCHC2
novel_circ_0024356	GL018827:575864:577514:+	1650	1294	11	12	22	19	21	23	50.3981	59.8659	123.871	80.2945	87.9136	87.3008	15	21	ENSOCUG00000010479;	intron_4:576708-576927,intron_5:577014-577319,intron_3:576013-576588,exon_6:577319-577514,;	SC_R1,SC_R2,SC_R3,ZIKA_R1,ZIKA_R2,ZIKA_R3	11,12,22,19,21,23	251,92,146,179,94,189	HCCS
novel_circ_0001390	12:145024873:145038417:+	13544	13284	25	12	8	18	24	16	114.541	59.8659	45.044	76.0684	100.473	60.731	15	19.3333	ENSOCUG00000026063;	intron_4:145033700-145037047,intron_3:145028142-145033538,exon_4:145033538-145033700,intron_2:145024957-145028097,intron_5:145037201-145038286,exon_5:145037047-145037201,;	SC_R1,SC_R2,SC_R3,ZIKA_R1,ZIKA_R2,ZIKA_R3	25,12,8,18,24,16	178,291,133,196,299,218	SCAF8
novel_circ_0004228	14:1363718:1364088:+	370	370	8	18	19	17	19	21	36.6532	89.7989	106.98	71.8424	79.5408	79.7094	15	19	--	--	SC_R1,SC_R2,SC_R3,ZIKA_R1,ZIKA_R2,ZIKA_R3	8,18,19,17,19,21	0,0,0,0,0,0	--
novel_circ_0000194	10:36560377:36561933:+	1556	432	27	7	11	15	27	14	123.705	34.9218	61.9355	63.3904	113.032	53.1396	15	18.6667	ENSOCUG00000004570;	intron_5:36560621-36560809,exon_5:36560377-36560621,;	SC_R1,SC_R2,SC_R3,ZIKA_R1,ZIKA_R2,ZIKA_R3	27,7,11,15,27,14	54,45,56,54,51,34	KRIT1
novel_circ_0024328	GL018824:397290:397765:+	475	382	14	23	8	16	21	14	64.1431	114.743	45.044	67.6164	87.9136	53.1396	15	17	ENSOCUG00000002304;	exon_18:397549-397765,exon_17:397290-397456,;	SC_R1,SC_R2,SC_R3,ZIKA_R1,ZIKA_R2,ZIKA_R3	14,23,8,16,21,14	162,147,148,179,254,197	CLIP1
novel_circ_0009751	1:105845896:105858318:+	12422	12272	22	13	10	17	19	10	100.796	64.8547	56.305	71.8424	79.5408	37.9569	15	15.3333	ENSOCUG00000013948;	intron_3:105846061-105858168,exon_3:105845896-105846061,;	SC_R1,SC_R2,SC_R3,ZIKA_R1,ZIKA_R2,ZIKA_R3	22,13,10,17,19,10	246,232,237,267,295,487	ARHGAP20
novel_circ_0024024	GL018800:302707:303290:+	583	321	13	16	16	9	15	19	59.5614	79.8212	90.0881	38.0342	62.7954	72.118	15	14.3333	ENSOCUG00000010868;	intron_9:302842-303163,;	SC_R1,SC_R2,SC_R3,ZIKA_R1,ZIKA_R2,ZIKA_R3	13,16,16,9,15,19	27,23,28,22,29,34	KATNA1
novel_circ_0022213	GL018717:1788962:1789730:-	768	768	13	13	19	19	13	8	59.5614	64.8547	106.98	80.2945	54.4227	30.3655	15	13.3333	--	--	SC_R1,SC_R2,SC_R3,ZIKA_R1,ZIKA_R2,ZIKA_R3	13,13,19,19,13,8	0,0,0,0,0,0	--
novel_circ_0026319	X:51322303:51322827:-	524	470	26	10	9	8	16	10	119.123	49.8883	50.6745	33.8082	66.9818	37.9569	15	11.3333	ENSOCUG00000024271;	intron_3:51322357-51322665,exon_30:51322665-51322827,;	SC_R1,SC_R2,SC_R3,ZIKA_R1,ZIKA_R2,ZIKA_R3	26,10,9,8,16,10	103,85,51,57,73,45	PHKA1
novel_circ_0002762	13:132209979:132213492:+	3513	3379	20	10	15	5	19	7	91.633	49.8883	84.4576	21.1301	79.5408	26.5698	15	10.3333	ENSOCUG00000002451;	intron_13:132210226-132213358,exon_13:132209979-132210226,;	SC_R1,SC_R2,SC_R3,ZIKA_R1,ZIKA_R2,ZIKA_R3	20,10,15,5,19,7	107,110,82,67,69,46	EIF4G3
novel_circ_0025354	GL019066:181060:190806:-	9746	9746	13	18	14	16	0	0	59.5614	89.7989	78.8271	67.6164	0	0	15	5.33333	--	--	SC_R1,SC_R2,SC_R3,ZIKA_R1	13,18,14,16	0,0,0,0	--
novel_circ_0014157	3:83004900:83008111:+	3211	2927	15	17	13	2	0	13	68.7247	84.81	73.1965	8.45205	0	49.3439	15	5	ENSOCUG00000015847;	intron_29:83005040-83007967,;	SC_R1,SC_R2,SC_R3,ZIKA_R1,ZIKA_R3	15,17,13,2,13	29,32,27,10,50	CSPP1
novel_circ_0013379	3:121980107:122000398:+	20291	19986	23	11	10	20	33	25	105.378	54.8771	56.305	84.5205	138.15	94.8921	14.6667	26	ENSOCUG00000000462;	exon_5:122000245-122000398,intron_3:121984395-121985280,intron_2:121980190-121984287,intron_4:121985394-122000245,;	SC_R1,SC_R2,SC_R3,ZIKA_R1,ZIKA_R2,ZIKA_R3	23,11,10,20,33,25	96,112,125,83,69,83	OXR1
novel_circ_0021339	9:99349072:99352938:+	3866	3866	21	11	12	30	17	26	96.2146	54.8771	67.566	126.781	71.1681	98.6878	14.6667	24.3333	ENSOCUG00000014396;	intron_5:99349235-99352656,exon_5:99349072-99349235,exon_6:99352656-99352938,;	SC_R1,SC_R2,SC_R3,ZIKA_R1,ZIKA_R2,ZIKA_R3	21,11,12,30,17,26	113,117,97,125,116,129	ZNF532
novel_circ_0009821	1:108541197:108541502:-	305	305	21	15	8	15	31	26	96.2146	74.8324	45.044	63.3904	129.777	98.6878	14.6667	24	--	--	SC_R1,SC_R2,SC_R3,ZIKA_R1,ZIKA_R2,ZIKA_R3	21,15,8,15,31,26	0,0,0,0,0,0	--
novel_circ_0007401	17:5298778:5299186:+	408	191	16	12	16	23	30	16	73.3064	59.8659	90.0881	97.1986	125.591	60.731	14.6667	23	ENSOCUG00000006644;	exon_2:5298778-5298969,;	SC_R1,SC_R2,SC_R3,ZIKA_R1,ZIKA_R2,ZIKA_R3	16,12,16,23,30,16	40,32,38,40,41,26	AAGAB
novel_circ_0024969	GL018941:203928:215339:+	11411	11185	28	7	9	29	22	8	128.286	34.9218	50.6745	122.555	92.0999	30.3655	14.6667	19.6667	ENSOCUG00000023597;	exon_3:215139-215339,intron_2:212291-215139,intron_1:204062-212199,;	SC_R1,SC_R2,SC_R3,ZIKA_R1,ZIKA_R2,ZIKA_R3	28,7,9,29,22,8	27,26,65,64,75,73	BANP
novel_circ_0014658	4:5244963:5245890:-	927	652	15	21	8	19	18	20	68.7247	104.765	45.044	80.2945	75.3545	75.9137	14.6667	19	ENSOCUG00000015354;	intron_7:5245558-5245730,exon_17:5245730-5245890,intron_6:5245104-5245424,;	SC_R1,SC_R2,SC_R3,ZIKA_R1,ZIKA_R2,ZIKA_R3	15,21,8,19,18,20	17,19,14,10,20,17	ITCH
novel_circ_0021933	GL018706:5096703:5097407:+	704	632	14	15	15	23	25	9	64.1431	74.8324	84.4576	97.1986	104.659	34.1612	14.6667	19	ENSOCUG00000016542;	exon_3:5097244-5097407,intron_2:5096775-5097244,;	SC_R1,SC_R2,SC_R3,ZIKA_R1,ZIKA_R2,ZIKA_R3	14,15,15,23,25,9	17,17,15,13,15,12	NSD3
novel_circ_0024918	GL018923:111545:113523:-	1978	1844	14	13	17	22	33	2	64.1431	64.8547	95.7186	92.9725	138.15	7.59137	14.6667	19	ENSOCUG00000002441;	intron_27:111679-113362,exon_6:113362-113523,;	SC_R1,SC_R2,SC_R3,ZIKA_R1,ZIKA_R2,ZIKA_R3	14,13,17,22,33,2	13,20,7,16,13,15	SBNO1
novel_circ_0023749	GL018780:363638:382817:-	19179	19179	17	14	13	10	25	15	77.888	69.8436	73.1965	42.2602	104.659	56.9353	14.6667	16.6667	ENSOCUG00000007071;	intron_11:363826-381966,exon_2:381966-382817,exon_3:363638-363826,;	SC_R1,SC_R2,SC_R3,ZIKA_R1,ZIKA_R2,ZIKA_R3	17,14,13,10,25,15	1020,912,684,714,1075,932	ZRANB1
novel_circ_0023643	GL018774:140466:148431:+	7965	7770	19	11	14	18	25	6	87.0513	54.8771	78.8271	76.0684	104.659	22.7741	14.6667	16.3333	ENSOCUG00000003221;	intron_7:146480-148324,intron_6:140629-146392,exon_6:140466-140629,;	SC_R1,SC_R2,SC_R3,ZIKA_R1,ZIKA_R2,ZIKA_R3	19,11,14,18,25,6	63,100,98,69,68,71	KDM7A
novel_circ_0007790	17:8119286:8129700:-	10414	10063	14	19	11	12	24	7	64.1431	94.7877	61.9355	50.7123	100.473	26.5698	14.6667	14.3333	ENSOCUG00000005449;	intron_13:8124697-8129588,intron_12:8123650-8124569,intron_11:8119330-8123583,;	SC_R1,SC_R2,SC_R3,ZIKA_R1,ZIKA_R2,ZIKA_R3	14,19,11,12,24,7	45,87,69,42,70,53	SNX1
novel_circ_0011245	20:13869141:13869849:+	708	535	13	15	16	14	13	16	59.5614	74.8324	90.0881	59.1643	54.4227	60.731	14.6667	14.3333	ENSOCUG00000005685;	intron_2:13869203-13869738,;	SC_R1,SC_R2,SC_R3,ZIKA_R1,ZIKA_R2,ZIKA_R3	13,15,16,14,13,16	20,26,14,16,17,32	TRIP11
novel_circ_0019100	7:41342702:41343706:+	1004	974	19	9	16	15	8	19	87.0513	44.8994	90.0881	63.3904	33.4909	72.118	14.6667	14	ENSOCUG00000008790;	intron_6:41342875-41343667,exon_9:41342693-41342875,;	SC_R1,SC_R2,SC_R3,ZIKA_R1,ZIKA_R2,ZIKA_R3	19,9,16,15,8,19	89,56,82,74,107,109	KMT2E
novel_circ_0023939	GL018795:754636:760860:-	6224	5808	15	11	18	16	17	9	68.7247	54.8771	101.349	67.6164	71.1681	34.1612	14.6667	14	ENSOCUG00000017477;	intron_17:759931-760304,exon_18:755212-755373,exon_15:760304-760551,intron_14:754821-755212,intron_15:755373-758125,exon_17:758125-758285,intron_16:758285-759824,exon_19:754636-754821,;	SC_R1,SC_R2,SC_R3,ZIKA_R1,ZIKA_R2,ZIKA_R3	15,11,18,16,17,9	444,460,353,448,600,579	ROCK2
novel_circ_0023028	GL018739:2085165:2087787:-	2622	2482	17	17	10	16	14	9	77.888	84.81	56.305	67.6164	58.609	34.1612	14.6667	13	ENSOCUG00000007972;	intron_16:2085301-2087608,exon_1:2087608-2087783,;	SC_R1,SC_R2,SC_R3,ZIKA_R1,ZIKA_R2,ZIKA_R3	17,17,10,16,14,9	47,33,30,27,59,39	MFN2
novel_circ_0021316	9:98941298:98941698:-	400	400	22	11	11	19	11	7	100.796	54.8771	61.9355	80.2945	46.05	26.5698	14.6667	12.3333	ENSOCUG00000012324;	exon_12:98940698-98941698,;	SC_R1,SC_R2,SC_R3,ZIKA_R1,ZIKA_R2,ZIKA_R3	22,11,11,19,11,7	119,67,110,64,82,60	ALPK2
novel_circ_0008936	19:20836214:20836641:+	427	162	15	14	15	10	14	12	68.7247	69.8436	84.4576	42.2602	58.609	45.5482	14.6667	12	ENSOCUG00000008567;	exon_28:20836214-20836376,;	SC_R1,SC_R2,SC_R3,ZIKA_R1,ZIKA_R2,ZIKA_R3	15,14,15,10,14,12	5,7,3,3,2,7	NF1
novel_circ_0005684	15:67283682:67284158:-	476	154	14	16	14	14	9	11	64.1431	79.8212	78.8271	59.1643	37.6772	41.7525	14.6667	11.3333	ENSOCUG00000003409;	exon_5:67284004-67284158,;	SC_R1,SC_R2,SC_R3,ZIKA_R1,ZIKA_R2,ZIKA_R3	14,16,14,14,9,11	9,9,8,14,5,13	COPS4
novel_circ_0010607	1:19881784:19881998:+	214	214	22	15	7	3	14	12	100.796	74.8324	39.4135	12.6781	58.609	45.5482	14.6667	9.66667	ENSOCUG00000002573;	exon_12:19881784-19881998,;	SC_R1,SC_R2,SC_R3,ZIKA_R1,ZIKA_R2,ZIKA_R3	22,15,7,3,14,12	26,16,6,8,15,20	UBAP2
novel_circ_0025469	GL019111:96416:166020:-	69604	69604	8	0	35	70	99	61	36.6532	0	197.068	295.822	414.45	231.537	14.3333	76.6667	--	--	SC_R1,SC_R3,ZIKA_R1,ZIKA_R2,ZIKA_R3	8,35,70,99,61	1,1,0,0,0	--
novel_circ_0024062	GL018802:189752:191642:-	1890	1522	13	23	7	39	21	39	59.5614	114.743	39.4135	164.815	87.9136	148.032	14.3333	33	ENSOCUG00000002802;	intron_17:191273-191531,intron_16:189896-191160,;	SC_R1,SC_R2,SC_R3,ZIKA_R1,ZIKA_R2,ZIKA_R3	13,23,7,39,21,39	1,5,3,4,2,7	FANCD2
novel_circ_0025530	GL019116:80945:81330:+	385	385	11	18	14	31	18	17	50.3981	89.7989	78.8271	131.007	75.3545	64.5267	14.3333	22	ENSOCUG00000023332;	exon_2:80945-81330,;	SC_R1,SC_R2,SC_R3,ZIKA_R1,ZIKA_R2,ZIKA_R3	11,18,14,31,18,17	162,140,83,149,116,143	-
novel_circ_0006900	17:20505290:20508303:-	3013	2868	17	9	17	18	25	16	77.888	44.8994	95.7186	76.0684	104.659	60.731	14.3333	19.6667	ENSOCUG00000012189;	intron_4:20505435-20507116,exon_1:20507116-20508303,;	SC_R1,SC_R2,SC_R3,ZIKA_R1,ZIKA_R2,ZIKA_R3	17,9,17,18,25,16	3508,2671,2580,5959,4174,6126	MAPK6
novel_circ_0001961	12:70055165:70063376:+	8211	8211	14	20	9	19	15	23	64.1431	99.7765	50.6745	80.2945	62.7954	87.3008	14.3333	19	ENSOCUG00000010777;	intron_3:70058743-70063205,exon_4:70063205-70063376,exon_3:70058561-70058743,exon_2:70055165-70055356,intron_2:70055356-70058561,;	SC_R1,SC_R2,SC_R3,ZIKA_R1,ZIKA_R2,ZIKA_R3	14,20,9,19,15,23	84,77,68,56,62,76	DOPEY1
novel_circ_0023196	GL018749:1121205:1123051:+	1846	1784	13	14	16	13	29	9	59.5614	69.8436	90.0881	54.9383	121.404	34.1612	14.3333	17	ENSOCUG00000003984;	exon_1:1121267-1123051,;	SC_R1,SC_R2,SC_R3,ZIKA_R1,ZIKA_R2,ZIKA_R3	13,14,16,13,29,9	478,471,449,353,712,496	SLC8A3
novel_circ_0023614	GL018771:122232:124716:-	2484	1584	19	16	8	24	20	7	87.0513	79.8212	45.044	101.425	83.7272	26.5698	14.3333	17	ENSOCUG00000000587;	intron_10:123032-124616,;	SC_R1,SC_R2,SC_R3,ZIKA_R1,ZIKA_R2,ZIKA_R3	19,16,8,24,20,7	5,12,7,11,9,6	DNAJC13
novel_circ_0013724	3:20703568:20703896:+	328	328	16	15	12	18	10	15	73.3064	74.8324	67.566	76.0684	41.8636	56.9353	14.3333	14.3333	--	--	SC_R1,SC_R2,SC_R3,ZIKA_R1,ZIKA_R2,ZIKA_R3	16,15,12,18,10,15	0,0,0,0,0,0	--
novel_circ_0025927	GL019533:9818:11868:-	2050	1527	21	12	10	13	16	11	96.2146	59.8659	56.305	54.9383	66.9818	41.7525	14.3333	13.3333	ENSOCUG00000014869;	exon_1:10299-11826,;	SC_R1,SC_R2,SC_R3,ZIKA_R1,ZIKA_R2,ZIKA_R3	21,12,10,13,16,11	283,214,198,275,290,208	ZNF623
novel_circ_0001551	12:26095635:26098296:+	2661	2356	18	5	20	14	10	14	82.4697	24.9441	112.61	59.1643	41.8636	53.1396	14.3333	12.6667	ENSOCUG00000029416;	intron_5:26096436-26096747,intron_4:26095747-26096406,intron_6:26096795-26098181,;	SC_R1,SC_R2,SC_R3,ZIKA_R1,ZIKA_R2,ZIKA_R3	18,5,20,14,10,14	14,22,16,12,19,24	MAPK14
novel_circ_0003544	13:55195236:55198660:+	3424	3173	11	17	15	8	14	7	50.3981	84.81	84.4576	33.8082	58.609	26.5698	14.3333	9.66667	ENSOCUG00000002993;	intron_4:55195403-55198576,;	SC_R1,SC_R2,SC_R3,ZIKA_R1,ZIKA_R2,ZIKA_R3	11,17,15,8,14,7	17,22,20,13,15,20	WDR47
novel_circ_0010355	1:172637549:172638651:+	1102	1102	20	11	12	10	10	7	91.633	54.8771	67.566	42.2602	41.8636	26.5698	14.3333	9	ENSOCUG00000001215;	exon_2:172637549-172638651,;	SC_R1,SC_R2,SC_R3,ZIKA_R1,ZIKA_R2,ZIKA_R3	20,11,12,10,10,7	1722,1514,1912,1377,1579,1695	HIPK3
novel_circ_0025351	GL019066:181060:182275:-	1215	1215	6	14	23	9	0	0	27.4899	69.8436	129.502	38.0342	0	0	14.3333	3	--	--	SC_R1,SC_R2,SC_R3,ZIKA_R1	6,14,23,9	0,0,0,0	--
novel_circ_0012917	2:68134049:68135803:-	1754	1620	15	20	7	21	39	23	68.7247	99.7765	39.4135	88.7465	163.268	87.3008	14	27.6667	ENSOCUG00000011284;	intron_8:68134183-68135637,exon_4:68135637-68135803,;	SC_R1,SC_R2,SC_R3,ZIKA_R1,ZIKA_R2,ZIKA_R3	15,20,7,21,39,23	18,13,11,15,23,26	SLC7A2
novel_circ_0011499	21:11111526:11120886:-	9360	9217	11	17	14	27	24	19	50.3981	84.81	78.8271	114.103	100.473	72.118	14	23.3333	ENSOCUG00000017525;	exon_28:11111526-11111688,intron_5:11115231-11116886,exon_27:11113904-11114062,exon_25:11116886-11117045,intron_4:11114062-11115054,intron_6:11117045-11120743,exon_26:11115054-11115231,intron_3:11111688-11113904,;	SC_R1,SC_R2,SC_R3,ZIKA_R1,ZIKA_R2,ZIKA_R3	11,17,14,27,24,19	82,122,87,79,58,90	MED13L
novel_circ_0023399	GL018756:995388:1092945:+	97557	97557	17	11	14	17	36	12	77.888	54.8771	78.8271	71.8424	150.709	45.5482	14	21.6667	ENSOCUG00000008557;	exon_2:1092783-1092945,exon_1:995388-995586,intron_1:995586-1092783,;	SC_R1,SC_R2,SC_R3,ZIKA_R1,ZIKA_R2,ZIKA_R3	17,11,14,17,36,12	1898,1327,1298,1459,1623,1115	ADCY2
novel_circ_0003444	13:49506741:49515204:+	8463	8207	25	13	4	15	23	16	114.541	64.8547	22.522	63.3904	96.2863	60.731	14	18	ENSOCUG00000016424;	exon_10:49515040-49515204,exon_8:49513772-49513967,exon_5:49506741-49506907,intron_6:49511323-49513772,intron_5:49510331-49511193,intron_7:49513967-49514246,intron_8:49514378-49515040,exon_6:49510105-49510331,intron_4:49506907-49510111,;	SC_R1,SC_R2,SC_R3,ZIKA_R1,ZIKA_R2,ZIKA_R3	25,13,4,15,23,16	3068,2759,1936,2175,1916,2739	AMPD1
novel_circ_0019031	7:35303107:35315581:-	12474	12017	15	4	23	9	10	35	68.7247	19.9553	129.502	38.0342	41.8636	132.849	14	18	ENSOCUG00000002492;	intron_4:35304719-35306011,intron_3:35304162-35304645,intron_9:35314308-35315401,exon_13:35303107-35303272,exon_5:35315401-35315581,intron_6:35307619-35308901,intron_7:35308971-35311580,intron_2:35303272-35304107,intron_8:35311627-35314216,exon_9:35307431-35307619,intron_5:35306130-35307431,;	SC_R1,SC_R2,SC_R3,ZIKA_R1,ZIKA_R2,ZIKA_R3	15,4,23,9,10,35	94,146,299,88,171,267	CD36
novel_circ_0004536	14:30178680:30179334:-	654	204	13	9	20	18	21	14	59.5614	44.8994	112.61	76.0684	87.9136	53.1396	14	17.6667	ENSOCUG00000012746;	exon_18:30178680-30178884,;	SC_R1,SC_R2,SC_R3,ZIKA_R1,ZIKA_R2,ZIKA_R3	13,9,20,18,21,14	19,7,12,11,19,12	STAG1
novel_circ_0022758	GL018733:135915:146292:-	10377	10227	16	11	15	17	26	10	73.3064	54.8771	84.4576	71.8424	108.845	37.9569	14	17.6667	ENSOCUG00000012557;	exon_13:135915-136103,intron_6:139573-146142,exon_12:139389-139573,intron_5:136103-139389,;	SC_R1,SC_R2,SC_R3,ZIKA_R1,ZIKA_R2,ZIKA_R3	16,11,15,17,26,10	386,352,268,315,233,323	SOX6
novel_circ_0012523	2:173809488:173816939:+	7451	7353	10	22	10	15	12	16	45.8165	109.754	56.305	63.3904	50.2363	60.731	14	14.3333	ENSOCUG00000015422;	exon_2:173809488-173809655,intron_2:173809655-173816841,;	SC_R1,SC_R2,SC_R3,ZIKA_R1,ZIKA_R2,ZIKA_R3	10,22,10,15,12,16	31,38,40,38,44,55	NCOA1
novel_circ_0019810	8:25135177:25149051:-	13874	13496	17	7	18	7	20	16	77.888	34.9218	101.349	29.5822	83.7272	60.731	14	14.3333	ENSOCUG00000012361;	exon_1:25147474-25149044,intron_13:25135315-25137235,intron_14:25137381-25138969,intron_15:25139056-25147474,;	SC_R1,SC_R2,SC_R3,ZIKA_R1,ZIKA_R2,ZIKA_R3	17,7,18,7,20,16	516,562,653,504,692,733	ATF7IP
novel_circ_0025650	GL019272:38745:40036:-	1291	713	15	21	6	19	12	11	68.7247	104.765	33.783	80.2945	50.2363	41.7525	14	14	ENSOCUG00000023153;	intron_18:38854-39567,;	SC_R1,SC_R2,SC_R3,ZIKA_R1,ZIKA_R2,ZIKA_R3	15,21,6,19,12,11	0,0,1,0,2,3	AP2A1
novel_circ_0018731	7:165889797:165891348:-	1551	651	10	13	19	5	21	12	45.8165	64.8547	106.98	21.1301	87.9136	45.5482	14	12.6667	ENSOCUG00000011978;	exon_2:165890697-165891348,;	SC_R1,SC_R2,SC_R3,ZIKA_R1,ZIKA_R2,ZIKA_R3	10,13,19,5,21,12	51,39,82,35,98,82	FAM124B
novel_circ_0024721	GL018888:119836:120392:-	556	556	13	18	11	13	7	16	59.5614	89.7989	61.9355	54.9383	29.3045	60.731	14	12	--	--	SC_R1,SC_R2,SC_R3,ZIKA_R1,ZIKA_R2,ZIKA_R3	13,18,11,13,7,16	0,0,0,0,0,0	--
novel_circ_0002746	13:131569973:131571113:+	1140	897	15	14	13	9	13	12	68.7247	69.8436	73.1965	38.0342	54.4227	45.5482	14	11.3333	ENSOCUG00000007800;	intron_13:131570088-131570985,;	SC_R1,SC_R2,SC_R3,ZIKA_R1,ZIKA_R2,ZIKA_R3	15,14,13,9,13,12	9,8,4,18,29,22	USP48
novel_circ_0022502	GL018725:3112183:3124138:-	11955	11856	18	13	11	12	10	10	82.4697	64.8547	61.9355	50.7123	41.8636	37.9569	14	10.6667	ENSOCUG00000006214;	exon_3:3123972-3124138,intron_9:3112282-3123972,;	SC_R1,SC_R2,SC_R3,ZIKA_R1,ZIKA_R2,ZIKA_R3	18,13,11,12,10,10	134,141,121,117,112,76	STAU1
novel_circ_0015173	5:25209048:25216135:+	7087	6403	15	11	16	9	13	9	68.7247	54.8771	90.0881	38.0342	54.4227	34.1612	14	10.3333	ENSOCUG00000010764;	intron_2:25209133-25215536,;	SC_R1,SC_R2,SC_R3,ZIKA_R1,ZIKA_R2,ZIKA_R3	15,11,16,9,13,9	7,18,12,12,15,20	WWP2
novel_circ_0024134	GL018804:805796:807584:+	1788	1788	17	18	7	13	7	5	77.888	89.7989	39.4135	54.9383	29.3045	18.9784	14	8.33333	--	--	SC_R1,SC_R2,SC_R3,ZIKA_R1,ZIKA_R2,ZIKA_R3	17,18,7,13,7,5	4,5,6,9,10,0	--
novel_circ_0015032	5:12044431:12083781:-	39350	7807	14	14	14	7	12	4	64.1431	69.8436	78.8271	29.5822	50.2363	15.1827	14	7.66667	ENSOCUG00000006737;	exon_1:12052232-12052517,exon_2:12048821-12049026,intron_12:12047081-12048821,intron_13:12049026-12052232,intron_11:12044565-12046936,;	SC_R1,SC_R2,SC_R3,ZIKA_R1,ZIKA_R2,ZIKA_R3	14,14,14,7,12,4	65,71,45,83,117,73	-
novel_circ_0004753	14:48546349:48547441:-	1092	967	11	15	16	7	4	3	50.3981	74.8324	90.0881	29.5822	16.7454	11.3871	14	4.66667	ENSOCUG00000001180;	exon_3:48546349-48546584,intron_23:48546584-48547316,;	SC_R1,SC_R2,SC_R3,ZIKA_R1,ZIKA_R2,ZIKA_R3	11,15,16,7,4,3	41,38,45,42,53,44	DHX36
novel_circ_0025438	GL019111:95662:166064:-	70402	70402	22	9	10	26	69	0	100.796	44.8994	56.305	109.877	288.859	0	13.6667	31.6667	--	--	SC_R1,SC_R2,SC_R3,ZIKA_R1,ZIKA_R2	22,9,10,26,69	1,0,1,0,0	--
novel_circ_0020921	9:58877097:58882520:+	5423	5423	19	10	12	23	28	16	87.0513	49.8883	67.566	97.1986	117.218	60.731	13.6667	22.3333	ENSOCUG00000008571;	exon_10:58882358-58882520,intron_9:58877262-58882358,exon_9:58877097-58877262,;	SC_R1,SC_R2,SC_R3,ZIKA_R1,ZIKA_R2,ZIKA_R3	19,10,12,23,28,16	479,490,345,406,444,549	MYOM1
novel_circ_0010885	1:5812892:5816880:-	3988	3932	9	12	20	15	19	21	41.2348	59.8659	112.61	63.3904	79.5408	79.7094	13.6667	18.3333	ENSOCUG00000007316;	exon_4:5816614-5816880,intron_6:5812948-5816614,;	SC_R1,SC_R2,SC_R3,ZIKA_R1,ZIKA_R2,ZIKA_R3	9,12,20,15,19,21	580,466,500,426,454,435	RAD23B
novel_circ_0018779	7:171823239:171856277:-	33038	32522	25	9	7	10	25	16	114.541	44.8994	39.4135	42.2602	104.659	60.731	13.6667	17	ENSOCUG00000016726;	intron_41:171841024-171856130,intron_40:171840094-171840898,intron_37:171823376-171826039,exon_4:171839438-171840094,exon_2:171856130-171856277,intron_38:171826145-171839291,;	SC_R1,SC_R2,SC_R3,ZIKA_R1,ZIKA_R2,ZIKA_R3	25,9,7,10,25,16	1313,1238,1103,897,1218,1014	TRIP12
novel_circ_0019207	7:59493578:59495892:-	2314	2245	20	13	8	16	21	14	91.633	64.8547	45.044	67.6164	87.9136	53.1396	13.6667	17	ENSOCUG00000011375;	intron_20:59493647-59495665,exon_1:59495665-59495892,;	SC_R1,SC_R2,SC_R3,ZIKA_R1,ZIKA_R2,ZIKA_R3	20,13,8,16,21,14	91,71,59,70,68,91	WDR33
novel_circ_0019835	8:27558468:27560097:+	1629	1629	5	14	22	4	20	27	22.9082	69.8436	123.871	16.9041	83.7272	102.484	13.6667	17	ENSOCUG00000003006;	exon_6:27558468-27558865,exon_7:27559925-27560097,intron_6:27558865-27559925,;	SC_R1,SC_R2,SC_R3,ZIKA_R1,ZIKA_R2,ZIKA_R3	5,14,22,4,20,27	78,80,174,71,90,95	LRP6
novel_circ_0005962	16:11701396:11716560:-	15164	15069	11	24	6	19	15	16	50.3981	119.732	33.783	80.2945	62.7954	60.731	13.6667	16.6667	ENSOCUG00000013281;	intron_19:11704359-11716406,intron_18:11701637-11704264,exon_1:11716406-11716560,exon_3:11701396-11701637,;	SC_R1,SC_R2,SC_R3,ZIKA_R1,ZIKA_R2,ZIKA_R3	11,24,6,19,15,16	92,106,50,39,75,85	SFMBT2
novel_circ_0000690	11:60035855:60049358:-	13503	13208	18	11	12	13	17	13	82.4697	54.8771	67.566	54.9383	71.1681	49.3439	13.6667	14.3333	ENSOCUG00000012668;	intron_34:60035987-60037315,intron_35:60037380-60049260,;	SC_R1,SC_R2,SC_R3,ZIKA_R1,ZIKA_R2,ZIKA_R3	18,11,12,13,17,13	149,137,92,67,88,94	RICTOR
novel_circ_0020259	8:804569:806375:-	1806	1178	19	13	9	11	21	11	87.0513	64.8547	50.6745	46.4863	87.9136	41.7525	13.6667	14.3333	ENSOCUG00000013306;	intron_3:804881-806059,;	SC_R1,SC_R2,SC_R3,ZIKA_R1,ZIKA_R2,ZIKA_R3	19,13,9,11,21,11	15,11,13,16,21,18	ARID2
novel_circ_0004007	14:104860097:104861702:+	1605	1605	18	12	11	16	15	11	82.4697	59.8659	61.9355	67.6164	62.7954	41.7525	13.6667	14	ENSOCUG00000004232;	exon_3:104860097-104861702,;	SC_R1,SC_R2,SC_R3,ZIKA_R1,ZIKA_R2,ZIKA_R3	18,12,11,16,15,11	379,280,452,362,404,356	ZBTB20
novel_circ_0002154	12:945689:955753:+	10064	5567	11	23	7	11	19	10	50.3981	114.743	39.4135	46.4863	79.5408	37.9569	13.6667	13.3333	ENSOCUG00000022117;	intron_2:954677-955589,exon_1:950096-950267,intron_1:950267-954587,exon_3:955589-955753,;	SC_R1,SC_R2,SC_R3,ZIKA_R1,ZIKA_R2,ZIKA_R3	11,23,7,11,19,10	23,29,28,16,14,18	-
novel_circ_0010058	1:141692931:141693734:-	803	803	19	11	11	19	6	14	87.0513	54.8771	61.9355	80.2945	25.1182	53.1396	13.6667	13	--	--	SC_R1,SC_R2,SC_R3,ZIKA_R1,ZIKA_R2,ZIKA_R3	19,11,11,19,6,14	0,0,0,0,0,0	--
novel_circ_0018759	7:169301506:169302564:+	1058	1058	12	10	19	12	18	9	54.9798	49.8883	106.98	50.7123	75.3545	34.1612	13.6667	13	ENSOCUG00000010426;	exon_4:169302410-169302564,intron_3:169301669-169302410,exon_3:169301506-169301669,;	SC_R1,SC_R2,SC_R3,ZIKA_R1,ZIKA_R2,ZIKA_R3	12,10,19,12,18,9	16,20,19,9,8,28	-
novel_circ_0020517	9:15869864:15870106:-	242	242	15	12	14	26	7	6	68.7247	59.8659	78.8271	109.877	29.3045	22.7741	13.6667	13	ENSOCUG00000003956;	exon_2:15869864-15870106,;	SC_R1,SC_R2,SC_R3,ZIKA_R1,ZIKA_R2,ZIKA_R3	15,12,14,26,7,6	177,117,182,126,176,154	MAP4
novel_circ_0022842	GL018734:1636123:1641619:+	5496	4959	12	16	13	20	8	11	54.9798	79.8212	73.1965	84.5205	33.4909	41.7525	13.6667	13	ENSOCUG00000009630;	intron_7:1637643-1641536,intron_5:1636240-1637306,;	SC_R1,SC_R2,SC_R3,ZIKA_R1,ZIKA_R2,ZIKA_R3	12,16,13,20,8,11	0,1,5,5,1,3	SLC25A17
novel_circ_0007684	17:74329236:74333256:+	4020	3729	18	9	14	11	15	10	82.4697	44.8994	78.8271	46.4863	62.7954	37.9569	13.6667	12	ENSOCUG00000010650;	intron_42:74331647-74333142,intron_41:74329320-74331554,;	SC_R1,SC_R2,SC_R3,ZIKA_R1,ZIKA_R2,ZIKA_R3	18,9,14,11,15,10	52,44,57,83,67,71	KTN1
novel_circ_0026016	X:105163610:105198835:-	35225	35225	14	20	7	17	12	6	64.1431	99.7765	39.4135	71.8424	50.2363	22.7741	13.6667	11.6667	ENSOCUG00000012625;	intron_13:105095262-105198691,;	SC_R1,SC_R2,SC_R3,ZIKA_R1,ZIKA_R2,ZIKA_R3	14,20,7,17,12,6	440,664,200,184,175,209	ENOX2
novel_circ_0005958	16:11581662:11617548:-	35886	35449	8	15	18	8	16	6	36.6532	74.8324	101.349	33.8082	66.9818	22.7741	13.6667	10	ENSOCUG00000013281;	exon_5:11615554-11615801,intron_16:11615801-11617459,intron_13:11581810-11585947,intron_14:11586049-11607317,intron_15:11607415-11615554,;	SC_R1,SC_R2,SC_R3,ZIKA_R1,ZIKA_R2,ZIKA_R3	8,15,18,8,16,6	375,496,289,181,168,220	SFMBT2
novel_circ_0014776	4:70372107:70372943:-	836	722	3	12	26	13	6	11	13.7449	59.8659	146.393	54.9383	25.1182	41.7525	13.6667	10	ENSOCUG00000006969;	intron_4:70372221-70372729,exon_4:70372729-70372943,;	SC_R1,SC_R2,SC_R3,ZIKA_R1,ZIKA_R2,ZIKA_R3	3,12,26,13,6,11	334,406,1293,328,433,366	DCN
novel_circ_0026259	X:36363848:36369864:-	6016	5764	13	19	9	10	10	8	59.5614	94.7877	50.6745	42.2602	41.8636	30.3655	13.6667	9.33333	ENSOCUG00000001716;	intron_5:36363953-36369717,;	SC_R1,SC_R2,SC_R3,ZIKA_R1,ZIKA_R2,ZIKA_R3	13,19,9,10,10,8	571,695,252,185,349,486	PFKFB1
novel_circ_0015170	5:2516230:2516902:+	672	459	21	11	9	7	12	7	96.2146	54.8771	50.6745	29.5822	50.2363	26.5698	13.6667	8.66667	ENSOCUG00000023161;	intron_70:2516312-2516771,;	SC_R1,SC_R2,SC_R3,ZIKA_R1,ZIKA_R2,ZIKA_R3	21,11,9,7,12,7	4,8,12,5,2,5	RYR1
novel_circ_0001360	12:141419271:141419789:-	518	518	19	6	16	15	5	5	87.0513	29.933	90.0881	63.3904	20.9318	18.9784	13.6667	8.33333	ENSOCUG00000002509;	exon_1:141419271-141419789,;	SC_R1,SC_R2,SC_R3,ZIKA_R1,ZIKA_R2,ZIKA_R3	19,6,16,15,5,5	103,65,98,77,97,66	RMND1
novel_circ_0004368	14:17699356:17706382:+	7026	7026	9	14	18	4	10	11	41.2348	69.8436	101.349	16.9041	41.8636	41.7525	13.6667	8.33333	ENSOCUG00000015963;	exon_3:17706191-17706382,exon_2:17699356-17699525,intron_2:17699525-17706191,;	SC_R1,SC_R2,SC_R3,ZIKA_R1,ZIKA_R2,ZIKA_R3	9,14,18,4,10,11	19,24,51,17,29,35	TGFBR2
novel_circ_0009354	19:46615637:46617411:-	1774	1500	12	23	6	7	0	8	54.9798	114.743	33.783	29.5822	0	30.3655	13.6667	5	ENSOCUG00000010815;	intron_16:46615763-46617263,;	SC_R1,SC_R2,SC_R3,ZIKA_R1,ZIKA_R3	12,23,6,7,8	23,6,8,12,13	CDC27
novel_circ_0013858	3:3472070:3480560:-	8490	8018	15	24	2	0	0	2	68.7247	119.732	11.261	0	0	7.59137	13.6667	0.666667	ENSOCUG00000016146;	exon_4:3472070-3472263,intron_4:3472644-3480469,;	SC_R1,SC_R2,SC_R3,ZIKA_R3	15,24,2,2	24,33,23,18	DTWD2
novel_circ_0011605	21:5169287:5169771:+	484	159	28	6	7	0	0	0	128.286	29.933	39.4135	0	0	0	13.6667	0	ENSOCUG00000009010;	exon_32:5169287-5169446,;	SC_R1,SC_R2,SC_R3	28,6,7	0,0,1	PI4KA
novel_circ_0003746	13:7043025:7044083:+	1058	1058	18	0	22	28	32	30	82.4697	0	123.871	118.329	133.964	113.871	13.3333	30	ENSOCUG00000015531;	exon_11:7043025-7044083,;	SC_R1,SC_R3,ZIKA_R1,ZIKA_R2,ZIKA_R3	18,22,28,32,30	317,318,253,347,311	CEP350
novel_circ_0024672	GL018873:365282:365781:+	499	159	11	14	15	18	59	7	50.3981	69.8436	84.4576	76.0684	246.995	26.5698	13.3333	28	ENSOCUG00000007103;	exon_13:365282-365441,;	SC_R1,SC_R2,SC_R3,ZIKA_R1,ZIKA_R2,ZIKA_R3	11,14,15,18,59,7	18,9,14,8,23,8	-
novel_circ_0002787	13:132344982:132358947:+	13965	13649	23	12	5	23	28	24	105.378	59.8659	28.1525	97.1986	117.218	91.0965	13.3333	25	ENSOCUG00000002445;	exon_4:132344982-132345142,intron_7:132350902-132358856,intron_5:132346349-132349975,intron_4:132345142-132346205,intron_6:132350056-132350747,exon_7:132350747-132350902,;	SC_R1,SC_R2,SC_R3,ZIKA_R1,ZIKA_R2,ZIKA_R3	23,12,5,23,28,24	145,165,75,139,131,159	HP1BP3
novel_circ_0026379	X:5939627:5940659:-	1032	399	16	16	8	22	31	16	73.3064	79.8212	45.044	92.9725	129.777	60.731	13.3333	23	ENSOCUG00000025948;	intron_10:5939752-5940151,;	SC_R1,SC_R2,SC_R3,ZIKA_R1,ZIKA_R2,ZIKA_R3	16,16,8,22,31,16	2,6,7,4,4,3	RPS6KA3
novel_circ_0013479	3:139355689:139356785:+	1096	1096	18	15	7	15	37	15	82.4697	74.8324	39.4135	63.3904	154.895	56.9353	13.3333	22.3333	--	--	SC_R1,SC_R2,SC_R3,ZIKA_R1,ZIKA_R2,ZIKA_R3	18,15,7,15,37,15	0,0,0,0,0,0	--
novel_circ_0009875	1:114528246:114528472:+	226	226	20	6	14	28	8	28	91.633	29.933	78.8271	118.329	33.4909	106.279	13.3333	21.3333	--	--	SC_R1,SC_R2,SC_R3,ZIKA_R1,ZIKA_R2,ZIKA_R3	20,6,14,28,8,28	0,0,0,0,0,0	--
novel_circ_0023761	GL018780:596638:605367:+	8729	8410	17	14	9	17	35	12	77.888	69.8436	50.6745	71.8424	146.523	45.5482	13.3333	21.3333	ENSOCUG00000016874;	intron_1:596902-605312,;	SC_R1,SC_R2,SC_R3,ZIKA_R1,ZIKA_R2,ZIKA_R3	17,14,9,17,35,12	18,44,37,25,38,30	FAM53B
novel_circ_0005334	15:12768183:12769326:-	1143	1143	11	12	17	10	20	27	50.3981	59.8659	95.7186	42.2602	83.7272	102.484	13.3333	19	ENSOCUG00000002636;	exon_10:12768183-12769326,;	SC_R1,SC_R2,SC_R3,ZIKA_R1,ZIKA_R2,ZIKA_R3	11,12,17,10,20,27	390,380,292,266,370,460	FAM160A1
novel_circ_0003911	13:87845767:87853993:+	8226	1523	14	10	16	14	25	17	64.1431	49.8883	90.0881	59.1643	104.659	64.5267	13.3333	18.6667	ENSOCUG00000002167;	exon_1:87853732-87855255,;	SC_R1,SC_R2,SC_R3,ZIKA_R1,ZIKA_R2,ZIKA_R3	14,10,16,14,25,17	54,58,48,53,69,59	ZZZ3
novel_circ_0012919	2:68142257:68143231:-	974	974	18	10	12	22	20	11	82.4697	49.8883	67.566	92.9725	83.7272	41.7525	13.3333	17.6667	ENSOCUG00000011284;	exon_3:68142257-68142413,exon_2:68142840-68143231,intron_10:68142413-68142840,;	SC_R1,SC_R2,SC_R3,ZIKA_R1,ZIKA_R2,ZIKA_R3	18,10,12,22,20,11	171,153,131,154,212,167	SLC7A2
novel_circ_0019427	7:90569767:90588153:-	18386	18386	11	18	11	17	16	20	50.3981	89.7989	61.9355	71.8424	66.9818	75.9137	13.3333	17.6667	ENSOCUG00000017458;	exon_89:90569767-90570079,intron_67:90571216-90571778,intron_72:90578141-90589468,exon_81:90577937-90578141,intron_68:90571883-90572727,exon_84:90572727-90573039,intron_71:90577584-90577937,intron_64:90570079-90570592,intron_70:90573246-90577479,;	SC_R1,SC_R2,SC_R3,ZIKA_R1,ZIKA_R2,ZIKA_R3	11,18,11,17,16,20	10452,12697,8847,10131,9472,11609	NEB
novel_circ_0003529	13:54459089:54468935:-	9846	4578	14	6	20	18	22	11	64.1431	29.933	112.61	76.0684	92.0999	41.7525	13.3333	17	ENSOCUG00000024443;ENSOCUG00000009681;	intron_6:54459154-54459562,intron_7:54459638-54459898,;intron_4:54467792-54468658,intron_2:54464458-54467502,;	SC_R1,SC_R2,SC_R3,ZIKA_R1,ZIKA_R2,ZIKA_R3	14,6,20,18,22,11	64,49,46,60,48,40	GSTM2;-
novel_circ_0024377	GL018833:189120:189537:+	417	417	15	13	12	15	14	22	68.7247	64.8547	67.566	63.3904	58.609	83.5051	13.3333	17	--	--	SC_R1,SC_R2,SC_R3,ZIKA_R1,ZIKA_R2,ZIKA_R3	15,13,12,15,14,22	0,0,0,0,0,0	--
novel_circ_0020273	8:844329:846387:-	2058	1717	19	10	11	17	17	17	87.0513	49.8883	61.9355	71.8424	71.1681	64.5267	13.3333	17	ENSOCUG00000013306;	exon_7:845259-845469,intron_13:845646-845972,exon_5:845972-846223,exon_8:844329-844497,intron_11:844497-845259,;	SC_R1,SC_R2,SC_R3,ZIKA_R1,ZIKA_R2,ZIKA_R3	19,10,11,17,17,17	77,52,57,46,63,75	ARID2
novel_circ_0007583	17:68936346:68937144:-	798	471	15	15	10	22	14	11	68.7247	74.8324	56.305	92.9725	58.609	41.7525	13.3333	15.6667	ENSOCUG00000017384;	intron_13:68936615-68937086,;	SC_R1,SC_R2,SC_R3,ZIKA_R1,ZIKA_R2,ZIKA_R3	15,15,10,22,14,11	4,9,5,3,11,7	NEMF
novel_circ_0008501	18:5657258:5664460:-	7202	6907	5	23	12	13	26	8	22.9082	114.743	67.566	54.9383	108.845	30.3655	13.3333	15.6667	ENSOCUG00000000741;	intron_15:5657394-5664301,;	SC_R1,SC_R2,SC_R3,ZIKA_R1,ZIKA_R2,ZIKA_R3	5,23,12,13,26,8	38,35,27,16,41,19	ERCC6
novel_circ_0005683	15:67276639:67284158:-	7519	7197	18	6	16	11	21	13	82.4697	29.933	90.0881	46.4863	87.9136	49.3439	13.3333	15	ENSOCUG00000003409;	exon_5:67284004-67284158,exon_7:67276639-67276810,intron_4:67276810-67283682,;	SC_R1,SC_R2,SC_R3,ZIKA_R1,ZIKA_R2,ZIKA_R3	18,6,16,11,21,13	114,115,69,95,88,107	COPS4
novel_circ_0022621	GL018728:864642:866733:-	2091	1889	15	20	5	19	10	15	68.7247	99.7765	28.1525	80.2945	41.8636	56.9353	13.3333	14.6667	ENSOCUG00000009577;	intron_6:864766-866655,;	SC_R1,SC_R2,SC_R3,ZIKA_R1,ZIKA_R2,ZIKA_R3	15,20,5,19,10,15	12,19,1,17,15,15	GKAP1
novel_circ_0020465	9:14323413:14327594:-	4181	3948	22	9	9	13	22	3	100.796	44.8994	50.6745	54.9383	92.0999	11.3871	13.3333	12.6667	ENSOCUG00000004305;	intron_14:14323520-14327468,;	SC_R1,SC_R2,SC_R3,ZIKA_R1,ZIKA_R2,ZIKA_R3	22,9,9,13,22,3	155,146,71,65,83,93	FYCO1
novel_circ_0018899	7:3155326:3156128:+	802	802	16	13	11	11	8	18	73.3064	64.8547	61.9355	46.4863	33.4909	68.3223	13.3333	12.3333	--	--	SC_R1,SC_R2,SC_R3,ZIKA_R1,ZIKA_R2,ZIKA_R3	16,13,11,11,8,18	0,2,0,0,0,0	--
novel_circ_0008047	18:15460684:15463119:+	2435	2100	17	13	10	5	22	9	77.888	64.8547	56.305	21.1301	92.0999	34.1612	13.3333	12	ENSOCUG00000016261;	intron_3:15462336-15462993,intron_2:15460818-15462261,;	SC_R1,SC_R2,SC_R3,ZIKA_R1,ZIKA_R2,ZIKA_R3	17,13,10,5,22,9	25,13,33,8,9,21	PSAP
novel_circ_0000131	10:3104929:3113458:-	8529	8100	10	18	12	9	17	9	45.8165	89.7989	67.566	38.0342	71.1681	34.1612	13.3333	11.6667	ENSOCUG00000001142;	intron_24:3106190-3108625,intron_25:3108728-3113345,intron_23:3105051-3106099,;	SC_R1,SC_R2,SC_R3,ZIKA_R1,ZIKA_R2,ZIKA_R3	10,18,12,9,17,9	121,149,83,84,64,97	SNX13
novel_circ_0003748	13:7046641:7048197:+	1556	1426	20	16	4	19	11	5	91.633	79.8212	22.522	80.2945	46.05	18.9784	13.3333	11.6667	ENSOCUG00000015531;	intron_12:7046771-7048024,exon_13:7048024-7048197,;	SC_R1,SC_R2,SC_R3,ZIKA_R1,ZIKA_R2,ZIKA_R3	20,16,4,19,11,5	20,24,12,14,14,15	CEP350
novel_circ_0014003	3:57792969:57795146:+	2177	1918	18	13	9	9	14	12	82.4697	64.8547	50.6745	38.0342	58.609	45.5482	13.3333	11.6667	ENSOCUG00000002775;	intron_18:57793086-57795004,;	SC_R1,SC_R2,SC_R3,ZIKA_R1,ZIKA_R2,ZIKA_R3	18,13,9,9,14,12	12,15,20,13,13,13	NSD1
novel_circ_0021507	GL018699:6104875:6107324:-	2449	251	13	16	11	8	13	13	59.5614	79.8212	61.9355	33.8082	54.4227	49.3439	13.3333	11.3333	ENSOCUG00000013616;	exon_1:6107073-6107324,;	SC_R1,SC_R2,SC_R3,ZIKA_R1,ZIKA_R2,ZIKA_R3	13,16,11,8,13,13	10,15,12,8,9,11	CNTRL
novel_circ_0001907	12:62838237:62839721:+	1484	1242	15	20	5	4	12	14	68.7247	99.7765	28.1525	16.9041	50.2363	53.1396	13.3333	10	ENSOCUG00000024606;	intron_26:62838328-62839570,;	SC_R1,SC_R2,SC_R3,ZIKA_R1,ZIKA_R2,ZIKA_R3	15,20,5,4,12,14	5,5,5,6,1,11	MYO6
novel_circ_0019223	7:62267066:62273759:-	6693	6474	19	14	7	11	8	9	87.0513	69.8436	39.4135	46.4863	33.4909	34.1612	13.3333	9.33333	ENSOCUG00000023503;	intron_14:62267149-62273623,;	SC_R1,SC_R2,SC_R3,ZIKA_R1,ZIKA_R2,ZIKA_R3	19,14,7,11,8,9	33,66,31,43,62,32	--
novel_circ_0009480	19:52343501:52348282:-	4781	4003	10	12	18	4	5	5	45.8165	59.8659	101.349	16.9041	20.9318	18.9784	13.3333	4.66667	ENSOCUG00000017409;	intron_5:52343666-52347504,exon_8:52343501-52343666,;	SC_R1,SC_R2,SC_R3,ZIKA_R1,ZIKA_R2,ZIKA_R3	10,12,18,4,5,5	16,10,13,11,21,21	WIPI1
novel_circ_0024285	GL018822:795863:799640:-	3777	3486	19	16	5	0	3	2	87.0513	79.8212	28.1525	0	12.5591	7.59137	13.3333	1.66667	ENSOCUG00000008605;	intron_7:797542-799549,intron_6:795962-797441,;	SC_R1,SC_R2,SC_R3,ZIKA_R2,ZIKA_R3	19,16,5,3,2	17,24,22,15,22	PTPN1
novel_circ_0025623	GL019220:85799:87202:-	1403	1403	16	14	10	2	0	2	73.3064	69.8436	56.305	8.45205	0	7.59137	13.3333	1.33333	--	--	SC_R1,SC_R2,SC_R3,ZIKA_R1,ZIKA_R3	16,14,10,2,2	0,0,0,0,0	--
novel_circ_0021751	GL018704:5947521:5948096:-	575	575	17	7	16	0	0	0	77.888	34.9218	90.0881	0	0	0	13.3333	0	--	--	SC_R1,SC_R2,SC_R3	17,7,16	2,1,0	--
novel_circ_0006493	16:57720125:57720449:-	324	224	39	0	0	70	67	0	178.684	0	0	295.822	280.486	0	13	45.6667	ENSOCUG00000001943;	intron_16:57720171-57720395,;	SC_R1,ZIKA_R1,ZIKA_R2	39,70,67	22,29,34	KCTD3
novel_circ_0013106	2:94680272:94680767:-	495	495	14	9	16	19	25	19	64.1431	44.8994	90.0881	80.2945	104.659	72.118	13	21	--	--	SC_R1,SC_R2,SC_R3,ZIKA_R1,ZIKA_R2,ZIKA_R3	14,9,16,19,25,19	0,0,0,0,0,0	--
novel_circ_0023658	GL018774:869690:879587:-	9897	9543	15	16	8	23	31	9	68.7247	79.8212	45.044	97.1986	129.777	34.1612	13	21	ENSOCUG00000016690;	intron_7:873890-879488,intron_6:869834-873779,;	SC_R1,SC_R2,SC_R3,ZIKA_R1,ZIKA_R2,ZIKA_R3	15,16,8,23,31,9	96,141,74,92,98,109	-
novel_circ_0001928	12:65894140:65915285:-	21145	20798	16	12	11	16	21	16	73.3064	59.8659	61.9355	67.6164	87.9136	60.731	13	17.6667	ENSOCUG00000016401;	exon_3:65894140-65894301,intron_41:65894301-65914938,;	SC_R1,SC_R2,SC_R3,ZIKA_R1,ZIKA_R2,ZIKA_R3	16,12,11,16,21,16	594,519,316,495,443,448	PHIP
novel_circ_0003049	13:21222602:21225405:-	2803	2803	17	12	10	10	24	12	77.888	59.8659	56.305	42.2602	100.473	45.5482	13	15.3333	ENSOCUG00000015914;	intron_12:21222854-21225219,exon_30:21222602-21222854,exon_29:21225219-21225408,;	SC_R1,SC_R2,SC_R3,ZIKA_R1,ZIKA_R2,ZIKA_R3	17,12,10,10,24,12	42,39,44,25,44,41	PRRC2C
novel_circ_0003306	13:41451811:41453536:+	1725	1478	13	12	14	15	10	21	59.5614	59.8659	78.8271	63.3904	41.8636	79.7094	13	15.3333	ENSOCUG00000003275;	intron_16:41451943-41453421,;	SC_R1,SC_R2,SC_R3,ZIKA_R1,ZIKA_R2,ZIKA_R3	13,12,14,15,10,21	1,1,2,2,3,1	-
novel_circ_0013051	2:91776668:91776877:-	209	209	24	13	2	15	27	4	109.96	64.8547	11.261	63.3904	113.032	15.1827	13	15.3333	ENSOCUG00000001469;	exon_5:91776668-91776877,;	SC_R1,SC_R2,SC_R3,ZIKA_R1,ZIKA_R2,ZIKA_R3	24,13,2,15,27,4	37,30,22,33,22,33	PDCL3
novel_circ_0019418	7:90555302:90557527:-	2225	1904	20	9	10	18	2	25	91.633	44.8994	56.305	76.0684	8.37272	94.8921	13	15	ENSOCUG00000017458;	intron_47:90555410-90556338,intron_48:90556443-90557419,;	SC_R1,SC_R2,SC_R3,ZIKA_R1,ZIKA_R2,ZIKA_R3	20,9,10,18,2,25	102,179,146,109,159,170	NEB
novel_circ_0021566	GL018701:1875961:1878353:+	2392	2316	10	12	17	11	25	9	45.8165	59.8659	95.7186	46.4863	104.659	34.1612	13	15	ENSOCUG00000009527;	exon_6:1878185-1878353,intron_5:1876037-1878185,;	SC_R1,SC_R2,SC_R3,ZIKA_R1,ZIKA_R2,ZIKA_R3	10,12,17,11,25,9	42,57,38,53,37,46	RAPGEF2
novel_circ_0003317	13:41613126:41616086:-	2960	2547	16	13	10	17	10	16	73.3064	64.8547	56.305	71.8424	41.8636	60.731	13	14.3333	ENSOCUG00000011770;	intron_7:41613843-41615067,intron_6:41613253-41613790,intron_8:41615203-41615989,;	SC_R1,SC_R2,SC_R3,ZIKA_R1,ZIKA_R2,ZIKA_R3	16,13,10,17,10,16	24,56,36,27,31,32	RPRD2
novel_circ_0009903	1:122036238:122046431:-	10193	9958	11	21	7	16	10	17	50.3981	104.765	39.4135	67.6164	41.8636	64.5267	13	14.3333	ENSOCUG00000001078;	exon_4:122046139-122046431,intron_8:122036328-122037580,intron_9:122037725-122046139,;	SC_R1,SC_R2,SC_R3,ZIKA_R1,ZIKA_R2,ZIKA_R3	11,21,7,16,10,17	291,376,418,162,204,325	AMOTL1
novel_circ_0004199	14:12275090:12275313:-	223	223	20	8	11	27	4	8	91.633	39.9106	61.9355	114.103	16.7454	30.3655	13	13	ENSOCUG00000015362;	exon_4:12275090-12275313,;	SC_R1,SC_R2,SC_R3,ZIKA_R1,ZIKA_R2,ZIKA_R3	20,8,11,27,4,8	68,57,71,62,53,60	NGLY1
novel_circ_0012036	2:132278344:132279224:+	880	622	16	16	7	18	11	7	73.3064	79.8212	39.4135	76.0684	46.05	26.5698	13	12	ENSOCUG00000004696;	intron_1:132278485-132279107,;	SC_R1,SC_R2,SC_R3,ZIKA_R1,ZIKA_R2,ZIKA_R3	16,16,7,18,11,7	8,16,20,7,6,16	-
novel_circ_0013827	3:31100911:31101528:+	617	617	11	11	17	10	12	13	50.3981	54.8771	95.7186	42.2602	50.2363	49.3439	13	11.6667	--	--	SC_R1,SC_R2,SC_R3,ZIKA_R1,ZIKA_R2,ZIKA_R3	11,11,17,10,12,13	0,0,0,0,0,0	--
novel_circ_0008451	18:49842275:49848839:-	6564	6564	17	10	12	14	11	9	77.888	49.8883	67.566	59.1643	46.05	34.1612	13	11.3333	ENSOCUG00000027864;ENSOCUG00000002768;	intron_2:49829529-49845776,;exon_14:49848646-49848839,intron_2:49842435-49848646,;	SC_R1,SC_R2,SC_R3,ZIKA_R1,ZIKA_R2,ZIKA_R3	17,10,12,14,11,9	209,183,108,172,238,138	-;MGEA5
novel_circ_0010642	1:26648579:26650850:+	2271	2271	14	9	16	10	20	4	64.1431	44.8994	90.0881	42.2602	83.7272	15.1827	13	11.3333	ENSOCUG00000015471;	exon_14:26650323-26650889,intron_13:26648744-26650323,exon_13:26648579-26648744,;	SC_R1,SC_R2,SC_R3,ZIKA_R1,ZIKA_R2,ZIKA_R3	14,9,16,10,20,4	298,233,315,221,314,257	PLAA
novel_circ_0024656	GL018867:486149:486702:+	553	173	10	12	17	14	12	8	45.8165	59.8659	95.7186	59.1643	50.2363	30.3655	13	11.3333	ENSOCUG00000017571;	exon_5:486529-486702,;	SC_R1,SC_R2,SC_R3,ZIKA_R1,ZIKA_R2,ZIKA_R3	10,12,17,14,12,8	2,7,4,8,5,5	DPH7
novel_circ_0024652	GL018866:60598:61230:+	632	632	9	24	6	16	10	7	41.2348	119.732	33.783	67.6164	41.8636	26.5698	13	11	ENSOCUG00000024065;	intron_5:60733-66145,;	SC_R1,SC_R2,SC_R3,ZIKA_R1,ZIKA_R2,ZIKA_R3	9,24,6,16,10,7	2,2,0,4,1,1	NARF
novel_circ_0021690	GL018704:2137773:2146180:-	8407	8407	7	9	23	13	17	2	32.0715	44.8994	129.502	54.9383	71.1681	7.59137	13	10.6667	--	--	SC_R1,SC_R2,SC_R3,ZIKA_R1,ZIKA_R2,ZIKA_R3	7,9,23,13,17,2	0,0,0,0,0,0	--
novel_circ_0007755	17:77933459:77934667:+	1208	914	14	19	6	7	9	13	64.1431	94.7877	33.783	29.5822	37.6772	49.3439	13	9.66667	ENSOCUG00000006754;	intron_56:77933650-77934373,exon_56:77933459-77933650,;	SC_R1,SC_R2,SC_R3,ZIKA_R1,ZIKA_R2,ZIKA_R3	14,19,6,7,9,13	18,25,28,16,17,22	HERC2
novel_circ_0021616	GL018702:3216546:3229575:-	13029	12591	16	15	8	8	11	9	73.3064	74.8324	45.044	33.8082	46.05	34.1612	13	9.33333	ENSOCUG00000008952;	intron_4:3216693-3220162,intron_6:3220710-3229450,intron_5:3220239-3220621,;	SC_R1,SC_R2,SC_R3,ZIKA_R1,ZIKA_R2,ZIKA_R3	16,15,8,8,11,9	450,488,344,399,488,476	-
novel_circ_0007059	17:29113534:29116883:-	3349	3226	20	6	13	2	17	8	91.633	29.933	73.1965	8.45205	71.1681	30.3655	13	9	ENSOCUG00000017449;	exon_8:29113534-29113690,intron_7:29113690-29116760,;	SC_R1,SC_R2,SC_R3,ZIKA_R1,ZIKA_R2,ZIKA_R3	20,6,13,2,17,8	7,14,5,13,6,8	TMEM62
novel_circ_0007378	17:51182115:51186442:-	4327	4215	11	10	18	3	0	0	50.3981	49.8883	101.349	12.6781	0	0	13	1	ENSOCUG00000007228;	intron_31:51182227-51186191,exon_11:51186191-51186442,;	SC_R1,SC_R2,SC_R3,ZIKA_R1	11,10,18,3	25,27,43,22	HEATR5A
novel_circ_0025441	GL019111:95662:96832:-	1170	1170	0	5	33	177	410	198	0	24.9441	185.807	748.006	1716.41	751.546	12.6667	261.667	--	--	SC_R2,SC_R3,ZIKA_R1,ZIKA_R2,ZIKA_R3	5,33,177,410,198	0,0,0,0,0	--
novel_circ_0010648	1:26666740:26669822:+	3082	2921	10	18	10	20	33	28	45.8165	89.7989	56.305	84.5205	138.15	106.279	12.6667	27	ENSOCUG00000015461;	exon_2:26666740-26666941,intron_3:26668321-26669746,intron_2:26666941-26668236,;	SC_R1,SC_R2,SC_R3,ZIKA_R1,ZIKA_R2,ZIKA_R3	10,18,10,20,33,28	55,46,25,55,37,36	CAAP1
novel_circ_0003226	13:37198943:37199464:+	521	521	20	10	8	22	24	21	91.633	49.8883	45.044	92.9725	100.473	79.7094	12.6667	22.3333	ENSOCUG00000014986;	intron_2:37159518-37245787,;	SC_R1,SC_R2,SC_R3,ZIKA_R1,ZIKA_R2,ZIKA_R3	20,10,8,22,24,21	790,406,533,768,826,859	ASH1L
novel_circ_0002899	13:13654693:13660295:-	5602	5343	15	11	12	15	20	24	68.7247	54.8771	67.566	63.3904	83.7272	91.0965	12.6667	19.6667	ENSOCUG00000011322;	intron_57:13656883-13660094,intron_56:13654803-13656734,exon_3:13660094-13660295,;	SC_R1,SC_R2,SC_R3,ZIKA_R1,ZIKA_R2,ZIKA_R3	15,11,12,15,20,24	124,133,140,98,111,104	KMT2C
novel_circ_0024105	GL018803:819343:867118:+	47775	47399	26	6	6	16	25	16	119.123	29.933	33.783	67.6164	104.659	60.731	12.6667	19	ENSOCUG00000016985;	intron_2:819489-826399,intron_3:826477-858569,intron_4:858665-867062,;	SC_R1,SC_R2,SC_R3,ZIKA_R1,ZIKA_R2,ZIKA_R3	26,6,6,16,25,16	153,131,147,145,168,246	MBOAT2
novel_circ_0003245	13:37364782:37365216:+	434	173	12	10	16	16	21	18	54.9798	49.8883	90.0881	67.6164	87.9136	68.3223	12.6667	18.3333	ENSOCUG00000014986;	exon_24:37365043-37365216,;	SC_R1,SC_R2,SC_R3,ZIKA_R1,ZIKA_R2,ZIKA_R3	12,10,16,16,21,18	3,6,2,3,8,9	ASH1L
novel_circ_0005446	15:3493459:3497152:-	3693	3411	14	9	15	7	32	16	64.1431	44.8994	84.4576	29.5822	133.964	60.731	12.6667	18.3333	ENSOCUG00000022679;	exon_5:3496957-3497152,intron_11:3493572-3496788,;	SC_R1,SC_R2,SC_R3,ZIKA_R1,ZIKA_R2,ZIKA_R3	14,9,15,7,32,16	22,14,39,16,22,28	PSD3
novel_circ_0026231	X:35044576:35045738:-	1162	798	6	18	14	13	21	21	27.4899	89.7989	78.8271	54.9383	87.9136	79.7094	12.6667	18.3333	ENSOCUG00000007354;	exon_52:35044576-35044791,intron_36:35045056-35045639,;	SC_R1,SC_R2,SC_R3,ZIKA_R1,ZIKA_R2,ZIKA_R3	6,18,14,13,21,21	14,10,14,11,13,13	HUWE1
novel_circ_0012422	2:16268217:16274349:-	6132	5056	10	13	15	11	16	24	45.8165	64.8547	84.4576	46.4863	66.9818	91.0965	12.6667	17	ENSOCUG00000017195;	intron_19:16268276-16271672,intron_21:16272562-16274222,;	SC_R1,SC_R2,SC_R3,ZIKA_R1,ZIKA_R2,ZIKA_R3	10,13,15,11,16,24	50,50,46,27,31,24	SEL1L3
novel_circ_0026420	X:69406972:69424011:-	17039	16823	10	20	8	15	15	17	45.8165	99.7765	45.044	63.3904	62.7954	64.5267	12.6667	15.6667	ENSOCUG00000007579;	exon_26:69423857-69424011,intron_8:69407081-69420544,intron_9:69420651-69423857,;	SC_R1,SC_R2,SC_R3,ZIKA_R1,ZIKA_R2,ZIKA_R3	10,20,8,15,15,17	97,89,122,72,80,80	ATRX
novel_circ_0005142	14:92966667:92978238:+	11571	11293	17	10	11	10	11	25	77.888	49.8883	61.9355	42.2602	46.05	94.8921	12.6667	15.3333	ENSOCUG00000012770;	intron_2:92966796-92978089,;	SC_R1,SC_R2,SC_R3,ZIKA_R1,ZIKA_R2,ZIKA_R3	17,10,11,10,11,25	265,207,320,209,355,296	FYTTD1
novel_circ_0000081	10:19810096:19814693:+	4597	4212	13	15	10	16	15	10	59.5614	74.8324	56.305	67.6164	62.7954	37.9569	12.6667	13.6667	ENSOCUG00000005145;	intron_5:19812450-19814554,intron_4:19810207-19812315,;	SC_R1,SC_R2,SC_R3,ZIKA_R1,ZIKA_R2,ZIKA_R3	13,15,10,16,15,10	204,149,120,115,116,95	EEPD1
novel_circ_0003833	13:78078474:78082425:-	3951	3680	8	13	17	13	18	10	36.6532	64.8547	95.7186	54.9383	75.3545	37.9569	12.6667	13.6667	ENSOCUG00000003553;	intron_10:78078603-78082283,;	SC_R1,SC_R2,SC_R3,ZIKA_R1,ZIKA_R2,ZIKA_R3	8,13,17,13,18,10	56,65,81,62,40,43	SH3GLB1
novel_circ_0010705	1:37602147:37604117:+	1970	1970	8	9	21	17	14	10	36.6532	44.8994	118.241	71.8424	58.609	37.9569	12.6667	13.6667	ENSOCUG00000004460;	exon_8:37602147-37604117,;	SC_R1,SC_R2,SC_R3,ZIKA_R1,ZIKA_R2,ZIKA_R3	8,9,21,17,14,10	61,91,244,67,83,83	BNC2
novel_circ_0018476	7:143784543:143785400:+	857	604	17	6	15	5	16	20	77.888	29.933	84.4576	21.1301	66.9818	75.9137	12.6667	13.6667	ENSOCUG00000008716;	intron_16:143784676-143785280,;	SC_R1,SC_R2,SC_R3,ZIKA_R1,ZIKA_R2,ZIKA_R3	17,6,15,5,16,20	11,7,17,18,19,15	-
novel_circ_0017269	7:118290736:118291036:-	300	300	15	15	8	9	14	15	68.7247	74.8324	45.044	38.0342	58.609	56.9353	12.6667	12.6667	ENSOCUG00000016777;	exon_217:118290736-118291036,;	SC_R1,SC_R2,SC_R3,ZIKA_R1,ZIKA_R2,ZIKA_R3	15,15,8,9,14,15	2797,2638,2496,2429,2140,2839	-
novel_circ_0022100	GL018714:1909702:1911507:-	1805	1385	15	18	5	9	9	13	68.7247	89.7989	28.1525	38.0342	37.6772	49.3439	12.6667	10.3333	ENSOCUG00000015598;	intron_15:1910848-1911375,intron_14:1909846-1910704,;	SC_R1,SC_R2,SC_R3,ZIKA_R1,ZIKA_R2,ZIKA_R3	15,18,5,9,9,13	6,7,2,1,9,11	LRIG3
novel_circ_0009117	19:29686768:29702746:+	15978	11033	14	14	10	11	5	10	64.1431	69.8436	56.305	46.4863	20.9318	37.9569	12.6667	8.66667	ENSOCUG00000009775;	intron_19:29691580-29695437,intron_20:29695507-29702683,;	SC_R1,SC_R2,SC_R3,ZIKA_R1,ZIKA_R2,ZIKA_R3	14,14,10,11,5,10	33,26,35,28,20,15	TEX14
novel_circ_0013726	3:20704861:20706805:+	1944	1684	8	25	5	12	7	6	36.6532	124.721	28.1525	50.7123	29.3045	22.7741	12.6667	8.33333	ENSOCUG00000008421;	intron_20:20704981-20706665,;	SC_R1,SC_R2,SC_R3,ZIKA_R1,ZIKA_R2,ZIKA_R3	8,25,5,12,7,6	13,8,8,5,4,12	KDM3B
novel_circ_0001035	12:105598736:105637551:+	38815	37955	5	18	15	9	4	11	22.9082	89.7989	84.4576	38.0342	16.7454	41.7525	12.6667	8	ENSOCUG00000007812;	intron_5:105608536-105621422,intron_6:105621554-105623485,intron_4:105603258-105608441,intron_2:105598870-105602948,intron_7:105623574-105637451,;	SC_R1,SC_R2,SC_R3,ZIKA_R1,ZIKA_R2,ZIKA_R3	5,18,15,9,4,11	329,443,231,384,294,379	KPNA5
novel_circ_0012529	2:174039920:174040782:-	862	165	20	6	12	0	9	6	91.633	29.933	67.566	0	37.6772	22.7741	12.6667	5	ENSOCUG00000011260;	exon_4:174040617-174040782,;	SC_R1,SC_R2,SC_R3,ZIKA_R2,ZIKA_R3	20,6,12,9,6	11,6,6,2,2	DNAJC27
novel_circ_0002024	12:74471096:74474351:-	3255	2676	3	15	20	2	4	6	13.7449	74.8324	112.61	8.45205	16.7454	22.7741	12.6667	4	ENSOCUG00000004886;	intron_2:74471381-74473095,intron_3:74473245-74474207,;	SC_R1,SC_R2,SC_R3,ZIKA_R1,ZIKA_R2,ZIKA_R3	3,15,20,2,4,6	46,63,75,29,34,12	AKIRIN2
novel_circ_0011190	20:10017087:10017470:+	383	383	21	3	13	26	60	14	96.2146	14.9665	73.1965	109.877	251.182	53.1396	12.3333	33.3333	--	--	SC_R1,SC_R2,SC_R3,ZIKA_R1,ZIKA_R2,ZIKA_R3	21,3,13,26,60,14	0,0,0,0,0,0	--
novel_circ_0000881	11:78399794:78402264:-	2470	1989	15	8	14	25	23	20	68.7247	39.9106	78.8271	105.651	96.2863	75.9137	12.3333	22.6667	ENSOCUG00000010478;	intron_4:78400799-78401912,intron_3:78399858-78400734,;	SC_R1,SC_R2,SC_R3,ZIKA_R1,ZIKA_R2,ZIKA_R3	15,8,14,25,23,20	37,39,45,36,39,46	DIMT1
novel_circ_0007138	17:29886866:29890290:-	3424	3260	15	10	12	15	28	19	68.7247	49.8883	67.566	63.3904	117.218	72.118	12.3333	20.6667	ENSOCUG00000011176;	intron_17:29888543-29890223,exon_9:29887225-29887406,exon_10:29886866-29887020,intron_16:29887406-29888446,intron_15:29887020-29887225,;	SC_R1,SC_R2,SC_R3,ZIKA_R1,ZIKA_R2,ZIKA_R3	15,10,12,15,28,19	112,101,93,106,77,78	GANC
novel_circ_0024763	GL018897:258433:260013:-	1580	1119	11	10	16	18	28	16	50.3981	49.8883	90.0881	76.0684	117.218	60.731	12.3333	20.6667	ENSOCUG00000011043;	intron_4:258556-259675,;	SC_R1,SC_R2,SC_R3,ZIKA_R1,ZIKA_R2,ZIKA_R3	11,10,16,18,28,16	3,5,7,4,5,10	EXOC3
novel_circ_0025521	GL019111:96591:96874:-	283	283	17	13	7	23	19	13	77.888	64.8547	39.4135	97.1986	79.5408	49.3439	12.3333	18.3333	--	--	SC_R1,SC_R2,SC_R3,ZIKA_R1,ZIKA_R2,ZIKA_R3	17,13,7,23,19,13	0,0,0,0,0,0	--
novel_circ_0022301	GL018720:139084:143884:+	4800	4444	15	13	9	17	24	9	68.7247	64.8547	50.6745	71.8424	100.473	34.1612	12.3333	16.6667	ENSOCUG00000011167;	intron_37:139245-143359,exon_39:143715-143884,exon_37:139084-139245,;	SC_R1,SC_R2,SC_R3,ZIKA_R1,ZIKA_R2,ZIKA_R3	15,13,9,17,24,9	53,69,42,45,50,60	BDP1
novel_circ_0022762	GL018733:191677:269666:-	77989	77799	15	10	12	20	18	12	68.7247	49.8883	67.566	84.5205	75.3545	45.5482	12.3333	16.6667	ENSOCUG00000012557;	intron_10:191798-266589,exon_6:269493-269666,intron_11:266658-269493,;	SC_R1,SC_R2,SC_R3,ZIKA_R1,ZIKA_R2,ZIKA_R3	15,10,12,20,18,12	4848,6309,2990,2949,1978,3588	SOX6
novel_circ_0002783	13:132342010:132350902:+	8892	8667	15	7	15	9	19	20	68.7247	34.9218	84.4576	38.0342	79.5408	75.9137	12.3333	16	ENSOCUG00000002445;	intron_5:132346349-132349975,intron_4:132345142-132346205,exon_4:132344982-132345142,exon_7:132350747-132350902,intron_3:132342164-132344982,intron_6:132350056-132350747,exon_3:132342010-132342164,;	SC_R1,SC_R2,SC_R3,ZIKA_R1,ZIKA_R2,ZIKA_R3	15,7,15,9,19,20	110,113,61,121,117,170	HP1BP3
novel_circ_0013774	3:23968789:23969998:+	1209	159	14	9	14	15	24	8	64.1431	44.8994	78.8271	63.3904	100.473	30.3655	12.3333	15.6667	ENSOCUG00000016933;	exon_9:23969656-23969815,;	SC_R1,SC_R2,SC_R3,ZIKA_R1,ZIKA_R2,ZIKA_R3	14,9,14,15,24,8	9,17,2,5,7,6	KIAA0141
novel_circ_0013201	3:101906017:101909102:+	3085	2859	15	11	11	15	10	15	68.7247	54.8771	61.9355	63.3904	41.8636	56.9353	12.3333	13.3333	ENSOCUG00000001081;	intron_22:101906138-101908997,;	SC_R1,SC_R2,SC_R3,ZIKA_R1,ZIKA_R2,ZIKA_R3	15,11,11,15,10,15	147,219,90,106,87,127	WWP1
novel_circ_0019919	8:35918594:35919147:-	553	375	10	18	9	6	21	13	45.8165	89.7989	50.6745	25.3561	87.9136	49.3439	12.3333	13.3333	ENSOCUG00000017118;	exon_5:35918960-35919147,exon_6:35918594-35918782,;	SC_R1,SC_R2,SC_R3,ZIKA_R1,ZIKA_R2,ZIKA_R3	10,18,9,6,21,13	29,27,53,15,28,36	ADIPOR2
novel_circ_0007705	17:7607443:7607669:-	226	226	17	16	4	10	21	6	77.888	79.8212	22.522	42.2602	87.9136	22.7741	12.3333	12.3333	ENSOCUG00000002325;	exon_2:7607443-7607669,;	SC_R1,SC_R2,SC_R3,ZIKA_R1,ZIKA_R2,ZIKA_R3	17,16,4,10,21,6	10,11,3,14,8,6	ZNF609
novel_circ_0025374	GL019070:113517:115549:+	2032	772	17	12	8	18	13	6	77.888	59.8659	45.044	76.0684	54.4227	22.7741	12.3333	12.3333	ENSOCUG00000024286;	exon_2:114161-114375,intron_3:114954-115340,exon_3:114782-114954,;	SC_R1,SC_R2,SC_R3,ZIKA_R1,ZIKA_R2,ZIKA_R3	17,12,8,18,13,6	71,59,69,60,86,71	DNAJC5
novel_circ_0014924	4:82964019:82967235:-	3216	3216	22	0	15	12	23	0	100.796	0	84.4576	50.7123	96.2863	0	12.3333	11.6667	--	--	SC_R1,SC_R3,ZIKA_R1,ZIKA_R2	22,15,12,23	4,11,1,0	--
novel_circ_0009294	19:43352307:43392780:+	40473	2679	14	14	9	7	12	12	64.1431	69.8436	50.6745	29.5822	50.2363	45.5482	12.3333	10.3333	ENSOCUG00000015260;ENSOCUG00000029248;	intron_1:43392037-43392297,;intron_8:43354886-43355239,exon_11:43355793-43355991,exon_10:43355469-43355631,intron_5:43352700-43353037,intron_6:43353164-43354533,;	SC_R1,SC_R2,SC_R3,ZIKA_R1,ZIKA_R2,ZIKA_R3	14,14,9,7,12,12	53,38,18,30,29,29	TUBG2;TUBG1
novel_circ_0000502	11:35410159:35412754:+	2595	2460	4	26	7	14	7	9	18.3266	129.709	39.4135	59.1643	29.3045	34.1612	12.3333	10	ENSOCUG00000005741;	intron_20:35410341-35412619,exon_23:35410159-35410341,;	SC_R1,SC_R2,SC_R3,ZIKA_R1,ZIKA_R2,ZIKA_R3	4,26,7,14,7,9	48,40,52,54,53,46	MARCH6
novel_circ_0025890	GL019412:31036:33565:-	2529	2529	16	12	9	17	7	4	73.3064	59.8659	50.6745	71.8424	29.3045	15.1827	12.3333	9.33333	--	--	SC_R1,SC_R2,SC_R3,ZIKA_R1,ZIKA_R2,ZIKA_R3	16,12,9,17,7,4	0,0,0,0,0,0	--
novel_circ_0015062	5:14012815:14017278:+	4463	4303	13	14	10	7	7	9	59.5614	69.8436	56.305	29.5822	29.3045	34.1612	12.3333	7.66667	ENSOCUG00000014015;	exon_3:14012815-14012999,intron_3:14012999-14015955,intron_4:14016009-14017172,;	SC_R1,SC_R2,SC_R3,ZIKA_R1,ZIKA_R2,ZIKA_R3	13,14,10,7,7,9	28,25,20,19,15,18	MMP15
novel_circ_0000911	11:81903339:81903599:+	260	260	18	12	7	3	8	11	82.4697	59.8659	39.4135	12.6781	33.4909	41.7525	12.3333	7.33333	ENSOCUG00000009420;	exon_2:81903339-81903599,;	SC_R1,SC_R2,SC_R3,ZIKA_R1,ZIKA_R2,ZIKA_R3	18,12,7,3,8,11	67,57,68,54,85,65	NLN
novel_circ_0010753	1:4257392:4259345:+	1953	1853	9	14	14	6	9	7	41.2348	69.8436	78.8271	25.3561	37.6772	26.5698	12.3333	7.33333	ENSOCUG00000001868;	exon_13:4259159-4259345,intron_12:4257492-4259159,;	SC_R1,SC_R2,SC_R3,ZIKA_R1,ZIKA_R2,ZIKA_R3	9,14,14,6,9,7	36,30,15,16,31,21	IKBKAP
novel_circ_0010583	1:194705177:194705572:+	395	395	14	12	11	8	7	5	64.1431	59.8659	61.9355	33.8082	29.3045	18.9784	12.3333	6.66667	ENSOCUG00000009988;	exon_12:194705177-194705572,;	SC_R1,SC_R2,SC_R3,ZIKA_R1,ZIKA_R2,ZIKA_R3	14,12,11,8,7,5	65,59,89,61,68,81	KDM2A
novel_circ_0008929	19:20160684:20162026:+	1342	1342	13	16	8	7	6	5	59.5614	79.8212	45.044	29.5822	25.1182	18.9784	12.3333	6	ENSOCUG00000026676;	intron_2:20154946-20199310,;	SC_R1,SC_R2,SC_R3,ZIKA_R1,ZIKA_R2,ZIKA_R3	13,16,8,7,6,5	251,141,215,140,162,156	--
novel_circ_0000198	10:36560377:36573899:+	13522	12138	17	10	9	26	36	18	77.888	49.8883	50.6745	109.877	150.709	68.3223	12	26.6667	ENSOCUG00000004570;	intron_9:36569772-36572874,intron_7:36561933-36568270,intron_10:36573031-36573747,intron_5:36560621-36560809,intron_8:36568427-36569664,exon_10:36572874-36573031,exon_5:36560377-36560621,exon_8:36568270-36568427,;	SC_R1,SC_R2,SC_R3,ZIKA_R1,ZIKA_R2,ZIKA_R3	17,10,9,26,36,18	99,111,96,117,115,93	KRIT1
novel_circ_0000438	11:206330:228312:-	21982	21617	24	4	8	23	33	23	109.96	19.9553	45.044	97.1986	138.15	87.3008	12	26.3333	ENSOCUG00000009680;	intron_7:221840-228155,intron_5:206470-217983,exon_2:228155-228312,intron_6:218076-221708,;	SC_R1,SC_R2,SC_R3,ZIKA_R1,ZIKA_R2,ZIKA_R3	24,4,8,23,33,23	181,176,111,110,79,123	HOMER1
novel_circ_0002681	13:128228243:128229620:-	1377	1108	14	15	7	26	29	14	64.1431	74.8324	39.4135	109.877	121.404	53.1396	12	23	ENSOCUG00000001827;	intron_9:128228370-128229478,;	SC_R1,SC_R2,SC_R3,ZIKA_R1,ZIKA_R2,ZIKA_R3	14,15,7,26,29,14	9,7,10,12,14,7	TMEM57
novel_circ_0024977	GL018942:327844:329652:+	1808	1392	14	15	7	21	32	15	64.1431	74.8324	39.4135	88.7465	133.964	56.9353	12	22.6667	ENSOCUG00000004593;	exon_4:328167-328331,intron_4:328331-329559,;	SC_R1,SC_R2,SC_R3,ZIKA_R1,ZIKA_R2,ZIKA_R3	14,15,7,21,32,15	35,35,39,38,30,36	DPF2
novel_circ_0004570	14:33000670:33003330:+	2660	2516	15	10	11	18	25	15	68.7247	49.8883	61.9355	76.0684	104.659	56.9353	12	19.3333	ENSOCUG00000001119;	intron_3:33000835-33003186,exon_3:33000670-33000835,;	SC_R1,SC_R2,SC_R3,ZIKA_R1,ZIKA_R2,ZIKA_R3	15,10,11,18,25,15	38,30,27,28,23,31	MRPS22
novel_circ_0004176	14:121941836:121963232:-	21396	20932	24	8	4	16	27	14	109.96	39.9106	22.522	67.6164	113.032	53.1396	12	19	ENSOCUG00000008311;	intron_7:121944041-121948850,intron_10:121962113-121963077,intron_8:121948928-121951220,intron_9:121951320-121961995,intron_6:121941900-121943937,exon_1:121963077-121963232,;	SC_R1,SC_R2,SC_R3,ZIKA_R1,ZIKA_R2,ZIKA_R3	24,8,4,16,27,14	570,410,254,616,554,438	ST3GAL6
novel_circ_0024813	GL018907:229517:233471:-	3954	3616	16	2	18	10	22	18	73.3064	9.97765	101.349	42.2602	92.0999	68.3223	12	16.6667	ENSOCUG00000008870;	intron_20:229855-233281,exon_20:233281-233471,;	SC_R1,SC_R2,SC_R3,ZIKA_R1,ZIKA_R2,ZIKA_R3	16,2,18,10,22,18	34,47,58,38,54,34	BRWD1
novel_circ_0001393	12:145044208:145045774:+	1566	1486	12	14	10	11	13	24	54.9798	69.8436	56.305	46.4863	54.4227	91.0965	12	16	ENSOCUG00000026063;	intron_7:145044385-145045694,exon_7:145044208-145044385,;	SC_R1,SC_R2,SC_R3,ZIKA_R1,ZIKA_R2,ZIKA_R3	12,14,10,11,13,24	44,56,36,42,39,53	SCAF8
novel_circ_0005593	15:61006863:61036181:+	29318	29318	11	9	16	15	19	10	50.3981	44.8994	90.0881	63.3904	79.5408	37.9569	12	14.6667	ENSOCUG00000008037;	intron_3:61007073-61036003,exon_4:61036003-61036181,exon_3:61006863-61007073,;	SC_R1,SC_R2,SC_R3,ZIKA_R1,ZIKA_R2,ZIKA_R3	11,9,16,15,19,10	143,110,120,121,157,85	FAM13A
novel_circ_0020929	9:58922991:58932417:+	9426	9305	22	6	8	12	14	15	100.796	29.933	45.044	50.7123	58.609	56.9353	12	13.6667	ENSOCUG00000008571;	intron_19:58923188-58932290,exon_19:58922985-58923188,;	SC_R1,SC_R2,SC_R3,ZIKA_R1,ZIKA_R2,ZIKA_R3	22,6,8,12,14,15	509,676,464,444,477,629	MYOM1
novel_circ_0013295	3:113646785:113655610:+	8825	8433	3	13	20	11	11	18	13.7449	64.8547	112.61	46.4863	46.05	68.3223	12	13.3333	ENSOCUG00000013689;	intron_4:113648550-113653109,intron_3:113646859-113648427,intron_5:113653208-113655514,;	SC_R1,SC_R2,SC_R3,ZIKA_R1,ZIKA_R2,ZIKA_R3	3,13,20,11,11,18	15,27,26,28,18,29	LAPTM4B
novel_circ_0014711	4:59079515:59079896:-	381	158	16	12	8	13	8	18	73.3064	59.8659	45.044	54.9383	33.4909	68.3223	12	13	ENSOCUG00000016701;	exon_8:59079515-59079673,;	SC_R1,SC_R2,SC_R3,ZIKA_R1,ZIKA_R2,ZIKA_R3	16,12,8,13,8,18	10,4,5,6,3,4	PPP1R12A
novel_circ_0022515	GL018726:1385572:1386554:+	982	184	11	13	12	13	18	7	50.3981	64.8547	67.566	54.9383	75.3545	26.5698	12	12.6667	ENSOCUG00000001447;	exon_18:1386370-1386554,;	SC_R1,SC_R2,SC_R3,ZIKA_R1,ZIKA_R2,ZIKA_R3	11,13,12,13,18,7	6,8,7,6,5,6	DOCK1
novel_circ_0021799	GL018705:2868950:2870638:+	1688	1220	21	11	4	5	25	7	96.2146	54.8771	22.522	21.1301	104.659	26.5698	12	12.3333	ENSOCUG00000014679;	exon_22:2870043-2870327,exon_23:2870425-2870638,intron_20:2869064-2869787,;	SC_R1,SC_R2,SC_R3,ZIKA_R1,ZIKA_R2,ZIKA_R3	21,11,4,5,25,7	56,44,45,26,59,42	FNDC3A
novel_circ_0003880	13:8548782:8553152:+	4370	4139	17	8	11	14	11	10	77.888	39.9106	61.9355	59.1643	46.05	37.9569	12	11.6667	ENSOCUG00000002976;	intron_17:8549156-8551067,intron_18:8551166-8553020,exon_18:8548782-8549156,;	SC_R1,SC_R2,SC_R3,ZIKA_R1,ZIKA_R2,ZIKA_R3	17,8,11,14,11,10	117,118,127,70,146,118	ESYT2
novel_circ_0008035	18:14734907:14738414:-	3507	3507	9	7	20	12	20	3	41.2348	34.9218	112.61	50.7123	83.7272	11.3871	12	11.6667	ENSOCUG00000014855;	intron_7:14596395-14753987,;	SC_R1,SC_R2,SC_R3,ZIKA_R1,ZIKA_R2,ZIKA_R3	9,7,20,12,20,3	2413,2179,1240,2107,2030,1566	MCU
novel_circ_0012392	2:160070793:160075320:+	4527	4267	8	8	20	17	13	5	36.6532	39.9106	112.61	71.8424	54.4227	18.9784	12	11.6667	ENSOCUG00000017108;	intron_2:160070902-160075169,;	SC_R1,SC_R2,SC_R3,ZIKA_R1,ZIKA_R2,ZIKA_R3	8,8,20,17,13,5	36,38,43,36,44,34	-
novel_circ_0000339	10:9588599:9590783:+	2184	2184	14	9	13	4	8	16	64.1431	44.8994	73.1965	16.9041	33.4909	60.731	12	9.33333	--	--	SC_R1,SC_R2,SC_R3,ZIKA_R1,ZIKA_R2,ZIKA_R3	14,9,13,4,8,16	19,6,11,3,5,0	--
novel_circ_0005014	14:82012736:82039648:-	26912	26726	11	11	14	7	7	11	50.3981	54.8771	78.8271	29.5822	29.3045	41.7525	12	8.33333	ENSOCUG00000013065;	intron_2:82012925-82013974,exon_1:82038667-82039587,exon_4:82013974-82014163,exon_2:82019354-82019539,intron_3:82014163-82018253,exon_5:82012736-82012925,intron_4:82018378-82019354,intron_5:82019539-82038667,;	SC_R1,SC_R2,SC_R3,ZIKA_R1,ZIKA_R2,ZIKA_R3	11,11,14,7,7,11	5743,5362,4946,4645,5284,6293	KLHL24
novel_circ_0019206	7:59490787:59495892:-	5105	4931	19	7	10	6	6	11	87.0513	34.9218	56.305	25.3561	25.1182	41.7525	12	7.66667	ENSOCUG00000011375;	exon_1:59495665-59495892,intron_19:59490892-59493578,intron_20:59493647-59495665,;	SC_R1,SC_R2,SC_R3,ZIKA_R1,ZIKA_R2,ZIKA_R3	19,7,10,6,6,11	108,97,73,86,87,103	WDR33
novel_circ_0006512	16:60634910:60636499:+	1589	1301	19	8	9	3	13	5	87.0513	39.9106	50.6745	12.6781	54.4227	18.9784	12	7	ENSOCUG00000009061;	intron_5:60635053-60636354,;	SC_R1,SC_R2,SC_R3,ZIKA_R1,ZIKA_R2,ZIKA_R3	19,8,9,3,13,5	21,12,20,14,28,8	TMEM206
novel_circ_0013105	2:94662091:94680767:-	18676	10662	12	14	10	2	9	2	54.9798	69.8436	56.305	8.45205	37.6772	7.59137	12	4.33333	ENSOCUG00000003328;ENSOCUG00000003340;	intron_4:94677009-94680272,intron_2:94670317-94676497,;exon_1:94662556-94663315,exon_2:94662091-94662551,;	SC_R1,SC_R2,SC_R3,ZIKA_R1,ZIKA_R2,ZIKA_R3	12,14,10,2,9,2	66,65,77,73,57,61	CNNM4;CNNM3
novel_circ_0025437	GL019111:95662:166062:-	70400	70400	25	0	10	33	63	28	114.541	0	56.305	139.459	263.741	106.279	11.6667	41.3333	--	--	SC_R1,SC_R3,ZIKA_R1,ZIKA_R2,ZIKA_R3	25,10,33,63,28	1,1,0,0,0	--
novel_circ_0012668	2:37336519:37337133:-	614	614	9	8	18	22	25	15	41.2348	39.9106	101.349	92.9725	104.659	56.9353	11.6667	20.6667	--	--	SC_R1,SC_R2,SC_R3,ZIKA_R1,ZIKA_R2,ZIKA_R3	9,8,18,22,25,15	0,0,0,0,0,0	--
novel_circ_0004815	14:62407542:62409670:-	2128	1883	15	13	7	22	17	17	68.7247	64.8547	39.4135	92.9725	71.1681	64.5267	11.6667	18.6667	ENSOCUG00000015413;	intron_4:62407669-62409552,;	SC_R1,SC_R2,SC_R3,ZIKA_R1,ZIKA_R2,ZIKA_R3	15,13,7,22,17,17	33,24,7,15,16,9	PDCD10
novel_circ_0011184	1:99482103:99509953:+	27850	27669	10	17	8	16	24	15	45.8165	84.81	45.044	67.6164	100.473	56.9353	11.6667	18.3333	ENSOCUG00000011238;	exon_4:99509791-99509953,intron_3:99485192-99509791,intron_2:99482220-99485128,;	SC_R1,SC_R2,SC_R3,ZIKA_R1,ZIKA_R2,ZIKA_R3	10,17,8,16,24,15	293,343,260,224,290,187	SIK3
novel_circ_0025044	GL018956:209096:211715:+	2619	1333	15	13	7	19	19	17	68.7247	64.8547	39.4135	80.2945	79.5408	64.5267	11.6667	18.3333	ENSOCUG00000021086;	exon_3:209096-209255,intron_4:210444-211618,;	SC_R1,SC_R2,SC_R3,ZIKA_R1,ZIKA_R2,ZIKA_R3	15,13,7,19,19,17	2,5,3,4,2,2	GRTP1
novel_circ_0001246	12:126724236:126728116:-	3880	3681	16	8	11	9	26	18	73.3064	39.9106	61.9355	38.0342	108.845	68.3223	11.6667	17.6667	ENSOCUG00000016363;	exon_2:126727214-126727382,intron_11:126724346-126727214,intron_12:126727382-126728027,;	SC_R1,SC_R2,SC_R3,ZIKA_R1,ZIKA_R2,ZIKA_R3	16,8,11,9,26,18	208,184,153,126,207,157	BCLAF1
novel_circ_0021862	GL018705:6014389:6015355:+	966	966	11	6	18	14	24	10	50.3981	29.933	101.349	59.1643	100.473	37.9569	11.6667	16	ENSOCUG00000015496;	exon_3:6014389-6015355,;	SC_R1,SC_R2,SC_R3,ZIKA_R1,ZIKA_R2,ZIKA_R3	11,6,18,14,24,10	78,68,149,100,108,94	THSD1
novel_circ_0015248	5:30093425:30104033:-	10608	9967	12	18	5	7	25	14	54.9798	89.7989	28.1525	29.5822	104.659	53.1396	11.6667	15.3333	ENSOCUG00000006689;	exon_3:30102204-30102424,intron_5:30102424-30103915,intron_3:30093545-30101801,;	SC_R1,SC_R2,SC_R3,ZIKA_R1,ZIKA_R2,ZIKA_R3	12,18,5,7,25,14	68,79,69,85,66,84	CFDP1
novel_circ_0014765	4:6978659:6981052:-	2393	2201	13	13	9	13	15	16	59.5614	64.8547	50.6745	54.9383	62.7954	60.731	11.6667	14.6667	ENSOCUG00000021741;	intron_12:6978768-6980969,;	SC_R1,SC_R2,SC_R3,ZIKA_R1,ZIKA_R2,ZIKA_R3	13,13,9,13,15,16	18,16,23,34,40,55	-
novel_circ_0019306	7:76410420:76410734:+	314	178	14	13	8	24	7	12	64.1431	64.8547	45.044	101.425	29.3045	45.5482	11.6667	14.3333	ENSOCUG00000006944;	exon_5:76410420-76410598,;	SC_R1,SC_R2,SC_R3,ZIKA_R1,ZIKA_R2,ZIKA_R3	14,13,8,24,7,12	2,12,17,5,12,19	SPOPL
novel_circ_0000203	10:36561789:36573899:+	12110	11706	17	10	8	15	12	12	77.888	49.8883	45.044	63.3904	50.2363	45.5482	11.6667	13	ENSOCUG00000004570;	intron_9:36569772-36572874,intron_7:36561933-36568270,exon_8:36568270-36568427,intron_10:36573031-36573747,intron_8:36568427-36569664,exon_10:36572874-36573031,;	SC_R1,SC_R2,SC_R3,ZIKA_R1,ZIKA_R2,ZIKA_R3	17,10,8,15,12,12	45,66,40,63,64,59	KRIT1
novel_circ_0014642	4:50683146:50683788:-	642	370	12	17	6	12	14	13	54.9798	84.81	33.783	50.7123	58.609	49.3439	11.6667	13	ENSOCUG00000004591;	intron_24:50683296-50683666,;	SC_R1,SC_R2,SC_R3,ZIKA_R1,ZIKA_R2,ZIKA_R3	12,17,6,12,14,13	3,4,5,7,2,3	ZFC3H1
novel_circ_0020694	9:24144317:24147046:-	2729	2729	16	11	8	12	19	7	73.3064	54.8771	45.044	50.7123	79.5408	26.5698	11.6667	12.6667	ENSOCUG00000012286;	intron_4:24144469-24146783,exon_6:24146783-24147046,exon_7:24144317-24144469,;	SC_R1,SC_R2,SC_R3,ZIKA_R1,ZIKA_R2,ZIKA_R3	16,11,8,12,19,7	442,375,156,190,309,203	ASB14
novel_circ_0010443	1:1841091:1846472:+	5381	5381	12	14	9	9	21	7	54.9798	69.8436	50.6745	38.0342	87.9136	26.5698	11.6667	12.3333	ENSOCUG00000004268;	exon_6:1846303-1846472,intron_5:1841241-1846303,exon_5:1841091-1841241,;	SC_R1,SC_R2,SC_R3,ZIKA_R1,ZIKA_R2,ZIKA_R3	12,14,9,9,21,7	286,268,167,255,282,258	KIAA0368
novel_circ_0020056	8:44812378:44824478:+	12100	12004	14	9	12	4	13	20	64.1431	44.8994	67.566	16.9041	54.4227	75.9137	11.6667	12.3333	ENSOCUG00000006153;	intron_3:44821071-44824281,exon_4:44824281-44824478,exon_2:44812378-44812680,intron_2:44812680-44820975,;	SC_R1,SC_R2,SC_R3,ZIKA_R1,ZIKA_R2,ZIKA_R3	14,9,12,4,13,20	301,282,254,186,173,232	PSPC1
novel_circ_0001277	12:132741274:132749040:+	7766	7685	14	6	15	13	14	9	64.1431	29.933	84.4576	54.9383	58.609	34.1612	11.6667	12	ENSOCUG00000002554;	intron_6:132741451-132748959,exon_6:132741274-132741451,;	SC_R1,SC_R2,SC_R3,ZIKA_R1,ZIKA_R2,ZIKA_R3	14,6,15,13,14,9	67,94,63,62,55,62	VTA1
novel_circ_0011882	2:121864770:121865409:-	639	639	7	11	17	11	17	8	32.0715	54.8771	95.7186	46.4863	71.1681	30.3655	11.6667	12	--	--	SC_R1,SC_R2,SC_R3,ZIKA_R1,ZIKA_R2,ZIKA_R3	7,11,17,11,17,8	0,0,0,0,0,0	--
novel_circ_0023320	GL018752:1517708:1518745:-	1037	367	12	10	13	8	14	11	54.9798	49.8883	73.1965	33.8082	58.609	41.7525	11.6667	11	ENSOCUG00000004689;	exon_23:1518575-1518745,exon_24:1518239-1518436,;	SC_R1,SC_R2,SC_R3,ZIKA_R1,ZIKA_R2,ZIKA_R3	12,10,13,8,14,11	14,6,8,10,7,14	-
novel_circ_0010305	1:16181000:16182831:-	1831	1717	13	16	6	15	7	9	59.5614	79.8212	33.783	63.3904	29.3045	34.1612	11.6667	10.3333	ENSOCUG00000002438;	exon_5:16182628-16182831,intron_3:16181114-16182628,;	SC_R1,SC_R2,SC_R3,ZIKA_R1,ZIKA_R2,ZIKA_R3	13,16,6,15,7,9	34,23,24,34,38,28	DCAF10
novel_circ_0020594	9:19108368:19108825:+	457	457	9	13	13	10	15	5	41.2348	64.8547	73.1965	42.2602	62.7954	18.9784	11.6667	10	--	--	SC_R1,SC_R2,SC_R3,ZIKA_R1,ZIKA_R2,ZIKA_R3	9,13,13,10,15,5	0,0,0,0,0,0	--
novel_circ_0021671	GL018703:3528623:3544745:-	16122	10309	7	23	5	13	12	3	32.0715	114.743	28.1525	54.9383	50.2363	11.3871	11.6667	9.33333	ENSOCUG00000012148;	exon_15:3534586-3534747,exon_17:3531256-3531415,intron_44:3528743-3529803,intron_45:3529976-3531256,intron_47:3533253-3534586,exon_18:3529803-3529976,intron_49:3535585-3541728,;	SC_R1,SC_R2,SC_R3,ZIKA_R1,ZIKA_R2,ZIKA_R3	7,23,5,13,12,3	34,39,18,48,34,17	ITPR1
novel_circ_0025426	GL019111:94311:163996:-	69685	69685	16	11	8	13	14	0	73.3064	54.8771	45.044	54.9383	58.609	0	11.6667	9	--	--	SC_R1,SC_R2,SC_R3,ZIKA_R1,ZIKA_R2	16,11,8,13,14	1,0,1,0,0	--
novel_circ_0006987	17:22857333:22857641:-	308	308	7	18	10	0	15	8	32.0715	89.7989	56.305	0	62.7954	30.3655	11.6667	7.66667	ENSOCUG00000016783;	exon_1:22857333-22857641,;	SC_R1,SC_R2,SC_R3,ZIKA_R2,ZIKA_R3	7,18,10,15,8	58,39,51,31,35	DTWD1
novel_circ_0011319	20:24057631:24059741:+	2110	2110	19	9	7	7	4	12	87.0513	44.8994	39.4135	29.5822	16.7454	45.5482	11.6667	7.66667	ENSOCUG00000012416;	exon_5:24057908-24059741,intron_4:23966228-24057908,;	SC_R1,SC_R2,SC_R3,ZIKA_R1,ZIKA_R2,ZIKA_R3	19,9,7,7,4,12	2440,1167,1453,1845,2096,1781	STON2
novel_circ_0004978	14:80169007:80169564:-	557	557	11	10	14	0	13	4	50.3981	49.8883	78.8271	0	54.4227	15.1827	11.6667	5.66667	ENSOCUG00000005035;	exon_2:80169007-80169564,;	SC_R1,SC_R2,SC_R3,ZIKA_R2,ZIKA_R3	11,10,14,13,4	65,19,26,21,13	MAP3K13
novel_circ_0022018	GL018711:1911764:1912618:-	854	611	9	16	10	4	7	4	41.2348	79.8212	56.305	16.9041	29.3045	15.1827	11.6667	5	ENSOCUG00000003859;	intron_4:1911890-1912501,;	SC_R1,SC_R2,SC_R3,ZIKA_R1,ZIKA_R2,ZIKA_R3	9,16,10,4,7,4	2,7,0,2,3,5	KDM1B
novel_circ_0013011	2:84201187:84218036:-	16849	16849	10	11	14	0	6	0	45.8165	54.8771	78.8271	0	25.1182	0	11.6667	2	ENSOCUG00000013192;	intron_2:84196797-84215977,intron_4:84216410-84217938,;	SC_R1,SC_R2,SC_R3,ZIKA_R2	10,11,14,6	182,261,204,135	SULT1C4
novel_circ_0020085	8:49704363:49705362:-	999	778	19	6	10	0	4	0	87.0513	29.933	56.305	0	16.7454	0	11.6667	1.33333	ENSOCUG00000008419;	intron_4:49704488-49705266,;	SC_R1,SC_R2,SC_R3,ZIKA_R2	19,6,10,4	19,2,5,5	SLC25A30
novel_circ_0019428	7:90569767:90623018:-	53251	50629	18	17	0	0	0	0	82.4697	84.81	0	0	0	0	11.6667	0	ENSOCUG00000017458;	intron_68:90571883-90572727,exon_68:90606802-90607114,intron_81:90599150-90599992,intron_75:90590509-90592115,intron_67:90571216-90571778,intron_78:90596112-90597001,intron_88:90612243-90614786,intron_77:90594419-90596004,intron_90:90617773-90621535,exon_64:90614786-90615098,exon_65:90612039-90612243,exon_61:90622814-90623018,intron_89:90615098-90617665,intron_79:90597106-90597713,intron_91:90621…	SC_R1,SC_R2	18,17	24516,29015	NEB
novel_circ_0025443	GL019111:95662:96874:-	1212	1212	16	9	9	30	52	26	73.3064	44.8994	50.6745	126.781	217.691	98.6878	11.3333	36	--	--	SC_R1,SC_R2,SC_R3,ZIKA_R1,ZIKA_R2,ZIKA_R3	16,9,9,30,52,26	0,0,0,0,0,0	--
novel_circ_0002770	13:132246434:132248551:+	2117	1865	13	17	4	41	32	18	59.5614	84.81	22.522	173.267	133.964	68.3223	11.3333	30.3333	ENSOCUG00000002451;	intron_18:132246581-132246940,exon_19:132246940-132247177,intron_19:132247177-132248446,;	SC_R1,SC_R2,SC_R3,ZIKA_R1,ZIKA_R2,ZIKA_R3	13,17,4,41,32,18	119,107,82,77,95,73	EIF4G3
novel_circ_0004389	14:17951585:17956490:-	4905	4778	23	9	2	12	24	20	105.378	44.8994	11.261	50.7123	100.473	75.9137	11.3333	18.6667	ENSOCUG00000000788;	exon_2:17956317-17956490,intron_13:17951712-17956317,;	SC_R1,SC_R2,SC_R3,ZIKA_R1,ZIKA_R2,ZIKA_R3	23,9,2,12,24,20	111,73,81,190,152,155	GADL1
novel_circ_0024260	GL018821:146048:150710:-	4662	4525	14	10	10	16	24	12	64.1431	49.8883	56.305	67.6164	100.473	45.5482	11.3333	17.3333	ENSOCUG00000006855;	exon_17:150532-150710,intron_12:146185-150532,;	SC_R1,SC_R2,SC_R3,ZIKA_R1,ZIKA_R2,ZIKA_R3	14,10,10,16,24,12	28,25,24,21,26,31	-
novel_circ_0015790	7:112862874:112884501:+	21627	21015	14	8	12	20	20	12	64.1431	39.9106	67.566	84.5205	83.7272	45.5482	11.3333	17.3333	ENSOCUG00000015053;	intron_3:112862976-112867080,intron_6:112871375-112879888,intron_4:112867146-112871093,intron_7:112879975-112884426,;	SC_R1,SC_R2,SC_R3,ZIKA_R1,ZIKA_R2,ZIKA_R3	14,8,12,20,20,12	317,313,380,248,302,290	MAP3K20
novel_circ_0003973	14:10306252:10309549:+	3297	3079	16	11	7	19	15	17	73.3064	54.8771	39.4135	80.2945	62.7954	64.5267	11.3333	17	ENSOCUG00000009329;	intron_1:10306516-10307227,exon_1:10306236-10306516,intron_2:10307316-10309404,;	SC_R1,SC_R2,SC_R3,ZIKA_R1,ZIKA_R2,ZIKA_R3	16,11,7,19,15,17	407,612,325,211,471,266	NR1D2
novel_circ_0007103	17:29754173:29756393:+	2220	1883	10	13	11	15	19	16	45.8165	64.8547	61.9355	63.3904	79.5408	60.731	11.3333	16.6667	ENSOCUG00000016382;	intron_11:29755030-29756258,intron_10:29754229-29754884,;	SC_R1,SC_R2,SC_R3,ZIKA_R1,ZIKA_R2,ZIKA_R3	10,13,11,15,19,16	94,83,105,75,154,115	ZNF106
novel_circ_0015206	5:28935487:28936463:-	976	853	9	8	17	14	13	22	41.2348	39.9106	95.7186	59.1643	54.4227	83.5051	11.3333	16.3333	ENSOCUG00000004139;	exon_16:28935487-28935642,intron_10:28935642-28936340,;	SC_R1,SC_R2,SC_R3,ZIKA_R1,ZIKA_R2,ZIKA_R3	9,8,17,14,13,22	9,21,26,13,8,11	SF3B3
novel_circ_0006397	16:48174903:48176737:-	1834	1834	18	13	3	15	17	16	82.4697	64.8547	16.8915	63.3904	71.1681	60.731	11.3333	16	ENSOCUG00000014391;	exon_4:48176578-48176737,exon_5:48174903-48175078,intron_4:48175078-48176578,;	SC_R1,SC_R2,SC_R3,ZIKA_R1,ZIKA_R2,ZIKA_R3	18,13,3,15,17,16	37,33,28,24,24,25	ACBD3
novel_circ_0003045	13:21211601:21218020:-	6419	6317	8	20	6	11	20	15	36.6532	99.7765	33.783	46.4863	83.7272	56.9353	11.3333	15.3333	ENSOCUG00000015914;	intron_9:21211803-21217918,exon_33:21211601-21211803,;	SC_R1,SC_R2,SC_R3,ZIKA_R1,ZIKA_R2,ZIKA_R3	8,20,6,11,20,15	54,61,64,46,42,54	PRRC2C
novel_circ_0007351	17:50953053:50953255:-	202	202	12	8	14	21	15	9	54.9798	39.9106	78.8271	88.7465	62.7954	34.1612	11.3333	15	ENSOCUG00000003816;	exon_36:50953053-50953255,;	SC_R1,SC_R2,SC_R3,ZIKA_R1,ZIKA_R2,ZIKA_R3	12,8,14,21,15,9	194,164,160,137,127,133	HECTD1
novel_circ_0008898	19:18693273:18710446:-	17173	16905	14	5	15	17	13	15	64.1431	24.9441	84.4576	71.8424	54.4227	56.9353	11.3333	15	ENSOCUG00000015730;	intron_10:18696706-18702787,exon_12:18693273-18693477,exon_11:18696538-18696706,intron_11:18702869-18704863,intron_12:18704957-18710354,intron_9:18693477-18696538,;	SC_R1,SC_R2,SC_R3,ZIKA_R1,ZIKA_R2,ZIKA_R3	14,5,15,17,13,15	176,192,181,122,148,142	TAOK1
novel_circ_0020271	8:81503032:81522724:+	19692	19313	5	11	18	14	14	15	22.9082	54.8771	101.349	59.1643	58.609	56.9353	11.3333	14.3333	ENSOCUG00000013470;	intron_2:81503198-81506690,intron_4:81511534-81512419,intron_5:81512444-81514881,intron_3:81506698-81511496,intron_6:81514915-81522450,exon_2:81503032-81503198,;	SC_R1,SC_R2,SC_R3,ZIKA_R1,ZIKA_R2,ZIKA_R3	5,11,18,14,14,15	61,64,56,40,72,50	NDFIP2
novel_circ_0001866	12:60337930:60338354:+	424	191	9	13	12	19	9	14	41.2348	64.8547	67.566	80.2945	37.6772	53.1396	11.3333	14	ENSOCUG00000008468;	exon_6:60338163-60338354,;	SC_R1,SC_R2,SC_R3,ZIKA_R1,ZIKA_R2,ZIKA_R3	9,13,12,19,9,14	12,16,6,8,7,8	MTO1
novel_circ_0007655	17:73412777:73413296:+	519	519	21	7	6	18	17	6	96.2146	34.9218	33.783	76.0684	71.1681	22.7741	11.3333	13.6667	ENSOCUG00000003420;	exon_2:73412777-73413296,;	SC_R1,SC_R2,SC_R3,ZIKA_R1,ZIKA_R2,ZIKA_R3	21,7,6,18,17,6	232,154,193,121,225,181	SAMD4A
novel_circ_0001530	12:24730489:24730818:-	329	156	14	9	11	17	13	7	64.1431	44.8994	61.9355	71.8424	54.4227	26.5698	11.3333	12.3333	ENSOCUG00000024862;	exon_6:24730489-24730645,;	SC_R1,SC_R2,SC_R3,ZIKA_R1,ZIKA_R2,ZIKA_R3	14,9,11,17,13,7	7,8,7,4,7,3	C6orf106
novel_circ_0005168	14:93672601:93690979:+	18378	18378	21	8	5	12	10	15	96.2146	39.9106	28.1525	50.7123	41.8636	56.9353	11.3333	12.3333	--	--	SC_R1,SC_R2,SC_R3,ZIKA_R1,ZIKA_R2,ZIKA_R3	21,8,5,12,10,15	0,0,0,0,0,0	--
novel_circ_0020011	8:40255479:40255819:+	340	340	16	9	9	3	18	16	73.3064	44.8994	50.6745	12.6781	75.3545	60.731	11.3333	12.3333	--	--	SC_R1,SC_R2,SC_R3,ZIKA_R1,ZIKA_R2,ZIKA_R3	16,9,9,3,18,16	0,0,0,0,0,0	--
novel_circ_0023106	GL018744:1055269:1060646:-	5377	4849	2	8	24	5	25	7	9.1633	39.9106	135.132	21.1301	104.659	26.5698	11.3333	12.3333	ENSOCUG00000010437;	intron_9:1055797-1060494,exon_2:1060494-1060646,;	SC_R1,SC_R2,SC_R3,ZIKA_R1,ZIKA_R2,ZIKA_R3	2,8,24,5,25,7	25,22,17,20,26,30	DCP2
novel_circ_0012809	2:6087998:6090224:+	2226	2127	11	15	8	5	10	18	50.3981	74.8324	45.044	21.1301	41.8636	68.3223	11.3333	11	ENSOCUG00000011765;	intron_27:6088097-6090047,exon_28:6090047-6090224,;	SC_R1,SC_R2,SC_R3,ZIKA_R1,ZIKA_R2,ZIKA_R3	11,15,8,5,10,18	16,24,45,13,16,19	CC2D2A
novel_circ_0022686	GL018730:1974372:1977195:+	2823	2731	8	18	8	11	12	10	36.6532	89.7989	45.044	46.4863	50.2363	37.9569	11.3333	11	ENSOCUG00000011083;	intron_2:1974559-1977103,exon_2:1974372-1974559,;	SC_R1,SC_R2,SC_R3,ZIKA_R1,ZIKA_R2,ZIKA_R3	8,18,8,11,12,10	17,18,12,14,11,14	CNOT6
novel_circ_0013215	3:101947993:101950455:-	2462	2374	21	9	4	2	21	7	96.2146	44.8994	22.522	8.45205	87.9136	26.5698	11.3333	10	ENSOCUG00000001086;	intron_7:101948153-101950367,exon_4:101947993-101948153,;	SC_R1,SC_R2,SC_R3,ZIKA_R1,ZIKA_R2,ZIKA_R3	21,9,4,2,21,7	9,17,17,22,8,15	RMDN1
novel_circ_0021239	9:88413489:88416796:-	3307	3196	9	17	8	12	9	9	41.2348	84.81	45.044	50.7123	37.6772	34.1612	11.3333	10	ENSOCUG00000006979;	intron_5:88413698-88416685,exon_2:88413489-88413698,;	SC_R1,SC_R2,SC_R3,ZIKA_R1,ZIKA_R2,ZIKA_R3	9,17,8,12,9,9	31,42,24,34,39,32	HDHD2
novel_circ_0024030	GL018800:546365:562807:-	16442	16442	11	12	11	12	13	4	50.3981	59.8659	61.9355	50.7123	54.4227	15.1827	11.3333	9.66667	--	--	SC_R1,SC_R2,SC_R3,ZIKA_R1,ZIKA_R2,ZIKA_R3	11,12,11,12,13,4	0,0,0,0,0,0	--
novel_circ_0023424	GL018759:1378958:1388542:+	9584	9584	10	18	6	5	15	9	45.8165	89.7989	33.783	21.1301	62.7954	34.1612	11.3333	9.66667	ENSOCUG00000011649;	intron_12:1345334-1388466,;	SC_R1,SC_R2,SC_R3,ZIKA_R1,ZIKA_R2,ZIKA_R3	10,18,6,5,15,9	22,31,39,24,38,28	AKAP13
novel_circ_0024547	GL018847:412302:412641:-	339	161	3	9	22	9	11	7	13.7449	44.8994	123.871	38.0342	46.05	26.5698	11.3333	9	ENSOCUG00000012908;	exon_5:412302-412463,;	SC_R1,SC_R2,SC_R3,ZIKA_R1,ZIKA_R2,ZIKA_R3	3,9,22,9,11,7	0,2,2,2,0,1	-
novel_circ_0020667	9:23538487:23581918:-	43431	41695	14	9	11	6	6	15	64.1431	44.8994	61.9355	25.3561	25.1182	56.9353	11.3333	9	ENSOCUG00000013263;	intron_3:23539801-23541695,intron_6:23543472-23546555,exon_18:23546555-23547490,intron_15:23569803-23570360,exon_15:23554266-23554664,exon_6:23577147-23577309,intron_1:23538410-23539262,intron_11:23559739-23561621,intron_13:23561850-23569518,intron_18:23575610-23577147,intron_19:23577309-23577793,intron_7:23547490-23551627,intron_16:23570466-23571076,intron_9:23553524-23554266,exon_14:23559037-23…	SC_R1,SC_R2,SC_R3,ZIKA_R1,ZIKA_R2,ZIKA_R3	14,9,11,6,6,15	830,905,863,652,653,978	FAM208A
novel_circ_0003359	13:42898028:42898579:-	551	442	8	20	6	4	14	6	36.6532	99.7765	33.783	16.9041	58.609	22.7741	11.3333	8	ENSOCUG00000003050;	exon_3:42898028-42898214,exon_2:42898323-42898579,;	SC_R1,SC_R2,SC_R3,ZIKA_R1,ZIKA_R2,ZIKA_R3	8,20,6,4,14,6	48,55,33,16,34,34	POLR3C
novel_circ_0008784	19:14407473:14412123:-	4650	4509	9	17	8	7	8	9	41.2348	84.81	45.044	29.5822	33.4909	34.1612	11.3333	8	ENSOCUG00000021372;	intron_2:14407660-14411982,exon_3:14407473-14407660,;	SC_R1,SC_R2,SC_R3,ZIKA_R1,ZIKA_R2,ZIKA_R3	9,17,8,7,8,9	29,22,21,21,20,37	CYB5D2
novel_circ_0010286	1:159316475:159317972:+	1497	1355	4	14	16	7	6	10	18.3266	69.8436	90.0881	29.5822	25.1182	37.9569	11.3333	7.66667	ENSOCUG00000000750;	exon_6:159316475-159316635,intron_6:159316635-159317830,;	SC_R1,SC_R2,SC_R3,ZIKA_R1,ZIKA_R2,ZIKA_R3	4,14,16,7,6,10	2,7,4,3,3,2	PRMT3
novel_circ_0020443	9:12060501:12070962:+	10461	10315	7	12	15	7	8	6	32.0715	59.8659	84.4576	29.5822	33.4909	22.7741	11.3333	7	ENSOCUG00000015940;	exon_6:12070796-12070962,intron_5:12060647-12070796,;	SC_R1,SC_R2,SC_R3,ZIKA_R1,ZIKA_R2,ZIKA_R3	7,12,15,7,8,6	24,17,12,24,19,17	TAMM41
novel_circ_0024747	GL018892:354537:354953:+	416	179	7	8	19	12	6	3	32.0715	39.9106	106.98	50.7123	25.1182	11.3871	11.3333	7	ENSOCUG00000013932;	exon_2:354537-354716,;	SC_R1,SC_R2,SC_R3,ZIKA_R1,ZIKA_R2,ZIKA_R3	7,8,19,12,6,3	4,7,9,5,11,7	UBE3B
novel_circ_0020013	8:40778955:40781141:+	2186	2041	11	11	12	6	7	7	50.3981	54.8771	67.566	25.3561	29.3045	26.5698	11.3333	6.66667	ENSOCUG00000010087;	exon_3:40778955-40779321,intron_3:40779321-40780996,;	SC_R1,SC_R2,SC_R3,ZIKA_R1,ZIKA_R2,ZIKA_R3	11,11,12,6,7,7	4,4,28,13,18,14	-
novel_circ_0024548	GL018847:478553:478859:+	306	306	22	9	3	0	17	0	100.796	44.8994	16.8915	0	71.1681	0	11.3333	5.66667	--	--	SC_R1,SC_R2,SC_R3,ZIKA_R2	22,9,3,17	0,0,0,0	--
novel_circ_0011158	1:96973392:96978705:-	5313	5016	15	4	15	6	5	5	68.7247	19.9553	84.4576	25.3561	20.9318	18.9784	11.3333	5.33333	ENSOCUG00000002876;	intron_7:96973542-96978558,;	SC_R1,SC_R2,SC_R3,ZIKA_R1,ZIKA_R2,ZIKA_R3	15,4,15,6,5,5	6,2,4,6,6,4	TBCEL
novel_circ_0007660	17:74251750:74252300:+	550	463	14	13	7	0	7	4	64.1431	64.8547	39.4135	0	29.3045	15.1827	11.3333	3.66667	ENSOCUG00000010650;	exon_2:74251991-74252300,exon_1:74251780-74251934,;	SC_R1,SC_R2,SC_R3,ZIKA_R2,ZIKA_R3	14,13,7,7,4	384,322,400,357,396	KTN1
novel_circ_0012187	2:147030323:147031069:+	746	746	14	5	14	24	31	19	64.1431	24.9441	78.8271	101.425	129.777	72.118	11	24.6667	--	--	SC_R1,SC_R2,SC_R3,ZIKA_R1,ZIKA_R2,ZIKA_R3	14,5,14,24,31,19	0,3,0,0,0,0	--
novel_circ_0012756	2:47048028:47050128:-	2100	1842	17	6	10	29	22	19	77.888	29.933	56.305	122.555	92.0999	72.118	11	23.3333	ENSOCUG00000006446;	intron_3:47048165-47050007,;	SC_R1,SC_R2,SC_R3,ZIKA_R1,ZIKA_R2,ZIKA_R3	17,6,10,29,22,19	8,2,10,17,16,13	CBR4
novel_circ_0007248	17:40758601:40760106:-	1505	768	20	5	8	17	34	9	91.633	24.9441	45.044	71.8424	142.336	34.1612	11	20	ENSOCUG00000005343;	exon_8:40758601-40758816,intron_4:40759496-40760049,;	SC_R1,SC_R2,SC_R3,ZIKA_R1,ZIKA_R2,ZIKA_R3	20,5,8,17,34,9	38,19,21,43,56,9	TTC5
novel_circ_0022536	GL018727:1202787:1225501:+	22714	21963	9	10	14	13	18	29	41.2348	49.8883	78.8271	54.9383	75.3545	110.075	11	20	ENSOCUG00000003483;	intron_8:1214291-1214942,intron_3:1204484-1205593,exon_3:1204333-1204484,intron_5:1207793-1209995,intron_6:1210116-1212796,intron_2:1204019-1204333,intron_7:1212882-1214196,intron_4:1205681-1207739,intron_1:1202933-1203976,intron_9:1215005-1225446,;	SC_R1,SC_R2,SC_R3,ZIKA_R1,ZIKA_R2,ZIKA_R3	9,10,14,13,18,29	240,268,382,224,238,297	TTC3
novel_circ_0003588	13:60489033:60565734:-	76701	8868	22	0	11	19	9	25	100.796	0	61.9355	80.2945	37.6772	94.8921	11	17.6667	ENSOCUG00000027011;ENSOCUG00000027809;	intron_5:60521362-60522089,intron_6:60522320-60522689,exon_3:60522689-60522887,intron_4:60520438-60521228,exon_4:60522089-60522320,exon_1:60524879-60525047,;exon_4:60563491-60563722,exon_10:60558376-60558566,intron_3:60561298-60561708,intron_5:60562011-60562642,exon_1:60565520-60565688,intron_7:60563722-60564086,exon_3:60564086-60564284,intron_9:60565192-60565520,intron_6:60562776-60563491,intron…	SC_R1,SC_R3,ZIKA_R1,ZIKA_R2,ZIKA_R3	22,11,19,9,25	93,60,40,39,68	-;-
novel_circ_0000823	11:73107304:73107778:+	474	224	13	11	9	15	16	20	59.5614	54.8771	50.6745	63.3904	66.9818	75.9137	11	17	ENSOCUG00000010932;	exon_3:73107554-73107778,;	SC_R1,SC_R2,SC_R3,ZIKA_R1,ZIKA_R2,ZIKA_R3	13,11,9,15,16,20	132,100,139,159,192,171	GPBP1
novel_circ_0003931	13:89885895:89892144:-	6249	5772	20	10	3	14	15	20	91.633	49.8883	16.8915	59.1643	62.7954	75.9137	11	16.3333	ENSOCUG00000013662;	intron_5:89889226-89892013,intron_4:89886669-89889117,intron_3:89885991-89886528,;	SC_R1,SC_R2,SC_R3,ZIKA_R1,ZIKA_R2,ZIKA_R3	20,10,3,14,15,20	11,8,16,10,13,19	ACADM
novel_circ_0001471	12:152598786:152667116:+	68330	67926	11	7	15	10	16	21	50.3981	34.9218	84.4576	42.2602	66.9818	79.7094	11	15.6667	ENSOCUG00000004117;	intron_3:152598929-152629313,intron_4:152629430-152666972,;	SC_R1,SC_R2,SC_R3,ZIKA_R1,ZIKA_R2,ZIKA_R3	11,7,15,10,16,21	1668,1487,2425,1828,1911,2893	-
novel_circ_0008481	18:51471549:51472318:+	769	564	8	9	16	9	22	12	36.6532	44.8994	90.0881	38.0342	92.0999	45.5482	11	14.3333	ENSOCUG00000013760;	exon_3:51471996-51472318,exon_2:51471549-51471791,;	SC_R1,SC_R2,SC_R3,ZIKA_R1,ZIKA_R2,ZIKA_R3	8,9,16,9,22,12	387,258,272,222,304,188	NEURL1
novel_circ_0011501	21:11115054:11117045:-	1991	1991	12	13	8	15	20	8	54.9798	64.8547	45.044	63.3904	83.7272	30.3655	11	14.3333	ENSOCUG00000017525;	intron_5:11115231-11116886,exon_25:11116886-11117045,exon_26:11115054-11115231,;	SC_R1,SC_R2,SC_R3,ZIKA_R1,ZIKA_R2,ZIKA_R3	12,13,8,15,20,8	25,27,21,19,14,26	MED13L
novel_circ_0001799	12:47056584:47069570:+	12986	12470	14	4	15	13	15	12	64.1431	19.9553	84.4576	54.9383	62.7954	45.5482	11	13.3333	ENSOCUG00000004809;	intron_4:47056710-47060057,intron_5:47060169-47067369,intron_6:47067520-47069443,;	SC_R1,SC_R2,SC_R3,ZIKA_R1,ZIKA_R2,ZIKA_R3	14,4,15,13,15,12	118,156,79,100,93,101	ZNF451
novel_circ_0000124	10:31038749:31041765:-	3016	2950	12	21	0	20	6	13	54.9798	104.765	0	84.5205	25.1182	49.3439	11	13	ENSOCUG00000000466;	intron_6:31038815-31041595,exon_5:31041595-31041765,;	SC_R1,SC_R2,ZIKA_R1,ZIKA_R2,ZIKA_R3	12,21,20,6,13	152,154,76,89,66	MIOS
novel_circ_0004515	14:29851021:29858657:+	7636	7532	11	17	5	7	21	11	50.3981	84.81	28.1525	29.5822	87.9136	41.7525	11	13	ENSOCUG00000001839;	intron_2:29851288-29858553,exon_2:29851021-29851288,;	SC_R1,SC_R2,SC_R3,ZIKA_R1,ZIKA_R2,ZIKA_R3	11,17,5,7,21,11	420,325,384,214,285,294	PPP2R3A
novel_circ_0010127	1:144660143:144675126:-	14983	14591	16	9	8	15	14	9	73.3064	44.8994	45.044	63.3904	58.609	34.1612	11	12.6667	ENSOCUG00000017583;	intron_20:144665325-144667806,intron_19:144660260-144665137,intron_21:144667940-144674985,exon_14:144665137-144665325,;	SC_R1,SC_R2,SC_R3,ZIKA_R1,ZIKA_R2,ZIKA_R3	16,9,8,15,14,9	89,126,117,94,95,107	NUP98
novel_circ_0019711	8:13213093:13220241:-	7148	6659	22	7	4	15	16	7	100.796	34.9218	22.522	63.3904	66.9818	26.5698	11	12.6667	ENSOCUG00000008342;	intron_4:13218796-13220123,intron_2:13213207-13216222,intron_3:13216336-13218653,;	SC_R1,SC_R2,SC_R3,ZIKA_R1,ZIKA_R2,ZIKA_R3	22,7,4,15,16,7	845,732,547,352,378,484	FGFR1OP2
novel_circ_0005865	15:93327096:93329314:+	2218	2218	22	6	5	20	13	4	100.796	29.933	28.1525	84.5205	54.4227	15.1827	11	12.3333	--	--	SC_R1,SC_R2,SC_R3,ZIKA_R1,ZIKA_R2,ZIKA_R3	22,6,5,20,13,4	0,0,0,0,0,0	--
novel_circ_0023551	GL018766:144690:146232:+	1542	1284	12	11	10	12	16	8	54.9798	54.8771	56.305	50.7123	66.9818	30.3655	11	12	ENSOCUG00000001060;	intron_2:144823-146107,;	SC_R1,SC_R2,SC_R3,ZIKA_R1,ZIKA_R2,ZIKA_R3	12,11,10,12,16,8	2,2,2,2,0,1	ANKRD13A
novel_circ_0012576	2:30055019:30081569:-	26550	26035	8	12	13	15	11	9	36.6532	59.8659	73.1965	63.3904	46.05	34.1612	11	11.6667	ENSOCUG00000016932;	intron_8:30056475-30081329,intron_7:30055147-30056328,;	SC_R1,SC_R2,SC_R3,ZIKA_R1,ZIKA_R2,ZIKA_R3	8,12,13,15,11,9	9,24,29,37,20,22	APBB2
novel_circ_0005406	15:23704448:23706542:+	2094	2094	11	16	6	19	12	4	50.3981	79.8212	33.783	80.2945	50.2363	15.1827	11	11.6667	--	--	SC_R1,SC_R2,SC_R3,ZIKA_R1,ZIKA_R2,ZIKA_R3	11,16,6,19,12,4	0,0,0,0,0,0	--
novel_circ_0003010	13:141392231:141410656:+	18425	18117	4	15	14	8	17	9	18.3266	74.8324	78.8271	33.8082	71.1681	34.1612	11	11.3333	ENSOCUG00000014859;	intron_5:141395376-141410551,intron_4:141392337-141395279,;	SC_R1,SC_R2,SC_R3,ZIKA_R1,ZIKA_R2,ZIKA_R3	4,15,14,8,17,9	39,49,41,28,34,64	RERE
novel_circ_0012418	2:16253896:16274349:-	20453	18970	11	14	8	6	16	12	50.3981	69.8436	45.044	25.3561	66.9818	45.5482	11	11.3333	ENSOCUG00000017195;	intron_19:16268276-16271672,intron_16:16254037-16257457,intron_17:16257590-16259634,intron_18:16259767-16268217,intron_21:16272562-16274222,;	SC_R1,SC_R2,SC_R3,ZIKA_R1,ZIKA_R2,ZIKA_R3	11,14,8,6,16,12	77,82,93,41,56,36	SEL1L3
novel_circ_0010803	1:48453515:48469439:-	15924	15463	6	16	11	12	12	9	27.4899	79.8212	61.9355	50.7123	50.2363	34.1612	11	11	ENSOCUG00000010108;	intron_19:48453604-48460132,intron_21:48468073-48469296,intron_20:48460224-48467936,;	SC_R1,SC_R2,SC_R3,ZIKA_R1,ZIKA_R2,ZIKA_R3	6,16,11,12,12,9	392,322,296,288,233,316	RIC1
novel_circ_0012718	2:43348966:43355763:-	6797	6684	8	13	12	9	15	9	36.6532	64.8547	67.566	38.0342	62.7954	34.1612	11	11	ENSOCUG00000027088;	intron_6:43349079-43355597,exon_4:43355597-43355763,;	SC_R1,SC_R2,SC_R3,ZIKA_R1,ZIKA_R2,ZIKA_R3	8,13,12,9,15,9	86,95,119,74,72,101	PPP2R2A
novel_circ_0020660	9:23506156:23510584:+	4428	4428	16	9	8	9	7	17	73.3064	44.8994	45.044	38.0342	29.3045	64.5267	11	11	ENSOCUG00000013244;	intron_15:23510039-23522348,exon_13:23506156-23506322,intron_14:23506605-23509917,intron_13:23506322-23506501,;	SC_R1,SC_R2,SC_R3,ZIKA_R1,ZIKA_R2,ZIKA_R3	16,9,8,9,7,17	30,52,36,34,33,34	CCDC66
novel_circ_0002759	13:132125610:132127350:+	1740	1625	23	5	5	10	20	2	105.378	24.9441	28.1525	42.2602	83.7272	7.59137	11	10.6667	ENSOCUG00000002451;	intron_6:132125790-132127235,exon_6:132125610-132125790,;	SC_R1,SC_R2,SC_R3,ZIKA_R1,ZIKA_R2,ZIKA_R3	23,5,5,10,20,2	14,14,14,10,9,13	EIF4G3
novel_circ_0007149	17:30034424:30034697:+	273	273	17	8	8	13	18	0	77.888	39.9106	45.044	54.9383	75.3545	0	11	10.3333	ENSOCUG00000011139;	intron_19:30034424-30034722,;	SC_R1,SC_R2,SC_R3,ZIKA_R1,ZIKA_R2	17,8,8,13,18	62,37,25,49,108	PLA2G4F
novel_circ_0020515	9:15852599:15870106:-	17507	17438	15	4	14	9	17	5	68.7247	19.9553	78.8271	38.0342	71.1681	18.9784	11	10.3333	ENSOCUG00000003956;	exon_2:15869864-15870106,intron_19:15852668-15869864,;	SC_R1,SC_R2,SC_R3,ZIKA_R1,ZIKA_R2,ZIKA_R3	15,4,14,9,17,5	501,554,502,451,682,721	MAP4
novel_circ_0024829	GL018907:281321:288073:-	6752	6653	12	10	11	11	14	6	54.9798	49.8883	61.9355	46.4863	58.609	22.7741	11	10.3333	ENSOCUG00000008870;	intron_36:281543-285280,intron_37:285441-285783,exon_4:285280-285441,exon_2:287922-288073,intron_38:285882-287922,exon_5:281321-281543,;	SC_R1,SC_R2,SC_R3,ZIKA_R1,ZIKA_R2,ZIKA_R3	12,10,11,11,14,6	513,436,526,470,472,550	BRWD1
novel_circ_0015631	6:9196273:9197107:+	834	834	12	11	10	5	9	14	54.9798	54.8771	56.305	21.1301	37.6772	53.1396	11	9.33333	ENSOCUG00000016615;	exon_40:9196273-9196520,exon_41:9196877-9197107,intron_40:9196520-9196877,;	SC_R1,SC_R2,SC_R3,ZIKA_R1,ZIKA_R2,ZIKA_R3	12,11,10,5,9,14	68,54,67,45,84,95	SMG1
novel_circ_0021419	GL018699:2095001:2095475:-	474	190	26	7	0	8	10	3	119.123	34.9218	0	33.8082	41.8636	11.3871	11	7	ENSOCUG00000003136;	exon_6:2095001-2095191,;	SC_R1,SC_R2,ZIKA_R1,ZIKA_R2,ZIKA_R3	26,7,8,10,3	16,11,13,18,16	GAPVD1
novel_circ_0007050	17:29087862:29089626:-	1764	1613	8	13	12	0	18	0	36.6532	64.8547	67.566	0	75.3545	0	11	6	ENSOCUG00000000548;	intron_4:29088143-29088983,exon_8:29087862-29088143,intron_5:29089060-29089552,;	SC_R1,SC_R2,SC_R3,ZIKA_R2	8,13,12,18	244,199,161,139	CCNDBP1
novel_circ_0005978	16:15625207:15626165:+	958	958	10	7	16	7	6	4	45.8165	34.9218	90.0881	29.5822	25.1182	15.1827	11	5.66667	ENSOCUG00000004961;	intron_1:15600621-15781238,;	SC_R1,SC_R2,SC_R3,ZIKA_R1,ZIKA_R2,ZIKA_R3	10,7,16,7,6,4	186,149,136,81,64,92	CELF2
novel_circ_0019333	7:86597032:86606356:-	9324	9237	5	15	13	2	9	5	22.9082	74.8324	73.1965	8.45205	37.6772	18.9784	11	5.33333	ENSOCUG00000016412;	exon_8:86606182-86606356,intron_5:86597119-86606182,;	SC_R1,SC_R2,SC_R3,ZIKA_R1,ZIKA_R2,ZIKA_R3	5,15,13,2,9,5	123,79,59,97,46,101	ORC4
novel_circ_0018807	7:173510340:173516736:+	6396	6295	3	18	12	5	4	0	13.7449	89.7989	67.566	21.1301	16.7454	0	11	3	ENSOCUG00000029165;	exon_8:173516488-173516736,intron_7:173510441-173516488,;	SC_R1,SC_R2,SC_R3,ZIKA_R1,ZIKA_R2	3,18,12,5,4	30,46,41,36,27	--
novel_circ_0025350	GL019066:181060:181336:-	276	276	6	12	15	8	0	0	27.4899	59.8659	84.4576	33.8082	0	0	11	2.66667	--	--	SC_R1,SC_R2,SC_R3,ZIKA_R1	6,12,15,8	0,0,0,0	--
novel_circ_0025358	GL019066:184093:190806:-	6713	6713	0	14	18	29	40	77	0	69.8436	101.349	122.555	167.454	292.268	10.6667	48.6667	--	--	SC_R2,SC_R3,ZIKA_R1,ZIKA_R2,ZIKA_R3	14,18,29,40,77	0,0,0,0,0	--
novel_circ_0012991	2:83847159:83847853:-	694	358	6	13	13	23	45	61	27.4899	64.8547	73.1965	97.1986	188.386	231.537	10.6667	43	ENSOCUG00000001165;	exon_11:83847414-83847590,exon_10:83847671-83847853,;	SC_R1,SC_R2,SC_R3,ZIKA_R1,ZIKA_R2,ZIKA_R3	6,13,13,23,45,61	80,70,82,57,96,78	RANBP2
novel_circ_0007160	17:30448142:30449268:-	1126	1126	16	9	7	25	36	33	73.3064	44.8994	39.4135	105.651	150.709	125.258	10.6667	31.3333	ENSOCUG00000006505;	exon_2:30448142-30449268,;	SC_R1,SC_R2,SC_R3,ZIKA_R1,ZIKA_R2,ZIKA_R3	16,9,7,25,36,33	306,285,308,360,459,304	MGA
novel_circ_0025301	GL019064:128551:148935:+	20384	12885	6	14	12	26	31	23	27.4899	69.8436	67.566	109.877	129.777	87.3008	10.6667	26.6667	ENSOCUG00000013595;	intron_18:128687-138138,exon_20:138311-141745,;	SC_R1,SC_R2,SC_R3,ZIKA_R1,ZIKA_R2,ZIKA_R3	6,14,12,26,31,23	57,90,53,52,78,65	TUBGCP3
novel_circ_0001419	12:147132327:147203640:+	71313	71163	10	11	11	23	20	31	45.8165	54.8771	61.9355	97.1986	83.7272	117.666	10.6667	24.6667	ENSOCUG00000008879;	intron_2:147132522-147203490,exon_2:147132327-147132522,;	SC_R1,SC_R2,SC_R3,ZIKA_R1,ZIKA_R2,ZIKA_R3	10,11,11,23,20,31	707,621,627,507,497,512	ARID1B
novel_circ_0023948	GL018795:787032:812805:-	25773	25452	11	17	4	21	23	23	50.3981	84.81	22.522	88.7465	96.2863	87.3008	10.6667	22.3333	ENSOCUG00000017477;	intron_29:787170-810374,intron_30:810475-812723,;	SC_R1,SC_R2,SC_R3,ZIKA_R1,ZIKA_R2,ZIKA_R3	11,17,4,21,23,23	191,284,224,193,280,423	ROCK2
novel_circ_0013212	3:101944905:101948153:-	3248	3158	11	13	8	26	24	13	50.3981	64.8547	45.044	109.877	100.473	49.3439	10.6667	21	ENSOCUG00000001086;	exon_4:101947993-101948153,intron_6:101944995-101947993,;	SC_R1,SC_R2,SC_R3,ZIKA_R1,ZIKA_R2,ZIKA_R3	11,13,8,26,24,13	16,15,16,29,20,22	RMDN1
novel_circ_0025424	GL019111:94309:94567:-	258	258	0	18	14	27	33	0	0	89.7989	78.8271	114.103	138.15	0	10.6667	20	--	--	SC_R2,SC_R3,ZIKA_R1,ZIKA_R2	18,14,27,33	0,0,0,0	--
novel_circ_0002752	13:1319044:1319414:-	370	370	19	8	5	21	27	8	87.0513	39.9106	28.1525	88.7465	113.032	30.3655	10.6667	18.6667	ENSOCUG00000004930;	exon_1:1319044-1319414,;	SC_R1,SC_R2,SC_R3,ZIKA_R1,ZIKA_R2,ZIKA_R3	19,8,5,21,27,8	134,134,141,127,160,184	RC3H1
novel_circ_0004614	14:35827424:35829949:-	2525	2102	6	16	10	14	28	14	27.4899	79.8212	56.305	59.1643	117.218	53.1396	10.6667	18.6667	ENSOCUG00000001861;	intron_40:35827749-35829851,;	SC_R1,SC_R2,SC_R3,ZIKA_R1,ZIKA_R2,ZIKA_R3	6,16,10,14,28,14	15,13,11,17,12,13	XRN1
novel_circ_0019367	7:8833272:8855333:-	22061	22061	11	14	7	24	18	14	50.3981	69.8436	39.4135	101.425	75.3545	53.1396	10.6667	18.6667	ENSOCUG00000029426;	intron_7:8832899-8855706,;	SC_R1,SC_R2,SC_R3,ZIKA_R1,ZIKA_R2,ZIKA_R3	11,14,7,24,18,14	345,259,272,103,114,173	GSTK1
novel_circ_0022227	GL018717:269916:270405:+	489	219	6	13	13	30	12	14	27.4899	64.8547	73.1965	126.781	50.2363	53.1396	10.6667	18.6667	ENSOCUG00000001691;	exon_2:269912-270131,;	SC_R1,SC_R2,SC_R3,ZIKA_R1,ZIKA_R2,ZIKA_R3	6,13,13,30,12,14	20,26,43,33,13,39	ATL3
novel_circ_0007421	17:54600769:54601048:-	279	279	13	12	7	12	27	9	59.5614	59.8659	39.4135	50.7123	113.032	34.1612	10.6667	16	ENSOCUG00000012593;	exon_2:54600769-54601048,;	SC_R1,SC_R2,SC_R3,ZIKA_R1,ZIKA_R2,ZIKA_R3	13,12,7,12,27,9	27,27,18,16,21,16	BAZ1A
novel_circ_0019081	7:39611441:39616354:+	4913	4576	8	15	9	11	19	17	36.6532	74.8324	50.6745	46.4863	79.5408	64.5267	10.6667	15.6667	ENSOCUG00000010200;	intron_6:39612722-39614328,intron_7:39614441-39616210,exon_5:39611441-39611640,intron_5:39611640-39612642,;	SC_R1,SC_R2,SC_R3,ZIKA_R1,ZIKA_R2,ZIKA_R3	8,15,9,11,19,17	167,123,109,138,115,124	PMPCB
novel_circ_0020057	8:44820975:44824478:+	3503	3407	8	12	12	13	19	13	36.6532	59.8659	67.566	54.9383	79.5408	49.3439	10.6667	15	ENSOCUG00000006153;	intron_3:44821071-44824281,exon_4:44824281-44824478,;	SC_R1,SC_R2,SC_R3,ZIKA_R1,ZIKA_R2,ZIKA_R3	8,12,12,13,19,13	74,93,78,51,52,61	PSPC1
novel_circ_0003092	13:24994786:25003678:-	8892	8892	4	10	18	17	22	5	18.3266	49.8883	101.349	71.8424	92.0999	18.9784	10.6667	14.6667	ENSOCUG00000004470;	intron_9:24986222-25014570,;	SC_R1,SC_R2,SC_R3,ZIKA_R1,ZIKA_R2,ZIKA_R3	4,10,18,17,22,5	1006,862,717,810,666,999	DCAF6
novel_circ_0015067	5:14443996:14444677:-	681	553	16	11	5	12	20	12	73.3064	54.8771	28.1525	50.7123	83.7272	45.5482	10.6667	14.6667	ENSOCUG00000006911;	exon_10:14444506-14444677,intron_38:14444124-14444506,;	SC_R1,SC_R2,SC_R3,ZIKA_R1,ZIKA_R2,ZIKA_R3	16,11,5,12,20,12	22,23,14,12,15,12	CNOT1
novel_circ_0023080	GL018743:551419:554467:+	3048	2769	9	17	6	17	19	7	41.2348	84.81	33.783	71.8424	79.5408	26.5698	10.6667	14.3333	ENSOCUG00000015786;	intron_4:553211-554392,intron_3:551565-553153,;	SC_R1,SC_R2,SC_R3,ZIKA_R1,ZIKA_R2,ZIKA_R3	9,17,6,17,19,7	17,18,5,17,16,11	ITFG1
novel_circ_0021615	GL018702:3216546:3220710:-	4164	3851	7	15	10	13	7	16	32.0715	74.8324	56.305	54.9383	29.3045	60.731	10.6667	12	ENSOCUG00000008952;	intron_5:3220239-3220621,intron_4:3216693-3220162,;	SC_R1,SC_R2,SC_R3,ZIKA_R1,ZIKA_R2,ZIKA_R3	7,15,10,13,7,16	146,130,74,106,141,101	-
novel_circ_0008447	18:49719521:49723592:-	4071	3838	9	18	5	12	13	10	41.2348	89.7989	28.1525	50.7123	54.4227	37.9569	10.6667	11.6667	ENSOCUG00000015386;	exon_5:49720106-49720288,intron_7:49720288-49723492,intron_6:49719654-49720106,;	SC_R1,SC_R2,SC_R3,ZIKA_R1,ZIKA_R2,ZIKA_R3	9,18,5,12,13,10	57,65,39,65,64,59	FBXW4
novel_circ_0012622	2:31687978:31697067:-	9089	8729	14	11	7	7	17	8	64.1431	54.8771	39.4135	29.5822	71.1681	30.3655	10.6667	10.6667	ENSOCUG00000013152;	intron_35:31695785-31696952,intron_34:31694383-31695685,intron_33:31688024-31694284,;	SC_R1,SC_R2,SC_R3,ZIKA_R1,ZIKA_R2,ZIKA_R3	14,11,7,7,17,8	92,83,44,56,101,90	-
novel_circ_0021911	GL018706:4388119:4389723:-	1604	1527	13	11	8	16	8	7	59.5614	54.8771	45.044	67.6164	33.4909	26.5698	10.6667	10.3333	ENSOCUG00000013380;	intron_17:4388315-4389646,exon_6:4388119-4388315,;	SC_R1,SC_R2,SC_R3,ZIKA_R1,ZIKA_R2,ZIKA_R3	13,11,8,16,8,7	27,32,62,32,61,50	ADAM9
novel_circ_0005067	14:90281418:90285780:-	4362	4140	6	8	18	0	13	15	27.4899	39.9106	101.349	0	54.4227	56.9353	10.6667	9.33333	ENSOCUG00000016532;	intron_26:90281488-90282641,exon_4:90285606-90285780,exon_5:90284806-90284989,intron_27:90282722-90284533,intron_29:90284989-90285606,intron_28:90284604-90284806,;	SC_R1,SC_R2,SC_R3,ZIKA_R2,ZIKA_R3	6,8,18,13,15	33,43,52,61,78	ATP13A3
novel_circ_0010548	1:191882171:191886640:-	4469	4469	16	11	5	15	5	6	73.3064	54.8771	28.1525	63.3904	20.9318	22.7741	10.6667	8.66667	--	--	SC_R1,SC_R2,SC_R3,ZIKA_R1,ZIKA_R2,ZIKA_R3	16,11,5,15,5,6	0,0,0,0,0,0	--
novel_circ_0008697	18:9578354:9578861:+	507	172	12	7	13	11	4	9	54.9798	34.9218	73.1965	46.4863	16.7454	34.1612	10.6667	8	ENSOCUG00000012450;	exon_4:9578354-9578526,;	SC_R1,SC_R2,SC_R3,ZIKA_R1,ZIKA_R2,ZIKA_R3	12,7,13,11,4,9	1,5,1,2,0,5	POLR3A
novel_circ_0013012	2:84204382:84218965:-	14583	14583	12	20	0	6	0	17	54.9798	99.7765	0	25.3561	0	64.5267	10.6667	7.66667	ENSOCUG00000013192;	intron_3:84216072-84216283,intron_2:84196797-84215977,;	SC_R1,SC_R2,ZIKA_R1,ZIKA_R3	12,20,6,17	130,170,74,120	SULT1C4
novel_circ_0024005	GL018798:178378:192636:-	14258	13860	11	11	10	2	9	12	50.3981	54.8771	56.305	8.45205	37.6772	45.5482	10.6667	7.66667	ENSOCUG00000006535;	intron_10:179904-192524,intron_9:178518-179758,;	SC_R1,SC_R2,SC_R3,ZIKA_R1,ZIKA_R2,ZIKA_R3	11,11,10,2,9,12	50,53,89,19,44,42	PPP3CC
novel_circ_0025220	GL019009:50291:50727:-	436	189	24	8	0	0	16	2	109.96	39.9106	0	0	66.9818	7.59137	10.6667	6	ENSOCUG00000012628;	exon_2:50538-50727,;	SC_R1,SC_R2,ZIKA_R2,ZIKA_R3	24,8,16,2	22,19,42,23	GLRX5
novel_circ_0004552	14:32122614:32129667:-	7053	6216	11	10	11	0	10	6	50.3981	49.8883	61.9355	0	41.8636	22.7741	10.6667	5.33333	ENSOCUG00000009469;	exon_11:32129499-32129667,intron_5:32123161-32124965,intron_8:32126722-32127466,intron_3:32122217-32122924,intron_6:32124989-32126252,intron_10:32127649-32128769,intron_7:32126279-32126689,;	SC_R1,SC_R2,SC_R3,ZIKA_R2,ZIKA_R3	11,10,11,10,6	71,62,83,61,72	-
novel_circ_0014960	4:86137433:86138167:-	734	734	11	10	11	3	8	5	50.3981	49.8883	61.9355	12.6781	33.4909	18.9784	10.6667	5.33333	--	--	SC_R1,SC_R2,SC_R3,ZIKA_R1,ZIKA_R2,ZIKA_R3	11,10,11,3,8,5	0,6,0,1,1,0	--
novel_circ_0025329	GL019066:145317:148771:-	3454	3454	31	0	0	23	18	22	142.031	0	0	97.1986	75.3545	83.5051	10.3333	21	--	--	SC_R1,ZIKA_R1,ZIKA_R2,ZIKA_R3	31,23,18,22	0,0,0,0	--
novel_circ_0019355	7:8766705:8773723:-	7018	6027	17	7	7	22	23	11	77.888	34.9218	39.4135	92.9725	96.2863	41.7525	10.3333	18.6667	ENSOCUG00000011147;	exon_12:8771747-8771897,intron_12:8771897-8772452,intron_15:8773277-8773597,intron_13:8772537-8772855,intron_11:8767063-8771747,;	SC_R1,SC_R2,SC_R3,ZIKA_R1,ZIKA_R2,ZIKA_R3	17,7,7,22,23,11	377,333,197,137,183,150	CLCN1
novel_circ_0013323	3:115940650:115941418:-	768	768	12	3	16	15	19	21	54.9798	14.9665	90.0881	63.3904	79.5408	79.7094	10.3333	18.3333	ENSOCUG00000001892;	exon_1:115940650-115941418,;	SC_R1,SC_R2,SC_R3,ZIKA_R1,ZIKA_R2,ZIKA_R3	12,3,16,15,19,21	233,200,300,146,201,246	RNF19A
novel_circ_0009476	19:52198595:52203868:+	5273	5182	3	21	7	15	29	10	13.7449	104.765	39.4135	63.3904	121.404	37.9569	10.3333	18	ENSOCUG00000014789;	exon_4:52198595-52198759,intron_4:52198759-52202334,exon_6:52203460-52203777,exon_5:52202334-52202511,intron_5:52202511-52203460,;	SC_R1,SC_R2,SC_R3,ZIKA_R1,ZIKA_R2,ZIKA_R3	3,21,7,15,29,10	334,415,302,372,453,369	AMZ2
novel_circ_0015242	5:29637000:29638568:-	1568	1568	15	9	7	4	33	17	68.7247	44.8994	39.4135	16.9041	138.15	64.5267	10.3333	18	--	--	SC_R1,SC_R2,SC_R3,ZIKA_R1,ZIKA_R2,ZIKA_R3	15,9,7,4,33,17	4,3,2,1,1,0	--
novel_circ_0007966	18:13415820:13416255:-	435	151	11	10	10	16	23	8	50.3981	49.8883	56.305	67.6164	96.2863	30.3655	10.3333	15.6667	ENSOCUG00000003163;	exon_3:13416104-13416255,;	SC_R1,SC_R2,SC_R3,ZIKA_R1,ZIKA_R2,ZIKA_R3	11,10,10,16,23,8	5,1,1,4,6,4	VCL
novel_circ_0012904	2:67730583:67730853:-	270	270	14	7	10	21	15	11	64.1431	34.9218	56.305	88.7465	62.7954	41.7525	10.3333	15.6667	ENSOCUG00000001112;	exon_4:67730583-67730853,;	SC_R1,SC_R2,SC_R3,ZIKA_R1,ZIKA_R2,ZIKA_R3	14,7,10,21,15,11	176,133,147,142,126,150	PCM1
novel_circ_0000753	11:64384811:64390299:+	5488	5399	11	7	13	12	16	18	50.3981	34.9218	73.1965	50.7123	66.9818	68.3223	10.3333	15.3333	ENSOCUG00000001269;	exon_6:64390111-64390299,intron_5:64384900-64390111,;	SC_R1,SC_R2,SC_R3,ZIKA_R1,ZIKA_R2,ZIKA_R3	11,7,13,12,16,18	149,211,219,90,144,188	NNT
novel_circ_0019899	8:32977327:32978080:+	753	346	11	10	10	14	15	16	50.3981	49.8883	56.305	59.1643	62.7954	60.731	10.3333	15	ENSOCUG00000003603;	intron_3:32977675-32978021,;	SC_R1,SC_R2,SC_R3,ZIKA_R1,ZIKA_R2,ZIKA_R3	11,10,10,14,15,16	8,9,1,3,6,4	-
novel_circ_0004877	14:74493554:74493880:-	326	326	3	11	17	12	19	11	13.7449	54.8771	95.7186	50.7123	79.5408	41.7525	10.3333	14	ENSOCUG00000004658;	exon_1:74493554-74493880,;	SC_R1,SC_R2,SC_R3,ZIKA_R1,ZIKA_R2,ZIKA_R3	3,11,17,12,19,11	36,21,30,13,27,13	ZMAT3
novel_circ_0011406	20:31816588:31833705:-	17117	16931	10	6	15	11	12	17	45.8165	29.933	84.4576	46.4863	50.2363	64.5267	10.3333	13.3333	ENSOCUG00000014545;	intron_3:31816765-31820594,intron_5:31830998-31833484,intron_4:31820681-31830899,exon_9:31816588-31816765,exon_6:31833484-31833705,;	SC_R1,SC_R2,SC_R3,ZIKA_R1,ZIKA_R2,ZIKA_R3	10,6,15,11,12,17	71,58,62,51,43,45	PSEN1
novel_circ_0019060	7:38476782:38478750:-	1968	1687	12	12	7	14	17	9	54.9798	59.8659	39.4135	59.1643	71.1681	34.1612	10.3333	13.3333	ENSOCUG00000005195;	intron_4:38476925-38478612,;	SC_R1,SC_R2,SC_R3,ZIKA_R1,ZIKA_R2,ZIKA_R3	12,12,7,14,17,9	50,48,27,35,43,49	RSBN1L
novel_circ_0006561	16:66466149:66467185:+	1036	1036	9	13	9	14	9	16	41.2348	64.8547	50.6745	59.1643	37.6772	60.731	10.3333	13	ENSOCUG00000014895;	intron_4:66466302-66467035,exon_4:66466149-66466302,exon_5:66467035-66467185,;	SC_R1,SC_R2,SC_R3,ZIKA_R1,ZIKA_R2,ZIKA_R3	9,13,9,14,9,16	22,16,11,13,12,20	NUCKS1
novel_circ_0008658	18:69238886:69243756:+	4870	4600	18	13	0	10	18	11	82.4697	64.8547	0	42.2602	75.3545	41.7525	10.3333	13	ENSOCUG00000002100;	intron_6:69239012-69243612,;	SC_R1,SC_R2,ZIKA_R1,ZIKA_R2,ZIKA_R3	18,13,10,18,11	69,68,56,84,72	PLEKHA1
novel_circ_0009555	19:9030821:9094275:+	63454	37760	13	0	18	14	11	12	59.5614	0	101.349	59.1643	46.05	45.5482	10.3333	12.3333	ENSOCUG00000022445;ENSOCUG00000029652;ENSOCUG00000026636;	exon_29:9046434-9046618,intron_12:9033961-9035463,exon_14:9035723-9036033,intron_19:9039163-9040551,intron_6:9031237-9031719,exon_30:9046695-9046861,exon_12:9033811-9033961,exon_38:9051203-9051481,intron_15:9036712-9037468,exon_21:9042369-9042618,intron_9:9032572-9033108,intron_14:9036033-9036638,exon_22:9042728-9042905,intron_8:9031999-9032468,intron_33:9047847-9048394,exon_20:9040551-9040807,in…	SC_R1,SC_R3,ZIKA_R1,ZIKA_R2,ZIKA_R3	13,18,14,11,12	207532,183578,266623,252312,345513	-;MYH4;MYH1
novel_circ_0002013	12:74048111:74051059:+	2948	2551	9	14	8	8	17	10	41.2348	69.8436	45.044	33.8082	71.1681	37.9569	10.3333	11.6667	ENSOCUG00000005543;	intron_3:74048527-74050923,exon_2:74048111-74048266,;	SC_R1,SC_R2,SC_R3,ZIKA_R1,ZIKA_R2,ZIKA_R3	9,14,8,8,17,10	21,22,23,13,18,15	ZNF292
novel_circ_0002038	12:75979370:75979938:+	568	568	3	4	24	10	20	5	13.7449	19.9553	135.132	42.2602	83.7272	18.9784	10.3333	11.6667	--	--	SC_R1,SC_R2,SC_R3,ZIKA_R1,ZIKA_R2,ZIKA_R3	3,4,24,10,20,5	0,0,0,0,0,0	--
novel_circ_0004352	14:163709019:163712753:+	3734	3594	13	11	7	8	11	14	59.5614	54.8771	39.4135	33.8082	46.05	53.1396	10.3333	11	ENSOCUG00000004784;	exon_6:163709019-163709210,intron_6:163709210-163712613,;	SC_R1,SC_R2,SC_R3,ZIKA_R1,ZIKA_R2,ZIKA_R3	13,11,7,8,11,14	28,37,14,38,32,25	MCM3AP
novel_circ_0013544	3:14829041:14835348:-	6307	6085	14	12	5	9	15	9	64.1431	59.8659	28.1525	38.0342	62.7954	34.1612	10.3333	11	ENSOCUG00000024304;	intron_9:14833164-14835212,exon_10:14832962-14833164,intron_8:14829127-14832962,;	SC_R1,SC_R2,SC_R3,ZIKA_R1,ZIKA_R2,ZIKA_R3	14,12,5,9,15,9	247,260,209,211,437,258	FNIP1
novel_circ_0011810	2:116153546:116156615:+	3069	3069	15	13	3	7	16	10	68.7247	64.8547	16.8915	29.5822	66.9818	37.9569	10.3333	11	--	--	SC_R1,SC_R2,SC_R3,ZIKA_R1,ZIKA_R2,ZIKA_R3	15,13,3,7,16,10	0,0,0,0,0,0	--
novel_circ_0024914	GL018922:291840:292614:+	774	559	9	13	9	16	11	6	41.2348	64.8547	50.6745	67.6164	46.05	22.7741	10.3333	11	ENSOCUG00000002643;	intron_2:291971-292530,;	SC_R1,SC_R2,SC_R3,ZIKA_R1,ZIKA_R2,ZIKA_R3	9,13,9,16,11,6	0,2,2,1,1,5	PHF10
novel_circ_0002025	12:74473095:74474351:-	1256	962	9	16	6	10	12	10	41.2348	79.8212	33.783	42.2602	50.2363	37.9569	10.3333	10.6667	ENSOCUG00000004886;	intron_3:74473245-74474207,;	SC_R1,SC_R2,SC_R3,ZIKA_R1,ZIKA_R2,ZIKA_R3	9,16,6,10,12,10	13,16,34,9,8,4	AKIRIN2
novel_circ_0009320	19:44958289:44962179:+	3890	3744	9	14	8	9	14	9	41.2348	69.8436	45.044	38.0342	58.609	34.1612	10.3333	10.6667	ENSOCUG00000008555;	exon_9:44961985-44962179,intron_8:44958435-44961985,;	SC_R1,SC_R2,SC_R3,ZIKA_R1,ZIKA_R2,ZIKA_R3	9,14,8,9,14,9	64,49,49,56,49,65	PLEKHM1
novel_circ_0018510	7:14573553:14581993:+	8440	7727	21	6	4	9	13	8	96.2146	29.933	22.522	38.0342	54.4227	30.3655	10.3333	10	ENSOCUG00000017137;	exon_3:14581234-14581393,intron_2:14573666-14581234,;	SC_R1,SC_R2,SC_R3,ZIKA_R1,ZIKA_R2,ZIKA_R3	21,6,4,9,13,8	5,8,4,9,6,3	ZC3HC1
novel_circ_0024642	GL018866:138651:140596:+	1945	1650	15	0	16	11	11	5	68.7247	0	90.0881	46.4863	46.05	18.9784	10.3333	9	ENSOCUG00000016861;	intron_2:138799-140449,;	SC_R1,SC_R3,ZIKA_R1,ZIKA_R2,ZIKA_R3	15,16,11,11,5	17,31,34,28,22	FOXK2
novel_circ_0012115	2:141905549:141908237:+	2688	2498	7	8	16	7	13	6	32.0715	39.9106	90.0881	29.5822	54.4227	22.7741	10.3333	8.66667	ENSOCUG00000005471;	intron_2:141905672-141907111,exon_4:141908030-141908237,intron_3:141907178-141908030,;	SC_R1,SC_R2,SC_R3,ZIKA_R1,ZIKA_R2,ZIKA_R3	7,8,16,7,13,6	70,41,123,35,49,59	PREPL
novel_circ_0004072	14:110871731:110880012:-	8281	7958	12	3	16	5	10	9	54.9798	14.9665	90.0881	21.1301	41.8636	34.1612	10.3333	8	ENSOCUG00000003105;	intron_28:110874550-110879895,intron_27:110871856-110874469,;	SC_R1,SC_R2,SC_R3,ZIKA_R1,ZIKA_R2,ZIKA_R3	12,3,16,5,10,9	28,29,16,11,9,14	DZIP3
novel_circ_0020157	8:54030509:54030959:+	450	450	19	5	7	8	7	9	87.0513	24.9441	39.4135	33.8082	29.3045	34.1612	10.3333	8	ENSOCUG00000010580;	exon_8:54030509-54030959,;	SC_R1,SC_R2,SC_R3,ZIKA_R1,ZIKA_R2,ZIKA_R3	19,5,7,8,7,9	61,70,131,75,86,104	-
novel_circ_0026324	X:51337983:51341400:-	3417	2986	15	9	7	7	11	6	68.7247	44.8994	39.4135	29.5822	46.05	22.7741	10.3333	8	ENSOCUG00000024271;	exon_22:51341243-51341400,intron_10:51338334-51340703,intron_11:51340783-51341243,;	SC_R1,SC_R2,SC_R3,ZIKA_R1,ZIKA_R2,ZIKA_R3	15,9,7,7,11,6	175,139,91,132,112,85	PHKA1
novel_circ_0011426	20:4464371:4465081:+	710	710	16	10	5	5	13	5	73.3064	49.8883	28.1525	21.1301	54.4227	18.9784	10.3333	7.66667	ENSOCUG00000000593;	exon_16:4464817-4465081,exon_15:4464371-4464573,intron_15:4464573-4464817,;	SC_R1,SC_R2,SC_R3,ZIKA_R1,ZIKA_R2,ZIKA_R3	16,10,5,5,13,5	16,19,23,13,17,10	ZFYVE26
novel_circ_0013734	3:21164690:21165491:+	801	801	13	8	10	10	9	3	59.5614	39.9106	56.305	42.2602	37.6772	11.3871	10.3333	7.33333	ENSOCUG00000007744;	exon_12:21165339-21165491,intron_11:21164891-21165339,exon_11:21164690-21164891,;	SC_R1,SC_R2,SC_R3,ZIKA_R1,ZIKA_R2,ZIKA_R3	13,8,10,10,9,3	48,36,56,28,51,44	CTNNA1
novel_circ_0013010	2:84196616:84212912:-	16296	16296	5	7	19	7	6	7	22.9082	34.9218	106.98	29.5822	25.1182	26.5698	10.3333	6.66667	ENSOCUG00000013192;	exon_6:84196616-84196797,intron_2:84196797-84215977,;	SC_R1,SC_R2,SC_R3,ZIKA_R1,ZIKA_R2,ZIKA_R3	5,7,19,7,6,7	225,331,241,137,150,235	SULT1C4
novel_circ_0023418	GL018759:112024:116857:-	4833	4684	12	12	7	7	4	8	54.9798	59.8659	39.4135	29.5822	16.7454	30.3655	10.3333	6.33333	ENSOCUG00000001628;	intron_42:112086-113949,exon_2:116625-116857,intron_43:114036-116625,;	SC_R1,SC_R2,SC_R3,ZIKA_R1,ZIKA_R2,ZIKA_R3	12,12,7,7,4,8	54,86,110,93,101,163	CHD2
novel_circ_0009997	1:133619230:133641104:-	21874	21874	14	8	9	9	4	5	64.1431	39.9106	50.6745	38.0342	16.7454	18.9784	10.3333	6	ENSOCUG00000004462;	exon_13:133621477-133621633,intron_14:133639249-133640978,intron_11:133635074-133635451,exon_6:133634893-133635074,intron_7:133625397-133629930,exon_8:133632225-133633790,intron_9:133633790-133634312,exon_4:133638525-133638720,intron_13:133638720-133639060,intron_4:133621633-133622468,exon_5:133635451-133636563,intron_2:133620448-133621041,exon_16:133615151-133619460,exon_12:133622468-133622652,i…	SC_R1,SC_R2,SC_R3,ZIKA_R1,ZIKA_R2,ZIKA_R3	14,8,9,9,4,5	2175,2146,3134,1749,2444,2546	PCF11
novel_circ_0018428	7:141884020:141886496:+	2476	2370	7	18	6	4	8	4	32.0715	89.7989	33.783	16.9041	33.4909	15.1827	10.3333	5.33333	ENSOCUG00000011072;	exon_1:141884020-141884430,intron_1:141884430-141886390,;	SC_R1,SC_R2,SC_R3,ZIKA_R1,ZIKA_R2,ZIKA_R3	7,18,6,4,8,4	107,137,156,79,121,106	CFLAR
novel_circ_0010166	1:150798315:150799229:-	914	914	10	2	19	2	12	0	45.8165	9.97765	106.98	8.45205	50.2363	0	10.3333	4.66667	ENSOCUG00000003165;	exon_18:150798315-150798477,intron_5:150798477-150799061,exon_17:150799061-150799229,;	SC_R1,SC_R2,SC_R3,ZIKA_R1,ZIKA_R2	10,2,19,2,12	1,0,9,4,6	SCUBE2
novel_circ_0004704	14:46494886:46495880:+	994	994	16	5	10	0	5	7	73.3064	24.9441	56.305	0	20.9318	26.5698	10.3333	4	ENSOCUG00000007601;	exon_1:46494886-46495880,;	SC_R1,SC_R2,SC_R3,ZIKA_R2,ZIKA_R3	16,5,10,5,7	4219,3845,3686,2992,3705	MBNL1
novel_circ_0025436	GL019111:95662:166020:-	70358	70358	0	0	30	159	399	186	0	0	168.915	671.938	1670.36	705.998	10	248	--	--	SC_R3,ZIKA_R1,ZIKA_R2,ZIKA_R3	30,159,399,186	1,0,0,0	--
novel_circ_0008588	18:62394630:62397221:+	2591	1909	22	5	3	23	74	13	100.796	24.9441	16.8915	97.1986	309.791	49.3439	10	36.6667	ENSOCUG00000017610;	exon_1:62394569-62394800,intron_1:62394800-62396478,;	SC_R1,SC_R2,SC_R3,ZIKA_R1,ZIKA_R2,ZIKA_R3	22,5,3,23,74,13	56,58,58,30,90,58	FAM160B1
novel_circ_0020852	9:51900235:51906449:-	6214	6029	15	8	7	20	24	25	68.7247	39.9106	39.4135	84.5205	100.473	94.8921	10	23	ENSOCUG00000008615;	intron_5:51900859-51906296,intron_4:51900316-51900755,exon_2:51906296-51906449,;	SC_R1,SC_R2,SC_R3,ZIKA_R1,ZIKA_R2,ZIKA_R3	15,8,7,20,24,25	242,209,201,170,154,159	VAPA
novel_circ_0022555	GL018727:1504933:1521701:+	16768	16768	10	11	9	31	15	12	45.8165	54.8771	50.6745	131.007	62.7954	45.5482	10	19.3333	--	--	SC_R1,SC_R2,SC_R3,ZIKA_R1,ZIKA_R2,ZIKA_R3	10,11,9,31,15,12	0,0,0,0,0,0	--
novel_circ_0010554	1:192397710:192399567:-	1857	1857	11	12	7	11	28	19	50.3981	59.8659	39.4135	46.4863	117.218	72.118	10	19.3333	ENSOCUG00000002148;	intron_7:192392093-192399199,;	SC_R1,SC_R2,SC_R3,ZIKA_R1,ZIKA_R2,ZIKA_R3	11,12,7,11,28,19	95,59,23,75,52,28	OSBP
novel_circ_0019072	7:38931241:38931665:+	424	218	10	9	11	13	20	18	45.8165	44.8994	61.9355	54.9383	83.7272	68.3223	10	17	ENSOCUG00000015936;	exon_16:38931447-38931665,;	SC_R1,SC_R2,SC_R3,ZIKA_R1,ZIKA_R2,ZIKA_R3	10,9,11,13,20,18	6,5,5,2,7,9	GSAP
novel_circ_0018865	7:28332533:28334988:-	2455	2375	8	13	9	14	13	23	36.6532	64.8547	50.6745	59.1643	54.4227	87.3008	10	16.6667	ENSOCUG00000003591;	exon_5:28334781-28334988,intron_5:28332613-28334781,;	SC_R1,SC_R2,SC_R3,ZIKA_R1,ZIKA_R2,ZIKA_R3	8,13,9,14,13,23	1028,825,763,704,778,752	CAPZA2
novel_circ_0009409	19:49361807:49365265:+	3458	3239	24	6	0	22	17	8	109.96	29.933	0	92.9725	71.1681	30.3655	10	15.6667	ENSOCUG00000012756;	intron_5:49361913-49365152,;	SC_R1,SC_R2,ZIKA_R1,ZIKA_R2,ZIKA_R3	24,6,22,17,8	13,13,9,11,27	CEP95
novel_circ_0005362	15:16769520:16769751:-	231	231	15	11	4	7	17	23	68.7247	54.8771	22.522	29.5822	71.1681	87.3008	10	15.6667	--	--	SC_R1,SC_R2,SC_R3,ZIKA_R1,ZIKA_R2,ZIKA_R3	15,11,4,7,17,23	0,0,0,0,0,0	--
novel_circ_0003196	13:32923253:32964768:-	41515	14972	14	16	0	0	0	46	64.1431	79.8212	0	0	0	174.602	10	15.3333	ENSOCUG00000017667;ENSOCUG00000029185;	intron_1:32958702-32959593,intron_7:32964360-32964613,intron_5:32963905-32964118,intron_3:32959933-32963439,exon_18:32964613-32964768,intron_4:32963570-32963759,;intron_16:32934777-32940221,intron_9:32923861-32924209,intron_10:32924346-32928319,;	SC_R1,SC_R2,ZIKA_R3	14,16,46	288,161,286	ATP1A2;ATP1A4
novel_circ_0007592	17:69227041:69232758:-	5717	5482	5	18	7	15	5	21	22.9082	89.7989	39.4135	63.3904	20.9318	79.7094	10	13.6667	ENSOCUG00000006052;	intron_6:69229918-69232640,intron_5:69227158-69229745,exon_18:69229745-69229918,;	SC_R1,SC_R2,SC_R3,ZIKA_R1,ZIKA_R2,ZIKA_R3	5,18,7,15,5,21	72,59,59,46,68,85	SOS2
novel_circ_0010524	1:1902274:1907784:+	5510	5287	12	8	10	20	15	6	54.9798	39.9106	56.305	84.5205	62.7954	22.7741	10	13.6667	ENSOCUG00000004268;	intron_36:1904090-1906010,intron_35:1902425-1904024,intron_37:1906100-1907717,exon_35:1902274-1902425,;	SC_R1,SC_R2,SC_R3,ZIKA_R1,ZIKA_R2,ZIKA_R3	12,8,10,20,15,6	230,253,289,250,223,213	KIAA0368
novel_circ_0019071	7:38913343:38916457:+	3114	2591	6	9	15	9	16	10	27.4899	44.8994	84.4576	38.0342	66.9818	37.9569	10	11.6667	ENSOCUG00000015936;	intron_11:38915346-38916371,intron_10:38913736-38915302,;	SC_R1,SC_R2,SC_R3,ZIKA_R1,ZIKA_R2,ZIKA_R3	6,9,15,9,16,10	5,8,10,6,6,6	GSAP
novel_circ_0023933	GL018795:743453:747652:-	4199	3776	6	18	6	9	12	14	27.4899	89.7989	33.783	38.0342	50.2363	53.1396	10	11.6667	ENSOCUG00000017477;	intron_10:743547-745833,intron_12:746279-747582,exon_22:745833-746020,;	SC_R1,SC_R2,SC_R3,ZIKA_R1,ZIKA_R2,ZIKA_R3	6,18,6,9,12,14	108,149,97,101,131,156	ROCK2
novel_circ_0005436	15:25507347:25510549:+	3202	3115	14	11	5	15	15	4	64.1431	54.8771	28.1525	63.3904	62.7954	15.1827	10	11.3333	ENSOCUG00000003711;	exon_5:25507347-25507521,intron_5:25507521-25510462,;	SC_R1,SC_R2,SC_R3,ZIKA_R1,ZIKA_R2,ZIKA_R3	14,11,5,15,15,4	43,58,48,33,43,39	ELF2
novel_circ_0010261	1:155187219:155215621:-	28402	28020	12	9	9	12	12	10	54.9798	44.8994	50.6745	50.7123	50.2363	37.9569	10	11.3333	ENSOCUG00000005952;	intron_5:155189239-155191611,intron_4:155187340-155189136,exon_2:155194476-155194673,intron_6:155191897-155194476,exon_3:155191611-155191897,intron_7:155194673-155215463,;	SC_R1,SC_R2,SC_R3,ZIKA_R1,ZIKA_R2,ZIKA_R3	12,9,9,12,12,10	117,150,142,131,157,149	BTBD10
novel_circ_0018367	7:137286508:137287238:-	730	730	18	5	7	14	11	9	82.4697	24.9441	39.4135	59.1643	46.05	34.1612	10	11.3333	--	--	SC_R1,SC_R2,SC_R3,ZIKA_R1,ZIKA_R2,ZIKA_R3	18,5,7,14,11,9	0,2,0,1,1,0	--
novel_circ_0013054	2:92735611:92753381:+	17770	17579	10	10	10	11	15	7	45.8165	49.8883	56.305	46.4863	62.7954	26.5698	10	11	ENSOCUG00000014576;	exon_3:92753212-92753381,intron_1:92735675-92737315,intron_2:92737442-92753212,;	SC_R1,SC_R2,SC_R3,ZIKA_R1,ZIKA_R2,ZIKA_R3	10,10,10,11,15,7	220,236,230,206,234,204	REV1
novel_circ_0007076	17:29259448:29260717:+	1269	1269	11	12	7	9	11	12	50.3981	59.8659	39.4135	38.0342	46.05	45.5482	10	10.6667	ENSOCUG00000012331;	intron_33:29259542-29260568,intron_42:29258906-29260003,;	SC_R1,SC_R2,SC_R3,ZIKA_R1,ZIKA_R2,ZIKA_R3	11,12,7,9,11,12	8,7,9,1,3,9	UBR1
novel_circ_0024525	GL018845:273348:274407:-	1059	463	18	7	5	12	14	6	82.4697	34.9218	28.1525	50.7123	58.609	22.7741	10	10.6667	ENSOCUG00000005331;	intron_29:273824-274287,;	SC_R1,SC_R2,SC_R3,ZIKA_R1,ZIKA_R2,ZIKA_R3	18,7,5,12,14,6	0,0,1,2,2,1	TMEM94
novel_circ_0008619	18:66953584:66954283:+	699	168	7	5	18	3	14	14	32.0715	24.9441	101.349	12.6781	58.609	53.1396	10	10.3333	ENSOCUG00000002226;	exon_5:66953940-66954108,;	SC_R1,SC_R2,SC_R3,ZIKA_R1,ZIKA_R2,ZIKA_R3	7,5,18,3,14,14	8,6,15,8,13,7	INPP5F
novel_circ_0008060	18:17550393:17551199:-	806	181	15	9	6	15	11	4	68.7247	44.8994	33.783	63.3904	46.05	15.1827	10	10	ENSOCUG00000004933;	exon_9:17551018-17551199,;	SC_R1,SC_R2,SC_R3,ZIKA_R1,ZIKA_R2,ZIKA_R3	15,9,6,15,11,4	16,30,18,8,20,11	SUPV3L1
novel_circ_0023504	GL018764:351838:352140:+	302	302	20	3	7	14	14	2	91.633	14.9665	39.4135	59.1643	58.609	7.59137	10	10	--	--	SC_R1,SC_R2,SC_R3,ZIKA_R1,ZIKA_R2,ZIKA_R3	20,3,7,14,14,2	0,0,0,0,0,0	--
novel_circ_0003841	13:79703728:79709779:+	6051	5925	12	11	7	3	13	13	54.9798	54.8771	39.4135	12.6781	54.4227	49.3439	10	9.66667	ENSOCUG00000022246;	intron_16:79704831-79709652,exon_16:79703727-79704831,;	SC_R1,SC_R2,SC_R3,ZIKA_R1,ZIKA_R2,ZIKA_R3	12,11,7,3,13,13	113,110,155,90,150,118	SYDE2
novel_circ_0003970	14:10222709:10242235:-	19526	19415	9	14	7	7	16	6	41.2348	69.8436	39.4135	29.5822	66.9818	22.7741	10	9.66667	ENSOCUG00000002483;	intron_2:10222951-10242124,exon_2:10222709-10222951,;	SC_R1,SC_R2,SC_R3,ZIKA_R1,ZIKA_R2,ZIKA_R3	9,14,7,7,16,6	52,33,37,33,48,27	NKIRAS1
novel_circ_0004110	14:119136777:119138772:+	1995	1744	10	14	6	13	8	8	45.8165	69.8436	33.783	54.9383	33.4909	30.3655	10	9.66667	ENSOCUG00000005266;	intron_15:119136911-119138655,;	SC_R1,SC_R2,SC_R3,ZIKA_R1,ZIKA_R2,ZIKA_R3	10,14,6,13,8,8	8,15,14,12,6,9	SENP7
novel_circ_0004186	14:122626776:122630434:+	3658	3272	10	11	9	8	18	2	45.8165	54.8771	50.6745	33.8082	75.3545	7.59137	10	9.33333	ENSOCUG00000010223;	exon_7:122630262-122630434,intron_5:122626880-122629980,;	SC_R1,SC_R2,SC_R3,ZIKA_R1,ZIKA_R2,ZIKA_R3	10,11,9,8,18,2	123,131,84,59,71,48	RIOX2
novel_circ_0011724	2:100723805:100724357:+	552	266	7	19	4	11	11	6	32.0715	94.7877	22.522	46.4863	46.05	22.7741	10	9.33333	ENSOCUG00000002368;	exon_8:100723805-100724071,;	SC_R1,SC_R2,SC_R3,ZIKA_R1,ZIKA_R2,ZIKA_R3	7,19,4,11,11,6	16,24,22,8,14,27	GGCX
novel_circ_0000609	11:57320155:57324182:-	4027	3933	18	6	6	7	8	12	82.4697	29.933	33.783	29.5822	33.4909	45.5482	10	9	ENSOCUG00000011423;	intron_16:57322907-57323949,intron_15:57320251-57322809,exon_1:57323949-57324282,;	SC_R1,SC_R2,SC_R3,ZIKA_R1,ZIKA_R2,ZIKA_R3	18,6,6,7,8,12	35,52,26,45,57,44	LMBRD2
novel_circ_0001021	12:101910481:101913826:-	3345	2900	11	7	12	9	7	11	50.3981	34.9218	67.566	38.0342	29.3045	41.7525	10	9	ENSOCUG00000000598;	intron_10:101910620-101911081,intron_12:101912457-101913713,intron_11:101911156-101912339,;	SC_R1,SC_R2,SC_R3,ZIKA_R1,ZIKA_R2,ZIKA_R3	11,7,12,9,7,11	42,24,19,24,41,29	HDAC2
novel_circ_0005810	15:79155565:79156499:-	934	934	9	6	15	7	10	10	41.2348	29.933	84.4576	29.5822	41.8636	37.9569	10	9	--	--	SC_R1,SC_R2,SC_R3,ZIKA_R1,ZIKA_R2,ZIKA_R3	9,6,15,7,10,10	0,0,0,0,0,0	--
novel_circ_0003906	13:87673458:87680497:-	7039	6902	7	12	11	8	4	14	32.0715	59.8659	61.9355	33.8082	16.7454	53.1396	10	8.66667	ENSOCUG00000017383;	exon_3:87680319-87680497,intron_13:87673595-87680319,;	SC_R1,SC_R2,SC_R3,ZIKA_R1,ZIKA_R2,ZIKA_R3	7,12,11,8,4,14	15,17,7,7,16,20	MIGA1
novel_circ_0007853	17:8492879:8503783:+	10904	10528	15	6	9	10	10	3	68.7247	29.933	50.6745	42.2602	41.8636	11.3871	10	7.66667	ENSOCUG00000014796;	exon_16:8503591-8503783,intron_15:8499634-8503591,exon_13:8493911-8494133,exon_14:8499231-8499384,intron_13:8494133-8499231,intron_12:8493005-8493911,;	SC_R1,SC_R2,SC_R3,ZIKA_R1,ZIKA_R2,ZIKA_R3	15,6,9,10,10,3	120,138,147,153,183,126	HERC1
novel_circ_0009834	1:109011481:109016793:+	5312	5160	15	7	8	3	14	6	68.7247	34.9218	45.044	12.6781	58.609	22.7741	10	7.66667	ENSOCUG00000011931;	intron_9:109011633-109016536,exon_10:109016536-109016793,;	SC_R1,SC_R2,SC_R3,ZIKA_R1,ZIKA_R2,ZIKA_R3	15,7,8,3,14,6	30,32,22,12,30,23	ALKBH8
novel_circ_0012931	2:68836684:68850164:-	13480	13369	16	8	6	9	5	9	73.3064	39.9106	33.783	38.0342	20.9318	34.1612	10	7.66667	ENSOCUG00000000277;	intron_12:68843179-68850010,exon_2:68850010-68850164,intron_11:68836763-68843147,;	SC_R1,SC_R2,SC_R3,ZIKA_R1,ZIKA_R2,ZIKA_R3	16,8,6,9,5,9	99,94,59,50,18,20	MICU3
novel_circ_0010467	1:185874131:185878809:-	4678	4591	13	6	11	11	6	5	59.5614	29.933	61.9355	46.4863	25.1182	18.9784	10	7.33333	ENSOCUG00000016117;	intron_11:185874311-185878722,exon_9:185874131-185874311,;	SC_R1,SC_R2,SC_R3,ZIKA_R1,ZIKA_R2,ZIKA_R3	13,6,11,11,6,5	31,37,38,34,24,38	AMBRA1
novel_circ_0020393	9:10719953:10720204:+	251	251	13	9	8	11	11	0	59.5614	44.8994	45.044	46.4863	46.05	0	10	7.33333	--	--	SC_R1,SC_R2,SC_R3,ZIKA_R1,ZIKA_R2	13,9,8,11,11	0,0,0,0,0	--
novel_circ_0007564	17:6833118:6833661:+	543	407	11	9	10	6	7	8	50.3981	44.8994	56.305	25.3561	29.3045	30.3655	10	7	ENSOCUG00000011751;	intron_13:6833271-6833525,exon_13:6833118-6833271,;	SC_R1,SC_R2,SC_R3,ZIKA_R1,ZIKA_R2,ZIKA_R3	11,9,10,6,7,8	0,2,1,3,3,6	DPP8
novel_circ_0012591	2:31022967:31023770:+	803	674	8	12	10	6	7	8	36.6532	59.8659	56.305	25.3561	29.3045	30.3655	10	7	ENSOCUG00000017130;	intron_2:31023096-31023582,exon_3:31023582-31023770,;	SC_R1,SC_R2,SC_R3,ZIKA_R1,ZIKA_R2,ZIKA_R3	8,12,10,6,7,8	46,26,33,23,31,24	TMEM33
novel_circ_0014692	4:55766949:55774051:+	7102	6911	13	7	10	3	8	9	59.5614	34.9218	56.305	12.6781	33.4909	34.1612	10	6.66667	ENSOCUG00000010401;	intron_7:55767752-55773925,exon_7:55767589-55767752,intron_6:55767014-55767589,;	SC_R1,SC_R2,SC_R3,ZIKA_R1,ZIKA_R2,ZIKA_R3	13,7,10,3,8,9	116,104,66,107,88,126	ZDHHC17
novel_circ_0003061	13:22210838:22215803:-	4965	4833	7	13	10	9	5	5	32.0715	64.8547	56.305	38.0342	20.9318	18.9784	10	6.33333	ENSOCUG00000013824;	intron_18:22210993-22215671,exon_3:22210838-22210993,;	SC_R1,SC_R2,SC_R3,ZIKA_R1,ZIKA_R2,ZIKA_R3	7,13,10,9,5,5	10,16,11,8,16,13	KIFAP3
novel_circ_0015553	6:4305630:4306702:-	1072	1072	17	7	6	7	7	5	77.888	34.9218	33.783	29.5822	29.3045	18.9784	10	6.33333	--	--	SC_R1,SC_R2,SC_R3,ZIKA_R1,ZIKA_R2,ZIKA_R3	17,7,6,7,7,5	6,1,1,0,0,0	--
novel_circ_0000053	10:16811909:16813890:+	1981	1835	9	11	10	6	5	6	41.2348	54.8771	56.305	25.3561	20.9318	22.7741	10	5.66667	ENSOCUG00000010668;	intron_6:16812099-16813744,exon_6:16811909-16812099,;	SC_R1,SC_R2,SC_R3,ZIKA_R1,ZIKA_R2,ZIKA_R3	9,11,10,6,5,6	18,20,38,19,15,28	FKBP9
novel_circ_0023431	GL018759:1473716:1475869:+	2153	1751	10	10	10	2	7	6	45.8165	49.8883	56.305	8.45205	29.3045	22.7741	10	5	ENSOCUG00000011649;	intron_29:1475238-1475716,intron_28:1473852-1475125,;	SC_R1,SC_R2,SC_R3,ZIKA_R1,ZIKA_R2,ZIKA_R3	10,10,10,2,7,6	1,7,7,7,3,2	AKAP13
novel_circ_0008808	19:15721355:15722769:+	1414	1157	10	10	10	4	7	3	45.8165	49.8883	56.305	16.9041	29.3045	11.3871	10	4.66667	ENSOCUG00000016112;	intron_4:15721496-15722653,;	SC_R1,SC_R2,SC_R3,ZIKA_R1,ZIKA_R2,ZIKA_R3	10,10,10,4,7,3	8,7,1,4,2,9	METTL16
novel_circ_0012948	2:76690832:76691719:-	887	887	15	13	2	8	2	4	68.7247	64.8547	11.261	33.8082	8.37272	15.1827	10	4.66667	--	--	SC_R1,SC_R2,SC_R3,ZIKA_R1,ZIKA_R2,ZIKA_R3	15,13,2,8,2,4	1,1,0,0,0,0	--
novel_circ_0015131	5:23696819:23705654:+	8835	8835	11	6	13	5	2	3	50.3981	29.933	73.1965	21.1301	8.37272	11.3871	10	3.33333	ENSOCUG00000010052;	intron_4:23697019-23705481,exon_4:23696819-23697019,exon_5:23705481-23705654,;	SC_R1,SC_R2,SC_R3,ZIKA_R1,ZIKA_R2,ZIKA_R3	11,6,13,5,2,3	118,147,122,110,92,108	NFATC3
novel_circ_0006280	16:37297252:37304249:-	6997	6746	8	14	8	2	0	0	36.6532	69.8436	45.044	8.45205	0	0	10	0.666667	ENSOCUG00000000472;	exon_2:37304087-37304249,intron_15:37299405-37302639,intron_14:37297356-37299324,intron_16:37302705-37304087,;	SC_R1,SC_R2,SC_R3,ZIKA_R1	8,14,8,2	20,45,15,11	COG2
novel_circ_0012230	2:148954647:148955581:+	934	934	12	5	12	12	45	24	54.9798	24.9441	67.566	50.7123	188.386	91.0965	9.66667	27	ENSOCUG00000007411;	exon_1:148954647-148955581,;	SC_R1,SC_R2,SC_R3,ZIKA_R1,ZIKA_R2,ZIKA_R3	12,5,12,12,45,24	156,178,311,202,305,298	PRKD3
novel_circ_0022247	GL018718:3430614:3431409:-	795	776	21	0	8	19	19	23	96.2146	0	45.044	80.2945	79.5408	87.3008	9.66667	20.3333	ENSOCUG00000026221;	exon_2:3431239-3431409,exon_4:3430610-3431216,;	SC_R1,SC_R3,ZIKA_R1,ZIKA_R2,ZIKA_R3	21,8,19,19,23	390,590,401,434,512	-
novel_circ_0001613	12:32234814:32236096:+	1282	1060	18	4	7	22	23	15	82.4697	19.9553	39.4135	92.9725	96.2863	56.9353	9.66667	20	ENSOCUG00000017960;	intron_40:32234905-32235965,;	SC_R1,SC_R2,SC_R3,ZIKA_R1,ZIKA_R2,ZIKA_R3	18,4,7,22,23,15	7,18,17,4,10,6	UBR2
novel_circ_0000185	10:36432498:36444220:-	11722	9874	7	12	10	11	27	21	32.0715	59.8659	56.305	46.4863	113.032	79.7094	9.66667	19.6667	ENSOCUG00000004576;	intron_11:36432587-36442294,exon_9:36442294-36442461,;	SC_R1,SC_R2,SC_R3,ZIKA_R1,ZIKA_R2,ZIKA_R3	7,12,10,11,27,21	23,28,25,25,22,22	ANKIB1
novel_circ_0025494	GL019111:96450:166062:-	69612	69612	0	16	13	21	26	11	0	79.8212	73.1965	88.7465	108.845	41.7525	9.66667	19.3333	--	--	SC_R2,SC_R3,ZIKA_R1,ZIKA_R2,ZIKA_R3	16,13,21,26,11	0,1,0,0,0	--
novel_circ_0003679	13:64275524:64280199:-	4675	3975	16	10	3	21	14	22	73.3064	49.8883	16.8915	88.7465	58.609	83.5051	9.66667	19	ENSOCUG00000009465;	intron_14:64275655-64279630,;	SC_R1,SC_R2,SC_R3,ZIKA_R1,ZIKA_R2,ZIKA_R3	16,10,3,21,14,22	924,829,243,706,630,666	AGL
novel_circ_0018769	7:171773864:171775851:-	1987	1835	15	8	6	15	20	20	68.7247	39.9106	33.783	63.3904	83.7272	75.9137	9.66667	18.3333	ENSOCUG00000016726;	exon_26:171775659-171775851,intron_17:171774016-171775659,;	SC_R1,SC_R2,SC_R3,ZIKA_R1,ZIKA_R2,ZIKA_R3	15,8,6,15,20,20	41,53,40,23,51,35	TRIP12
novel_circ_0022535	GL018727:1202787:1217961:+	15174	15174	5	4	20	8	17	19	22.9082	19.9553	112.61	33.8082	71.1681	72.118	9.66667	14.6667	ENSOCUG00000003483;	intron_7:1212882-1214196,intron_4:1205681-1207739,intron_1:1202933-1203976,intron_9:1215005-1225446,exon_3:1204333-1204484,intron_8:1214291-1214942,intron_3:1204484-1205593,intron_5:1207793-1209995,intron_6:1210116-1212796,intron_2:1204019-1204333,;	SC_R1,SC_R2,SC_R3,ZIKA_R1,ZIKA_R2,ZIKA_R3	5,4,20,8,17,19	110,132,206,120,135,145	TTC3
novel_circ_0005431	15:25441979:25458026:+	16047	16047	15	7	7	9	23	11	68.7247	34.9218	39.4135	38.0342	96.2863	41.7525	9.66667	14.3333	ENSOCUG00000003711;	exon_3:25457860-25458026,exon_2:25441979-25442214,intron_2:25442214-25457860,;	SC_R1,SC_R2,SC_R3,ZIKA_R1,ZIKA_R2,ZIKA_R3	15,7,7,9,23,11	851,604,631,693,730,600	ELF2
novel_circ_0000050	10:16730811:16739804:-	8993	8993	24	3	2	14	18	9	109.96	14.9665	11.261	59.1643	75.3545	34.1612	9.66667	13.6667	ENSOCUG00000012525;	exon_1:16739295-16739804,intron_3:16730977-16739295,exon_2:16730811-16730977,;	SC_R1,SC_R2,SC_R3,ZIKA_R1,ZIKA_R2,ZIKA_R3	24,3,2,14,18,9	685,306,460,362,417,346	KBTBD2
novel_circ_0024921	GL018923:124943:129512:-	4569	4332	8	13	8	9	23	8	36.6532	64.8547	45.044	38.0342	96.2863	30.3655	9.66667	13.3333	ENSOCUG00000002441;	exon_3:124943-125253,intron_32:127533-129380,intron_31:125253-127428,;	SC_R1,SC_R2,SC_R3,ZIKA_R1,ZIKA_R2,ZIKA_R3	8,13,8,9,23,8	80,97,66,69,91,93	SBNO1
novel_circ_0002777	13:132302686:132304453:+	1767	1538	9	8	12	12	15	11	41.2348	39.9106	67.566	50.7123	62.7954	41.7525	9.66667	12.6667	ENSOCUG00000002451;	intron_32:132302768-132304306,;	SC_R1,SC_R2,SC_R3,ZIKA_R1,ZIKA_R2,ZIKA_R3	9,8,12,12,15,11	22,29,15,11,12,12	EIF4G3
novel_circ_0010954	1:66258980:66262535:+	3555	3228	11	13	5	9	17	12	50.3981	64.8547	28.1525	38.0342	71.1681	45.5482	9.66667	12.6667	ENSOCUG00000011891;	intron_11:66262056-66262382,intron_10:66259100-66262002,;	SC_R1,SC_R2,SC_R3,ZIKA_R1,ZIKA_R2,ZIKA_R3	11,13,5,9,17,12	112,102,70,37,48,60	TLE4
novel_circ_0001767	12:46498833:46499531:-	698	487	16	8	5	10	16	10	73.3064	39.9106	28.1525	42.2602	66.9818	37.9569	9.66667	12	ENSOCUG00000014074;	exon_57:46499371-46499531,exon_58:46498833-46499160,;	SC_R1,SC_R2,SC_R3,ZIKA_R1,ZIKA_R2,ZIKA_R3	16,8,5,10,16,10	342,239,268,231,290,269	DST
novel_circ_0014196	3:85701693:85707363:-	5670	5537	12	8	9	17	8	10	54.9798	39.9106	50.6745	71.8424	33.4909	37.9569	9.66667	11.6667	ENSOCUG00000003263;	intron_7:85701911-85707230,exon_3:85701693-85701911,;	SC_R1,SC_R2,SC_R3,ZIKA_R1,ZIKA_R2,ZIKA_R3	12,8,9,17,8,10	132,167,97,93,90,115	SLCO5A1
novel_circ_0000485	11:31976713:31977538:-	825	470	7	6	16	10	19	5	32.0715	29.933	90.0881	42.2602	79.5408	18.9784	9.66667	11.3333	ENSOCUG00000003245;	intron_5:31977176-31977390,intron_4:31976824-31977080,;	SC_R1,SC_R2,SC_R3,ZIKA_R1,ZIKA_R2,ZIKA_R3	7,6,16,10,19,5	8,6,16,11,2,9	RACK1
novel_circ_0023872	GL018789:422294:426682:-	4388	4089	9	8	12	14	12	8	41.2348	39.9106	67.566	59.1643	50.2363	30.3655	9.66667	11.3333	ENSOCUG00000023789;	exon_2:426499-426682,intron_7:422403-426309,;	SC_R1,SC_R2,SC_R3,ZIKA_R1,ZIKA_R2,ZIKA_R3	9,8,12,14,12,8	47,46,29,46,52,61	-
novel_circ_0008878	19:18533978:18534506:+	528	305	6	6	17	14	10	9	27.4899	29.933	95.7186	59.1643	41.8636	34.1612	9.66667	11	ENSOCUG00000016601;	intron_10:18534072-18534377,;	SC_R1,SC_R2,SC_R3,ZIKA_R1,ZIKA_R2,ZIKA_R3	6,6,17,14,10,9	5,16,10,3,11,10	SSH2
novel_circ_0003798	13:73049071:73056276:+	7205	6994	5	12	12	6	13	14	22.9082	59.8659	67.566	25.3561	54.4227	53.1396	9.66667	11	ENSOCUG00000010974;	exon_4:73055972-73056276,intron_2:73049169-73054275,intron_3:73054388-73055972,;	SC_R1,SC_R2,SC_R3,ZIKA_R1,ZIKA_R2,ZIKA_R3	5,12,12,6,13,14	49,39,53,36,40,52	-
novel_circ_0010302	1:16145015:16148234:+	3219	3219	20	4	5	12	12	8	91.633	19.9553	28.1525	50.7123	50.2363	30.3655	9.66667	10.6667	--	--	SC_R1,SC_R2,SC_R3,ZIKA_R1,ZIKA_R2,ZIKA_R3	20,4,5,12,12,8	0,0,0,0,0,0	--
novel_circ_0006167	16:2976883:2980003:-	3120	2783	6	18	5	8	14	9	27.4899	89.7989	28.1525	33.8082	58.609	34.1612	9.66667	10.3333	ENSOCUG00000008269;	intron_7:2978345-2979909,intron_6:2977013-2978232,;	SC_R1,SC_R2,SC_R3,ZIKA_R1,ZIKA_R2,ZIKA_R3	6,18,5,8,14,9	5,7,4,6,0,3	-
novel_circ_0000025	10:14433589:14437652:-	4063	3688	11	9	9	0	22	8	50.3981	44.8994	50.6745	0	92.0999	30.3655	9.66667	10	ENSOCUG00000000805;	intron_1:14433836-14437524,;	SC_R1,SC_R2,SC_R3,ZIKA_R2,ZIKA_R3	11,9,9,22,8	6,2,7,6,8	FKBP14
novel_circ_0005814	15:8120587:8121445:+	858	858	11	6	12	13	7	9	50.3981	29.933	67.566	54.9383	29.3045	34.1612	9.66667	9.66667	--	--	SC_R1,SC_R2,SC_R3,ZIKA_R1,ZIKA_R2,ZIKA_R3	11,6,12,13,7,9	0,1,1,1,0,0	--
novel_circ_0021999	GL018710:1121645:1122785:+	1140	1140	7	15	7	4	17	8	32.0715	74.8324	39.4135	16.9041	71.1681	30.3655	9.66667	9.66667	--	--	SC_R1,SC_R2,SC_R3,ZIKA_R1,ZIKA_R2,ZIKA_R3	7,15,7,4,17,8	4,3,6,5,2,0	--
novel_circ_0018255	7:123075950:123081274:-	5324	5119	14	9	6	6	14	9	64.1431	44.8994	33.783	25.3561	58.609	34.1612	9.66667	9.66667	ENSOCUG00000013133;	intron_16:123076096-123081215,;	SC_R1,SC_R2,SC_R3,ZIKA_R1,ZIKA_R2,ZIKA_R3	14,9,6,6,14,9	106,115,95,84,102,96	NCKAP1
novel_circ_0000810	11:72741057:72743718:+	2661	2510	20	3	6	8	12	7	91.633	14.9665	33.783	33.8082	50.2363	26.5698	9.66667	9	ENSOCUG00000009155;	exon_3:72743517-72743718,intron_2:72741208-72743517,;	SC_R1,SC_R2,SC_R3,ZIKA_R1,ZIKA_R2,ZIKA_R3	20,3,6,8,12,7	24,31,27,26,22,24	MAP3K1
novel_circ_0002420	13:113551629:113553381:+	1752	1582	0	9	20	0	13	14	0	44.8994	112.61	0	54.4227	53.1396	9.66667	9	ENSOCUG00000001880;	intron_2:113551688-113553270,;	SC_R2,SC_R3,ZIKA_R2,ZIKA_R3	9,20,13,14	59,64,69,68	MAGOH
novel_circ_0022618	GL018728:729686:735194:-	5508	5165	12	12	5	12	9	6	54.9798	59.8659	28.1525	50.7123	37.6772	22.7741	9.66667	9	ENSOCUG00000001718;	exon_17:729686-729855,intron_4:730508-731682,intron_3:729855-730392,intron_5:731766-735051,;	SC_R1,SC_R2,SC_R3,ZIKA_R1,ZIKA_R2,ZIKA_R3	12,12,5,12,9,6	197,215,195,125,185,206	UBQLN1
novel_circ_0021947	GL018706:533277:552570:+	19293	18964	18	4	7	9	14	3	82.4697	19.9553	39.4135	38.0342	58.609	11.3871	9.66667	8.66667	ENSOCUG00000001392;	intron_1:533421-549671,intron_2:549747-552461,;	SC_R1,SC_R2,SC_R3,ZIKA_R1,ZIKA_R2,ZIKA_R3	18,4,7,9,14,3	143,72,46,45,73,19	RNF170
novel_circ_0002594	13:123470398:123470685:-	287	287	7	17	5	9	9	7	32.0715	84.81	28.1525	38.0342	37.6772	26.5698	9.66667	8.33333	ENSOCUG00000005106;	exon_3:123470398-123470685,;	SC_R1,SC_R2,SC_R3,ZIKA_R1,ZIKA_R2,ZIKA_R3	7,17,5,9,9,7	4,8,1,9,4,5	CFAP57
novel_circ_0004458	14:23846344:23850164:+	3820	3339	13	11	5	7	14	4	59.5614	54.8771	28.1525	29.5822	58.609	15.1827	9.66667	8.33333	ENSOCUG00000002240;	intron_6:23846436-23847604,intron_8:23847880-23850051,;	SC_R1,SC_R2,SC_R3,ZIKA_R1,ZIKA_R2,ZIKA_R3	13,11,5,7,14,4	24,15,19,12,11,23	MLH1
novel_circ_0009995	1:133591426:133598845:-	7419	7311	11	8	10	8	10	7	50.3981	39.9106	56.305	33.8082	41.8636	26.5698	9.66667	8.33333	ENSOCUG00000004475;	exon_2:133598681-133598845,intron_10:133591534-133598681,;	SC_R1,SC_R2,SC_R3,ZIKA_R1,ZIKA_R2,ZIKA_R3	11,8,10,8,10,7	18,11,8,5,8,4	-
novel_circ_0005206	14:96578871:96584374:+	5503	5503	17	9	3	4	11	10	77.888	44.8994	16.8915	16.9041	46.05	37.9569	9.66667	8.33333	--	--	SC_R1,SC_R2,SC_R3,ZIKA_R1,ZIKA_R2,ZIKA_R3	17,9,3,4,11,10	0,0,0,0,0,0	--
novel_circ_0025324	GL019066:143143:148771:-	5628	5628	19	10	0	9	7	7	87.0513	49.8883	0	38.0342	29.3045	26.5698	9.66667	7.66667	--	--	SC_R1,SC_R2,ZIKA_R1,ZIKA_R2,ZIKA_R3	19,10,9,7,7	0,0,0,0,0	--
novel_circ_0022885	GL018735:1753284:1754155:-	871	871	6	2	21	13	6	3	27.4899	9.97765	118.241	54.9383	25.1182	11.3871	9.66667	7.33333	ENSOCUG00000010129;	exon_3:1753284-1754155,;	SC_R1,SC_R2,SC_R3,ZIKA_R1,ZIKA_R2,ZIKA_R3	6,2,21,13,6,3	88,80,74,49,95,63	SLC46A3
novel_circ_0009580	19:9045198:9072570:+	27372	18136	13	0	16	0	0	17	59.5614	0	90.0881	0	0	64.5267	9.66667	5.66667	ENSOCUG00000022445;ENSOCUG00000026636;	exon_30:9046695-9046861,intron_28:9045689-9046434,intron_27:9045317-9045492,exon_32:9047251-9047560,exon_38:9051203-9051481,exon_35:9048611-9048782,intron_37:9049190-9051203,exon_29:9046434-9046618,intron_33:9047847-9048394,exon_33:9047643-9047847,exon_28:9045492-9045689,;exon_21:9069438-9069681,intron_7:9059988-9060632,intron_12:9061775-9063664,intron_22:9069950-9070731,intron_25:9071524-9072443…	SC_R1,SC_R3,ZIKA_R3	13,16,17	144898,136335,266412	-;MYH1
novel_circ_0002508	13:114995441:114996432:-	991	991	15	7	7	8	2	6	68.7247	34.9218	39.4135	33.8082	8.37272	22.7741	9.66667	5.33333	ENSOCUG00000004303;	intron_20:114987359-115023022,;	SC_R1,SC_R2,SC_R3,ZIKA_R1,ZIKA_R2,ZIKA_R3	15,7,7,8,2,6	74,62,61,52,41,49	OSBPL9
novel_circ_0004940	14:78491655:78499518:+	7863	7575	13	7	9	9	6	0	59.5614	34.9218	50.6745	38.0342	25.1182	0	9.66667	5	ENSOCUG00000012358;	intron_2:78491772-78496888,intron_3:78496978-78499437,;	SC_R1,SC_R2,SC_R3,ZIKA_R1,ZIKA_R2	13,7,9,9,6	58,50,59,51,35	ATP11B
novel_circ_0022616	GL018728:729686:730508:-	822	706	15	12	2	9	4	0	68.7247	59.8659	11.261	38.0342	16.7454	0	9.66667	4.33333	ENSOCUG00000001718;	exon_17:729686-729855,intron_3:729855-730392,;	SC_R1,SC_R2,SC_R3,ZIKA_R1,ZIKA_R2	15,12,2,9,4	27,20,26,11,20	UBQLN1
novel_circ_0013798	3:26090413:26095560:-	5147	5001	14	0	14	17	38	15	64.1431	0	78.8271	71.8424	159.082	56.9353	9.33333	23.3333	ENSOCUG00000028126;	intron_3:26094274-26095387,intron_2:26090595-26094128,exon_3:26095387-26095560,exon_5:26090413-26090595,;	SC_R1,SC_R3,ZIKA_R1,ZIKA_R2,ZIKA_R3	14,14,17,38,15	85,59,95,120,110	YIPF5
novel_circ_0013711	3:20501110:20501973:-	863	602	10	6	12	16	32	20	45.8165	29.933	67.566	67.6164	133.964	75.9137	9.33333	22.6667	ENSOCUG00000008382;	intron_8:20501192-20501616,exon_7:20501795-20501973,;	SC_R1,SC_R2,SC_R3,ZIKA_R1,ZIKA_R2,ZIKA_R3	10,6,12,16,32,20	19,10,6,10,10,13	CDC23
novel_circ_0008375	18:47701729:47705768:+	4039	3869	21	3	4	23	21	16	96.2146	14.9665	22.522	97.1986	87.9136	60.731	9.33333	20	ENSOCUG00000003148;	intron_5:47702602-47705634,intron_4:47701939-47702566,exon_4:47701729-47701939,;	SC_R1,SC_R2,SC_R3,ZIKA_R1,ZIKA_R2,ZIKA_R3	21,3,4,23,21,16	276,88,133,220,412,527	CUTC
novel_circ_0011450	20:5001451:5001970:-	519	519	6	5	17	15	18	17	27.4899	24.9441	95.7186	63.3904	75.3545	64.5267	9.33333	16.6667	ENSOCUG00000012009;	exon_2:5001451-5001970,;	SC_R1,SC_R2,SC_R3,ZIKA_R1,ZIKA_R2,ZIKA_R3	6,5,17,15,18,17	203,148,177,200,240,197	MPP5
novel_circ_0025108	GL018966:59441:60590:+	1149	1120	11	12	5	18	12	17	50.3981	59.8659	28.1525	76.0684	50.2363	64.5267	9.33333	15.6667	ENSOCUG00000007973;	exon_6:60399-60668,intron_5:59548-60399,;	SC_R1,SC_R2,SC_R3,ZIKA_R1,ZIKA_R2,ZIKA_R3	11,12,5,18,12,17	287,237,224,223,246,194	PSMB1
novel_circ_0007601	17:69269847:69271017:-	1170	1026	19	5	4	15	23	8	87.0513	24.9441	22.522	63.3904	96.2863	30.3655	9.33333	15.3333	ENSOCUG00000006052;	intron_18:69269991-69270813,exon_5:69270813-69271017,;	SC_R1,SC_R2,SC_R3,ZIKA_R1,ZIKA_R2,ZIKA_R3	19,5,4,15,23,8	41,34,24,38,39,56	SOS2
novel_circ_0006190	16:32734928:32745546:+	10618	10369	16	2	10	12	25	8	73.3064	9.97765	56.305	50.7123	104.659	30.3655	9.33333	15	ENSOCUG00000017502;	intron_5:32741688-32745352,intron_4:32735076-32741587,exon_6:32745352-32745546,;	SC_R1,SC_R2,SC_R3,ZIKA_R1,ZIKA_R2,ZIKA_R3	16,2,10,12,25,8	231,362,306,147,244,181	B3GALNT2
novel_circ_0006485	16:53072653:53074505:+	1852	1715	7	13	8	15	22	6	32.0715	64.8547	45.044	63.3904	92.0999	22.7741	9.33333	14.3333	ENSOCUG00000012039;	exon_16:53074297-53074505,intron_15:53072790-53074297,;	SC_R1,SC_R2,SC_R3,ZIKA_R1,ZIKA_R2,ZIKA_R3	7,13,8,15,22,6	84,94,104,52,86,81	EPRS
novel_circ_0021684	GL018704:2019293:2021513:+	2220	1870	8	13	7	19	16	8	36.6532	64.8547	39.4135	80.2945	66.9818	30.3655	9.33333	14.3333	ENSOCUG00000005325;	intron_2:2021048-2021369,intron_1:2019413-2020962,;	SC_R1,SC_R2,SC_R3,ZIKA_R1,ZIKA_R2,ZIKA_R3	8,13,7,19,16,8	36,20,21,33,25,19	STK40
novel_circ_0024667	GL018871:547073:549464:-	2391	880	7	12	9	7	24	12	32.0715	59.8659	50.6745	29.5822	100.473	45.5482	9.33333	14.3333	ENSOCUG00000001790;	exon_3:549294-549464,intron_9:548584-549294,;	SC_R1,SC_R2,SC_R3,ZIKA_R1,ZIKA_R2,ZIKA_R3	7,12,9,7,24,12	12,13,15,7,9,3	WIPI2
novel_circ_0003174	13:31886523:31886840:+	317	317	9	11	8	17	10	15	41.2348	54.8771	45.044	71.8424	41.8636	56.9353	9.33333	14	ENSOCUG00000002367;	intron_1:31842435-31899490,;	SC_R1,SC_R2,SC_R3,ZIKA_R1,ZIKA_R2,ZIKA_R3	9,11,8,17,10,15	2,0,0,0,0,1	NECTIN4
novel_circ_0020096	8:50076147:50087221:-	11074	10595	3	19	6	16	20	4	13.7449	94.7877	33.783	67.6164	83.7272	15.1827	9.33333	13.3333	ENSOCUG00000007277;	intron_5:50080228-50086213,intron_6:50086318-50087088,intron_4:50076279-50080119,;	SC_R1,SC_R2,SC_R3,ZIKA_R1,ZIKA_R2,ZIKA_R3	3,19,6,16,20,4	46,51,25,30,49,28	GPALPP1
novel_circ_0001553	12:26229764:26232174:+	2410	2278	5	11	12	10	10	16	22.9082	54.8771	67.566	42.2602	41.8636	60.731	9.33333	12	ENSOCUG00000008621;	intron_3:26229921-26232042,exon_3:26229764-26229921,;	SC_R1,SC_R2,SC_R3,ZIKA_R1,ZIKA_R2,ZIKA_R3	5,11,12,10,10,16	16,7,11,6,6,11	BRPF3
novel_circ_0011910	2:124747172:124755890:+	8718	8411	6	12	10	5	12	17	27.4899	59.8659	56.305	21.1301	50.2363	64.5267	9.33333	11.3333	ENSOCUG00000004986;	intron_2:124752392-124755817,intron_1:124747304-124752290,;	SC_R1,SC_R2,SC_R3,ZIKA_R1,ZIKA_R2,ZIKA_R3	6,12,10,5,12,17	215,178,259,166,163,208	XPO1
novel_circ_0000335	10:9551105:9551928:+	823	381	10	6	12	9	12	9	45.8165	29.933	67.566	38.0342	50.2363	34.1612	9.33333	10	ENSOCUG00000014659;	exon_3:9551105-9551258,exon_4:9551700-9551928,;	SC_R1,SC_R2,SC_R3,ZIKA_R1,ZIKA_R2,ZIKA_R3	10,6,12,9,12,9	17,8,24,15,7,16	MPP6
novel_circ_0008176	18:26334211:26352151:+	17940	17661	14	7	7	14	5	11	64.1431	34.9218	39.4135	59.1643	20.9318	41.7525	9.33333	10	ENSOCUG00000005508;	intron_3:26334361-26352022,;	SC_R1,SC_R2,SC_R3,ZIKA_R1,ZIKA_R2,ZIKA_R3	14,7,7,14,5,11	130,46,78,73,110,91	CCDC6
novel_circ_0011355	20:28989789:28994248:-	4459	4314	11	12	5	5	14	10	50.3981	59.8659	28.1525	21.1301	58.609	37.9569	9.33333	9.66667	ENSOCUG00000004135;	intron_6:28992545-28994071,intron_5:28989857-28992468,exon_4:28994071-28994248,;	SC_R1,SC_R2,SC_R3,ZIKA_R1,ZIKA_R2,ZIKA_R3	11,12,5,5,14,10	28,58,40,26,45,44	GPATCH2L
novel_circ_0012625	2:330413:334140:+	3727	3426	10	14	4	10	16	3	45.8165	69.8436	22.522	42.2602	66.9818	11.3871	9.33333	9.66667	ENSOCUG00000026431;	intron_2:330555-333981,;	SC_R1,SC_R2,SC_R3,ZIKA_R1,ZIKA_R2,ZIKA_R3	10,14,4,10,16,3	48,45,32,63,51,40	TMEM128
novel_circ_0012757	2:47231935:47233293:-	1358	1262	9	12	7	12	6	11	41.2348	59.8659	39.4135	50.7123	25.1182	41.7525	9.33333	9.66667	ENSOCUG00000003098;	intron_9:47232031-47233017,exon_2:47233017-47233293,;	SC_R1,SC_R2,SC_R3,ZIKA_R1,ZIKA_R2,ZIKA_R3	9,12,7,12,6,11	13,20,11,9,13,21	SH3RF1
novel_circ_0006244	16:3534282:3542622:+	8340	7978	9	5	14	9	10	9	41.2348	24.9441	78.8271	38.0342	41.8636	34.1612	9.33333	9.33333	ENSOCUG00000017493;	intron_11:3536022-3537258,exon_11:3535828-3536022,exon_13:3540448-3540655,intron_10:3534431-3535828,intron_12:3537327-3540448,intron_13:3540655-3542478,;	SC_R1,SC_R2,SC_R3,ZIKA_R1,ZIKA_R2,ZIKA_R3	9,5,14,9,10,9	275,251,358,190,296,248	KIF5B
novel_circ_0006657	16:70549836:70550390:-	554	554	12	9	7	5	16	7	54.9798	44.8994	39.4135	21.1301	66.9818	26.5698	9.33333	9.33333	--	--	SC_R1,SC_R2,SC_R3,ZIKA_R1,ZIKA_R2,ZIKA_R3	12,9,7,5,16,7	0,4,0,3,4,0	--
novel_circ_0006129	16:26255243:26278747:+	23504	22736	8	4	16	5	8	14	36.6532	19.9553	90.0881	21.1301	33.4909	53.1396	9.33333	9	ENSOCUG00000013996;	exon_3:26255243-26255395,intron_3:26255395-26266227,intron_9:26271508-26272020,exon_11:26272860-26273026,intron_6:26269162-26270076,exon_5:26267347-26267558,intron_11:26273026-26278612,intron_5:26267558-26269042,intron_10:26272109-26272860,intron_7:26270133-26271230,intron_4:26266316-26267347,;	SC_R1,SC_R2,SC_R3,ZIKA_R1,ZIKA_R2,ZIKA_R3	8,4,16,5,8,14	91,112,71,101,103,121	LGALS8
novel_circ_0021088	9:7241616:7244070:+	2454	2454	8	11	9	6	11	8	36.6532	54.8771	50.6745	25.3561	46.05	30.3655	9.33333	8.33333	ENSOCUG00000016517;ENSOCUG00000023524;	intron_3:7241713-7243905,;intron_1:7243349-7379454,;	SC_R1,SC_R2,SC_R3,ZIKA_R1,ZIKA_R2,ZIKA_R3	8,11,9,6,11,8	8,15,21,8,3,11	EEFSEC;--
novel_circ_0012153	2:142534561:142538891:-	4330	4221	9	7	12	15	7	2	41.2348	34.9218	67.566	63.3904	29.3045	7.59137	9.33333	8	ENSOCUG00000024266;	exon_17:142538711-142538891,intron_13:142534670-142538711,;	SC_R1,SC_R2,SC_R3,ZIKA_R1,ZIKA_R2,ZIKA_R3	9,7,12,15,7,2	11,11,10,15,10,4	PLEKHH2
novel_circ_0024063	GL018802:192123:193826:-	1703	1377	9	14	5	9	8	6	41.2348	69.8436	28.1525	38.0342	33.4909	22.7741	9.33333	7.66667	ENSOCUG00000002802;	intron_20:193293-193725,intron_19:192232-193177,;	SC_R1,SC_R2,SC_R3,ZIKA_R1,ZIKA_R2,ZIKA_R3	9,14,5,9,8,6	0,2,5,0,1,8	FANCD2
novel_circ_0025185	GL018998:194155:195872:+	1717	1490	15	5	8	5	10	8	68.7247	24.9441	45.044	21.1301	41.8636	30.3655	9.33333	7.66667	ENSOCUG00000010535;	intron_12:194266-195756,;	SC_R1,SC_R2,SC_R3,ZIKA_R1,ZIKA_R2,ZIKA_R3	15,5,8,5,10,8	2,3,3,6,5,6	SPG7
novel_circ_0014154	3:82971142:82988459:+	17317	16773	8	10	10	7	8	7	36.6532	49.8883	56.305	29.5822	33.4909	26.5698	9.33333	7.33333	ENSOCUG00000015847;	intron_16:82973188-82984703,intron_17:82984856-82988346,intron_15:82971272-82973040,;	SC_R1,SC_R2,SC_R3,ZIKA_R1,ZIKA_R2,ZIKA_R3	8,10,10,7,8,7	245,209,136,179,153,166	CSPP1
novel_circ_0022583	GL018727:562213:567975:+	5762	5762	10	8	10	5	5	12	45.8165	39.9106	56.305	21.1301	20.9318	45.5482	9.33333	7.33333	--	--	SC_R1,SC_R2,SC_R3,ZIKA_R1,ZIKA_R2,ZIKA_R3	10,8,10,5,5,12	0,0,0,0,0,0	--
novel_circ_0025072	GL018963:142868:196867:-	53999	53603	7	15	6	6	8	8	32.0715	74.8324	33.783	25.3561	33.4909	30.3655	9.33333	7.33333	ENSOCUG00000007132;	intron_23:178162-196758,intron_22:169786-178103,intron_21:158722-169734,intron_20:142949-158627,;	SC_R1,SC_R2,SC_R3,ZIKA_R1,ZIKA_R2,ZIKA_R3	7,15,6,6,8,8	138,179,166,172,102,158	ATP9B
novel_circ_0014062	3:67633566:67634720:-	1154	919	20	3	5	6	10	5	91.633	14.9665	28.1525	25.3561	41.8636	18.9784	9.33333	7	ENSOCUG00000016393;	intron_21:67633688-67634607,;	SC_R1,SC_R2,SC_R3,ZIKA_R1,ZIKA_R2,ZIKA_R3	20,3,5,6,10,5	9,11,5,7,12,19	RB1CC1
novel_circ_0003463	13:49587643:49589391:+	1748	1380	9	17	2	5	6	7	41.2348	84.81	11.261	21.1301	25.1182	26.5698	9.33333	6	ENSOCUG00000016789;	intron_11:49587721-49588636,intron_12:49588777-49589242,;	SC_R1,SC_R2,SC_R3,ZIKA_R1,ZIKA_R2,ZIKA_R3	9,17,2,5,6,7	1,4,5,9,10,9	DENND2C
novel_circ_0013022	2:87051738:87054443:+	2705	2355	10	7	11	3	12	3	45.8165	34.9218	61.9355	12.6781	50.2363	11.3871	9.33333	6	ENSOCUG00000015024;	intron_2:87051933-87054288,;	SC_R1,SC_R2,SC_R3,ZIKA_R1,ZIKA_R2,ZIKA_R3	10,7,11,3,12,3	17,29,16,14,13,11	TGFBRAP1
novel_circ_0012307	2:153903810:153904880:-	1070	936	8	11	9	5	2	8	36.6532	54.8771	50.6745	21.1301	8.37272	30.3655	9.33333	5	ENSOCUG00000006600;	exon_16:153904701-153904880,intron_58:153903944-153904701,;	SC_R1,SC_R2,SC_R3,ZIKA_R1,ZIKA_R2,ZIKA_R3	8,11,9,5,2,8	28,17,23,26,18,31	BIRC6
novel_circ_0000175	10:36321717:36325432:+	3715	3655	6	9	13	4	0	7	27.4899	44.8994	73.1965	16.9041	0	26.5698	9.33333	3.66667	ENSOCUG00000014806;	exon_4:36325248-36325432,intron_3:36321777-36325248,;	SC_R1,SC_R2,SC_R3,ZIKA_R1,ZIKA_R3	6,9,13,4,7	90,44,49,56,45	-
novel_circ_0020087	8:49704363:49713090:-	8727	8177	16	7	5	0	0	9	73.3064	34.9218	28.1525	0	0	34.1612	9.33333	3	ENSOCUG00000008419;	intron_4:49704488-49705266,intron_5:49705362-49708611,intron_7:49710591-49712942,intron_6:49708697-49710496,;	SC_R1,SC_R2,SC_R3,ZIKA_R3	16,7,5,9	115,54,78,37	SLC25A30
novel_circ_0021355	AAGW02081581:12657:13430:-	773	773	6	10	12	2	4	2	27.4899	49.8883	67.566	8.45205	16.7454	7.59137	9.33333	2.66667	ENSOCUG00000007521;	intron_2:9469-19237,;	SC_R1,SC_R2,SC_R3,ZIKA_R1,ZIKA_R2,ZIKA_R3	6,10,12,2,4,2	86,183,157,81,130,90	ANKRD10
novel_circ_0006019	16:18082731:18161996:-	79265	916	12	8	8	0	0	0	54.9798	39.9106	45.044	0	0	0	9.33333	0	ENSOCUG00000015244;	exon_1:18082731-18083647,;	SC_R1,SC_R2,SC_R3	12,8,8	0,0,1	-
novel_circ_0005605	15:61770523:61771040:+	517	517	11	3	13	16	12	31	50.3981	14.9665	73.1965	67.6164	50.2363	117.666	9	19.6667	ENSOCUG00000003452;	exon_1:61770523-61771040,;	SC_R1,SC_R2,SC_R3,ZIKA_R1,ZIKA_R2,ZIKA_R3	11,3,13,16,12,31	146,114,196,64,79,111	PPM1K
novel_circ_0010272	1:156033381:156034731:-	1350	880	9	13	5	21	15	11	41.2348	64.8547	28.1525	88.7465	62.7954	41.7525	9	15.6667	ENSOCUG00000011362;	intron_4:156033763-156034643,;	SC_R1,SC_R2,SC_R3,ZIKA_R1,ZIKA_R2,ZIKA_R3	9,13,5,21,15,11	7,11,17,25,20,21	RRAS2
novel_circ_0010856	1:55358477:55363144:+	4667	4448	20	4	3	16	10	19	91.633	19.9553	16.8915	67.6164	41.8636	72.118	9	15	ENSOCUG00000015076;	intron_4:55358598-55363046,;	SC_R1,SC_R2,SC_R3,ZIKA_R1,ZIKA_R2,ZIKA_R3	20,4,3,16,10,19	38,25,57,37,80,57	FXN
novel_circ_0014004	3:57841782:57842092:-	310	310	17	3	7	15	22	7	77.888	14.9665	39.4135	63.3904	92.0999	26.5698	9	14.6667	--	--	SC_R1,SC_R2,SC_R3,ZIKA_R1,ZIKA_R2,ZIKA_R3	17,3,7,15,22,7	0,0,0,0,0,0	--
novel_circ_0002399	13:111862505:111873764:+	11259	10044	12	4	11	11	11	21	54.9798	19.9553	61.9355	46.4863	46.05	79.7094	9	14.3333	ENSOCUG00000015591;	intron_20:111863548-111865639,intron_23:111867794-111868813,intron_24:111868929-111872500,intron_21:111865716-111867445,intron_19:111862637-111863436,intron_26:111872736-111873397,exon_28:111873590-111873764,;	SC_R1,SC_R2,SC_R3,ZIKA_R1,ZIKA_R2,ZIKA_R3	12,4,11,11,11,21	78,113,115,138,92,159	USP24
novel_circ_0004433	14:20371408:20375953:-	4545	4438	9	3	15	12	22	9	41.2348	14.9665	84.4576	50.7123	92.0999	34.1612	9	14.3333	ENSOCUG00000000996;	exon_30:20374064-20374218,exon_31:20371408-20371637,intron_5:20371637-20374064,intron_6:20374218-20375846,;	SC_R1,SC_R2,SC_R3,ZIKA_R1,ZIKA_R2,ZIKA_R3	9,3,15,12,22,9	80,53,85,36,47,46	CLASP2
novel_circ_0006487	16:53074297:53075632:+	1335	1222	13	9	5	14	16	12	59.5614	44.8994	28.1525	59.1643	66.9818	45.5482	9	14	ENSOCUG00000012039;	exon_16:53074297-53074505,intron_16:53074505-53075519,;	SC_R1,SC_R2,SC_R3,ZIKA_R1,ZIKA_R2,ZIKA_R3	13,9,5,14,16,12	79,91,88,54,81,83	EPRS
novel_circ_0019152	7:48706817:48710990:-	4173	3832	9	7	11	8	23	11	41.2348	34.9218	61.9355	33.8082	96.2863	41.7525	9	14	ENSOCUG00000010337;	intron_15:48706922-48708728,intron_16:48708815-48710841,;	SC_R1,SC_R2,SC_R3,ZIKA_R1,ZIKA_R2,ZIKA_R3	9,7,11,8,23,11	8,5,13,8,11,3	DOCK4
novel_circ_0021969	GL018707:303559:326732:+	23173	22585	14	4	9	14	12	16	64.1431	19.9553	50.6745	59.1643	50.2363	60.731	9	14	ENSOCUG00000004466;	exon_2:303559-303737,intron_8:324677-326655,intron_4:312287-312594,intron_6:316273-317607,intron_3:308898-312191,intron_7:317679-324632,intron_2:303737-308801,intron_5:312659-316137,;	SC_R1,SC_R2,SC_R3,ZIKA_R1,ZIKA_R2,ZIKA_R3	14,4,9,14,12,16	616,492,732,525,832,1008	WDR37
novel_circ_0006884	17:19974566:19980459:+	5893	5779	11	4	12	14	14	13	50.3981	19.9553	67.566	59.1643	58.609	49.3439	9	13.6667	ENSOCUG00000007681;	intron_5:19976403-19980345,exon_5:19974566-19976403,;	SC_R1,SC_R2,SC_R3,ZIKA_R1,ZIKA_R2,ZIKA_R3	11,4,12,14,14,13	2139,1460,2071,1863,2615,2001	FAM214A
novel_circ_0021965	GL018707:303559:308898:+	5339	5242	6	12	9	10	18	11	27.4899	59.8659	50.6745	42.2602	75.3545	41.7525	9	13	ENSOCUG00000004466;	exon_2:303559-303737,intron_2:303737-308801,;	SC_R1,SC_R2,SC_R3,ZIKA_R1,ZIKA_R2,ZIKA_R3	6,12,9,10,18,11	177,118,204,136,270,289	WDR37
novel_circ_0026184	X:26516987:26521380:+	4393	4288	11	11	5	15	11	13	50.3981	54.8771	28.1525	63.3904	46.05	49.3439	9	13	ENSOCUG00000007198;	exon_9:26516987-26517140,intron_10:26518219-26521173,exon_11:26521173-26521380,intron_9:26517140-26518114,;	SC_R1,SC_R2,SC_R3,ZIKA_R1,ZIKA_R2,ZIKA_R3	11,11,5,15,11,13	121,104,118,107,152,129	USP9X
novel_circ_0002010	12:7335209:7351391:-	16182	16159	11	3	13	13	15	9	50.3981	14.9665	73.1965	54.9383	62.7954	34.1612	9	12.3333	ENSOCUG00000007255;	intron_9:7335394-7345817,intron_10:7345840-7351223,exon_5:7335209-7335394,exon_3:7351223-7351391,;	SC_R1,SC_R2,SC_R3,ZIKA_R1,ZIKA_R2,ZIKA_R3	11,3,13,13,15,9	151,148,120,166,111,160	RANBP9
[truncated: 1,841 more rows]
