# Supplementary material for: Circular RNA, microRNA and Protein Profiles of the Longissimus Dorsi of Germany ZIKA and Sichuan White Rabbits
Source: Front Genet. 2021 Dec 24;12:777232. doi: 10.3389/fgene.2021.777232 (PMC8740122; doi:10.3389/fgene.2021.777232)
Supplement: Supplementary file 5 [file Table5.xlsx]

## Sheet: Table S5
Table S5. Exonic variants identified in SC and ZIKA rabbit muscle tissues.
CHR	START	END	REF	ALT	SC_Func.refGene	SC_Gene.refGene	SC_GeneDetail.refGene	SC_Func.ensGene	SC_Gene.ensGene	SC_GeneDetail.ensGene	ZIKA_Func.refGene	ZIKA_Gene.refGene	ZIKA_GeneDetail.refGene	ZIKA_Func.ensGene	ZIKA_Gene.ensGene	ZIKA_GeneDetail.ensGene	SAMPLE
1	102614161	102614161	A	G	intergenic	NXPE1;IL18	dist=550211;dist=1611443	exonic	ENSOCUG00000007436	.	intergenic	NXPE1;IL18	dist=550211;dist=1611443	exonic	ENSOCUG00000007436	.	BOTH
1	102614180	102614180	C	T	intergenic	NXPE1;IL18	dist=550230;dist=1611424	exonic	ENSOCUG00000007436	.	intergenic	NXPE1;IL18	dist=550230;dist=1611424	exonic	ENSOCUG00000007436	.	BOTH
1	102614289	102614289	C	G	intergenic	NXPE1;IL18	dist=550339;dist=1611315	exonic	ENSOCUG00000007436	.	intergenic	NXPE1;IL18	dist=550339;dist=1611315	exonic	ENSOCUG00000007436	.	BOTH
1	102615369	102615369	T	C	intergenic	NXPE1;IL18	dist=551419;dist=1610235	exonic	ENSOCUG00000007436	.	intergenic	NXPE1;IL18	dist=551419;dist=1610235	exonic	ENSOCUG00000007436	.	BOTH
1	102615376	102615376	T	C	intergenic	NXPE1;IL18	dist=551426;dist=1610228	exonic	ENSOCUG00000007436	.	intergenic	NXPE1;IL18	dist=551426;dist=1610228	exonic	ENSOCUG00000007436	.	BOTH
1	105889111	105889111	T	A	intergenic	MIR34B;NONE	dist=994482;dist=NONE	exonic	ENSOCUG00000013948	.	intergenic	MIR34B;NONE	dist=994482;dist=NONE	exonic	ENSOCUG00000013948	.	BOTH
1	106256981	106256981	A	G	intergenic	MIR34B;NONE	dist=1362352;dist=NONE	exonic	ENSOCUG00000014267	.	intergenic	MIR34B;NONE	dist=1362352;dist=NONE	exonic	ENSOCUG00000014267	.	BOTH
1	108133733	108133733	G	A	intergenic	NONE;CUL5	dist=NONE;dist=336986	exonic	ENSOCUG00000014539	.	intergenic	NONE;CUL5	dist=NONE;dist=336986	exonic	ENSOCUG00000014539	.	BOTH
1	108221726	108221726	G	A	intergenic	NONE;CUL5	dist=NONE;dist=248993	exonic	ENSOCUG00000014663	.	intergenic	NONE;CUL5	dist=NONE;dist=248993	exonic	ENSOCUG00000014663	.	BOTH
1	108221819	108221819	G	C	intergenic	NONE;CUL5	dist=NONE;dist=248900	exonic	ENSOCUG00000014663	.	intergenic	NONE;CUL5	dist=NONE;dist=248900	exonic	ENSOCUG00000014663	.	BOTH
1	108340379	108340379	G	T	intergenic	NONE;CUL5	dist=NONE;dist=130340	exonic	ENSOCUG00000014663	.	intergenic	NONE;CUL5	dist=NONE;dist=130340	exonic	ENSOCUG00000014663	.	BOTH
1	1085412	1085412	C	T	intergenic	NONE;DNAJC25	dist=NONE;dist=556961	exonic	ENSOCUG00000017670	.	intergenic	NONE;DNAJC25	dist=NONE;dist=556961	exonic	ENSOCUG00000017670	.	BOTH
1	112624942	112624942	C	T	exonic	PDGFD	.	exonic	ENSOCUG00000015312	.	exonic	PDGFD	.	exonic	ENSOCUG00000015312	.	BOTH
1	113104541	113104541	A	G	intergenic	PDGFD;MMP13	dist=466470;dist=511250	exonic	ENSOCUG00000016257	.	intergenic	PDGFD;MMP13	dist=466470;dist=511250	exonic	ENSOCUG00000016257	.	BOTH
1	113118405	113118405	G	A	intergenic	PDGFD;MMP13	dist=480334;dist=497386	exonic	ENSOCUG00000016257	.	intergenic	PDGFD;MMP13	dist=480334;dist=497386	exonic	ENSOCUG00000016257	.	BOTH
1	113118415	113118415	G	T	intergenic	PDGFD;MMP13	dist=480344;dist=497376	exonic	ENSOCUG00000016257	.	intergenic	PDGFD;MMP13	dist=480344;dist=497376	exonic	ENSOCUG00000016257	.	BOTH
1	113178695	113178695	T	C	intergenic	PDGFD;MMP13	dist=540624;dist=437096	exonic	ENSOCUG00000016257	.	intergenic	PDGFD;MMP13	dist=540624;dist=437096	exonic	ENSOCUG00000016257	.	BOTH
1	113208895	113208895	G	A	intergenic	PDGFD;MMP13	dist=570824;dist=406896	exonic	ENSOCUG00000016257	.	intergenic	PDGFD;MMP13	dist=570824;dist=406896	exonic	ENSOCUG00000016257	.	BOTH
1	113239938	113239938	G	C	intergenic	PDGFD;MMP13	dist=601867;dist=375853	exonic	ENSOCUG00000016257	.	intergenic	PDGFD;MMP13	dist=601867;dist=375853	exonic	ENSOCUG00000016257	.	BOTH
1	113280367	113280367	G	C	intergenic	PDGFD;MMP13	dist=642296;dist=335424	exonic	ENSOCUG00000016257	.	intergenic	PDGFD;MMP13	dist=642296;dist=335424	exonic	ENSOCUG00000016257	.	BOTH
1	113302199	113302199	G	A	intergenic	PDGFD;MMP13	dist=664128;dist=313592	exonic	ENSOCUG00000016257	.	intergenic	PDGFD;MMP13	dist=664128;dist=313592	exonic	ENSOCUG00000016257	.	BOTH
1	113316490	113316490	T	A	intergenic	PDGFD;MMP13	dist=678419;dist=299301	exonic	ENSOCUG00000016257	.	intergenic	PDGFD;MMP13	dist=678419;dist=299301	exonic	ENSOCUG00000016257	.	BOTH
1	113324605	113324605	C	T	intergenic	PDGFD;MMP13	dist=686534;dist=291186	exonic	ENSOCUG00000016257	.	intergenic	PDGFD;MMP13	dist=686534;dist=291186	exonic	ENSOCUG00000016257	.	BOTH
1	113331176	113331176	A	G	intergenic	PDGFD;MMP13	dist=693105;dist=284615	exonic	ENSOCUG00000016257	.	intergenic	PDGFD;MMP13	dist=693105;dist=284615	exonic	ENSOCUG00000016257	.	BOTH
1	113331214	113331214	A	G	intergenic	PDGFD;MMP13	dist=693143;dist=284577	exonic	ENSOCUG00000016257	.	intergenic	PDGFD;MMP13	dist=693143;dist=284577	exonic	ENSOCUG00000016257	.	BOTH
1	113335450	113335450	T	C	intergenic	PDGFD;MMP13	dist=697379;dist=280341	exonic	ENSOCUG00000016257	.	intergenic	PDGFD;MMP13	dist=697379;dist=280341	exonic	ENSOCUG00000016257	.	BOTH
1	113363437	113363437	T	G	intergenic	PDGFD;MMP13	dist=725366;dist=252354	exonic	ENSOCUG00000016257	.	intergenic	PDGFD;MMP13	dist=725366;dist=252354	exonic	ENSOCUG00000016257	.	BOTH
1	113398344	113398344	C	T	intergenic	PDGFD;MMP13	dist=760273;dist=217447	exonic	ENSOCUG00000016257	.	intergenic	PDGFD;MMP13	dist=760273;dist=217447	exonic	ENSOCUG00000016257	.	BOTH
1	113421666	113421666	G	A	intergenic	PDGFD;MMP13	dist=783595;dist=194125	exonic	ENSOCUG00000016257	.	intergenic	PDGFD;MMP13	dist=783595;dist=194125	exonic	ENSOCUG00000016257	.	BOTH
1	113424043	113424043	T	C	intergenic	PDGFD;MMP13	dist=785972;dist=191748	exonic	ENSOCUG00000016257	.	intergenic	PDGFD;MMP13	dist=785972;dist=191748	exonic	ENSOCUG00000016257	.	BOTH
1	113424052	113424052	C	T	intergenic	PDGFD;MMP13	dist=785981;dist=191739	exonic	ENSOCUG00000016257	.	intergenic	PDGFD;MMP13	dist=785981;dist=191739	exonic	ENSOCUG00000016257	.	BOTH
1	113435646	113435646	T	A	intergenic	PDGFD;MMP13	dist=797575;dist=180145	exonic	ENSOCUG00000016257	.	intergenic	PDGFD;MMP13	dist=797575;dist=180145	exonic	ENSOCUG00000016257	.	BOTH
1	113441157	113441157	C	T	intergenic	PDGFD;MMP13	dist=803086;dist=174634	exonic	ENSOCUG00000016257	.	intergenic	PDGFD;MMP13	dist=803086;dist=174634	exonic	ENSOCUG00000016257	.	BOTH
1	113445476	113445476	T	C	intergenic	PDGFD;MMP13	dist=807405;dist=170315	exonic	ENSOCUG00000016257	.	intergenic	PDGFD;MMP13	dist=807405;dist=170315	exonic	ENSOCUG00000016257	.	BOTH
1	113446549	113446549	T	G	intergenic	PDGFD;MMP13	dist=808478;dist=169242	exonic	ENSOCUG00000016257	.	intergenic	PDGFD;MMP13	dist=808478;dist=169242	exonic	ENSOCUG00000016257	.	BOTH
1	113449130	113449130	T	C	intergenic	PDGFD;MMP13	dist=811059;dist=166661	exonic	ENSOCUG00000016257	.	intergenic	PDGFD;MMP13	dist=811059;dist=166661	exonic	ENSOCUG00000016257	.	BOTH
1	113449628	113449628	T	C	intergenic	PDGFD;MMP13	dist=811557;dist=166163	exonic	ENSOCUG00000016257	.	intergenic	PDGFD;MMP13	dist=811557;dist=166163	exonic	ENSOCUG00000016257	.	BOTH
1	113451943	113451943	A	G	intergenic	PDGFD;MMP13	dist=813872;dist=163848	exonic	ENSOCUG00000016257	.	intergenic	PDGFD;MMP13	dist=813872;dist=163848	exonic	ENSOCUG00000016257	.	BOTH
1	114688615	114688615	T	C	intergenic	MMP1;PGR	dist=932042;dist=912744	exonic	ENSOCUG00000025834	.	intergenic	MMP1;PGR	dist=932042;dist=912744	exonic	ENSOCUG00000025834	.	BOTH
1	116168830	116168830	T	C	intergenic	PGR;NONE	dist=496213;dist=NONE	exonic	ENSOCUG00000007222	.	intergenic	PGR;NONE	dist=496213;dist=NONE	exonic	ENSOCUG00000007222	.	BOTH
1	116169066	116169066	G	A	intergenic	PGR;NONE	dist=496449;dist=NONE	exonic	ENSOCUG00000007222	.	intergenic	PGR;NONE	dist=496449;dist=NONE	exonic	ENSOCUG00000007222	.	BOTH
1	116169163	116169163	C	T	intergenic	PGR;NONE	dist=496546;dist=NONE	exonic	ENSOCUG00000007222	.	intergenic	PGR;NONE	dist=496546;dist=NONE	exonic	ENSOCUG00000007222	.	BOTH
1	116169190	116169190	C	G	intergenic	PGR;NONE	dist=496573;dist=NONE	exonic	ENSOCUG00000007222	.	intergenic	PGR;NONE	dist=496573;dist=NONE	exonic	ENSOCUG00000007222	.	BOTH
1	12513213	12513213	T	C	intergenic	ALDOB;NONE	dist=929572;dist=NONE	exonic	ENSOCUG00000025109	.	intergenic	ALDOB;NONE	dist=929572;dist=NONE	exonic	ENSOCUG00000025109	.	BOTH
1	1290417	1290417	A	G	intergenic	NONE;DNAJC25	dist=NONE;dist=351956	exonic	ENSOCUG00000021292	.	intergenic	NONE;DNAJC25	dist=NONE;dist=351956	exonic	ENSOCUG00000021292	.	BOTH
1	129426489	129426489	T	G	intergenic	TYR;NONE	dist=1759252;dist=NONE	exonic	ENSOCUG00000000713	.	intergenic	TYR;NONE	dist=1759252;dist=NONE	exonic	ENSOCUG00000000713	.	BOTH
1	129440485	129440485	C	T	intergenic	TYR;NONE	dist=1773248;dist=NONE	exonic	ENSOCUG00000000713	.	intergenic	TYR;NONE	dist=1773248;dist=NONE	exonic	ENSOCUG00000000713	.	BOTH
1	130982134	130982134	A	G	intergenic	NONE;NONE	dist=NONE;dist=NONE	exonic	ENSOCUG00000013753	.	intergenic	NONE;NONE	dist=NONE;dist=NONE	exonic	ENSOCUG00000013753	.	BOTH
1	131087222	131087222	T	C	intergenic	NONE;NONE	dist=NONE;dist=NONE	exonic	ENSOCUG00000016544	.	intergenic	NONE;NONE	dist=NONE;dist=NONE	exonic	ENSOCUG00000016544	.	BOTH
1	133638625	133638625	C	T	intergenic	NONE;NONE	dist=NONE;dist=NONE	exonic	ENSOCUG00000004462	.	intergenic	NONE;NONE	dist=NONE;dist=NONE	exonic	ENSOCUG00000004462	.	BOTH
1	139135601	139135601	A	G	intergenic	CLNS1A;WNT11	dist=32541;dist=1478854	exonic	ENSOCUG00000009905	.	intergenic	CLNS1A;WNT11	dist=32541;dist=1478854	exonic	ENSOCUG00000009905	.	BOTH
1	140366085	140366085	G	T	intergenic	CLNS1A;WNT11	dist=1263025;dist=248370	exonic	ENSOCUG00000017880	.	intergenic	CLNS1A;WNT11	dist=1263025;dist=248370	exonic	ENSOCUG00000017880	.	BOTH
1	140496106	140496106	C	G	intergenic	CLNS1A;WNT11	dist=1393046;dist=118349	exonic	ENSOCUG00000009178	.	intergenic	CLNS1A;WNT11	dist=1393046;dist=118349	exonic	ENSOCUG00000009178	.	BOTH
1	140496192	140496192	G	A	intergenic	CLNS1A;WNT11	dist=1393132;dist=118263	exonic	ENSOCUG00000009178	.	intergenic	CLNS1A;WNT11	dist=1393132;dist=118263	exonic	ENSOCUG00000009178	.	BOTH
1	140656808	140656808	T	C	intergenic	WNT11;MIR326	dist=27325;dist=713138	exonic	ENSOCUG00000017876	.	intergenic	WNT11;MIR326	dist=27325;dist=713138	exonic	ENSOCUG00000017876	.	BOTH
1	140821941	140821941	A	C	intergenic	WNT11;MIR326	dist=192458;dist=548005	exonic	ENSOCUG00000017876	.	intergenic	WNT11;MIR326	dist=192458;dist=548005	exonic	ENSOCUG00000017876	.	BOTH
1	141000726	141000726	G	A	intergenic	WNT11;MIR326	dist=371243;dist=369220	exonic	ENSOCUG00000014223	.	intergenic	WNT11;MIR326	dist=371243;dist=369220	exonic	ENSOCUG00000014223	.	BOTH
1	141000796	141000796	G	A	intergenic	WNT11;MIR326	dist=371313;dist=369150	exonic	ENSOCUG00000014223	.	intergenic	WNT11;MIR326	dist=371313;dist=369150	exonic	ENSOCUG00000014223	.	BOTH
1	141005649	141005649	T	C	intergenic	WNT11;MIR326	dist=376166;dist=364297	exonic	ENSOCUG00000014223	.	intergenic	WNT11;MIR326	dist=376166;dist=364297	exonic	ENSOCUG00000014223	.	BOTH
1	141005666	141005666	A	G	intergenic	WNT11;MIR326	dist=376183;dist=364280	exonic	ENSOCUG00000014223	.	intergenic	WNT11;MIR326	dist=376183;dist=364280	exonic	ENSOCUG00000014223	.	BOTH
1	141005760	141005760	A	G	intergenic	WNT11;MIR326	dist=376277;dist=364186	exonic	ENSOCUG00000014223	.	intergenic	WNT11;MIR326	dist=376277;dist=364186	exonic	ENSOCUG00000014223	.	BOTH
1	141421675	141421675	T	C	intergenic	MIR326;NONE	dist=51670;dist=NONE	exonic	ENSOCUG00000026291	.	intergenic	MIR326;NONE	dist=51670;dist=NONE	exonic	ENSOCUG00000026291	.	BOTH
1	14175332	14175332	T	C	intergenic	NONE;NONE	dist=NONE;dist=NONE	exonic	ENSOCUG00000016236	.	intergenic	NONE;NONE	dist=NONE;dist=NONE	exonic	ENSOCUG00000016236	.	BOTH
1	14224938	14224938	T	C	intergenic	NONE;NONE	dist=NONE;dist=NONE	exonic	ENSOCUG00000016236	.	intergenic	NONE;NONE	dist=NONE;dist=NONE	exonic	ENSOCUG00000016236	.	BOTH
1	14226176	14226176	C	G	intergenic	NONE;NONE	dist=NONE;dist=NONE	exonic	ENSOCUG00000016236	.	intergenic	NONE;NONE	dist=NONE;dist=NONE	exonic	ENSOCUG00000016236	.	BOTH
1	142548893	142548893	C	A	intergenic	MIR326;MIR139	dist=1178888;dist=1250466	exonic	ENSOCUG00000004011	.	intergenic	MIR326;MIR139	dist=1178888;dist=1250466	exonic	ENSOCUG00000004011	.	BOTH
1	142548894	142548894	A	C	intergenic	MIR326;MIR139	dist=1178889;dist=1250465	exonic	ENSOCUG00000004011	.	intergenic	MIR326;MIR139	dist=1178889;dist=1250465	exonic	ENSOCUG00000004011	.	BOTH
1	142548925	142548925	A	G	intergenic	MIR326;MIR139	dist=1178920;dist=1250434	exonic	ENSOCUG00000004011	.	intergenic	MIR326;MIR139	dist=1178920;dist=1250434	exonic	ENSOCUG00000004011	.	BOTH
1	142798055	142798055	T	C	intergenic	MIR326;MIR139	dist=1428050;dist=1001304	exonic	ENSOCUG00000009297	.	intergenic	MIR326;MIR139	dist=1428050;dist=1001304	exonic	ENSOCUG00000009297	.	BOTH
1	143098301	143098301	T	C	intergenic	MIR326;MIR139	dist=1728296;dist=701058	exonic	ENSOCUG00000025119	.	intergenic	MIR326;MIR139	dist=1728296;dist=701058	exonic	ENSOCUG00000025119	.	BOTH
1	143098457	143098457	T	C	intergenic	MIR326;MIR139	dist=1728452;dist=700902	exonic	ENSOCUG00000025119	.	intergenic	MIR326;MIR139	dist=1728452;dist=700902	exonic	ENSOCUG00000025119	.	BOTH
1	143098625	143098625	T	C	intergenic	MIR326;MIR139	dist=1728620;dist=700734	exonic	ENSOCUG00000025119	.	intergenic	MIR326;MIR139	dist=1728620;dist=700734	exonic	ENSOCUG00000025119	.	BOTH
1	143100511	143100511	A	G	intergenic	MIR326;MIR139	dist=1730506;dist=698848	exonic	ENSOCUG00000025119	.	intergenic	MIR326;MIR139	dist=1730506;dist=698848	exonic	ENSOCUG00000025119	.	BOTH
1	143101560	143101560	G	A	intergenic	MIR326;MIR139	dist=1731555;dist=697799	exonic	ENSOCUG00000025119	.	intergenic	MIR326;MIR139	dist=1731555;dist=697799	exonic	ENSOCUG00000025119	.	BOTH
1	143126618	143126618	A	G	intergenic	MIR326;MIR139	dist=1756613;dist=672741	exonic	ENSOCUG00000029716	.	intergenic	MIR326;MIR139	dist=1756613;dist=672741	exonic	ENSOCUG00000029716	.	BOTH
1	143131032	143131032	A	C	intergenic	MIR326;MIR139	dist=1761027;dist=668327	exonic	ENSOCUG00000029716	.	intergenic	MIR326;MIR139	dist=1761027;dist=668327	exonic	ENSOCUG00000029716	.	BOTH
1	143228404	143228404	C	T	intergenic	MIR326;MIR139	dist=1858399;dist=570955	exonic	ENSOCUG00000013929	.	intergenic	MIR326;MIR139	dist=1858399;dist=570955	exonic	ENSOCUG00000013929	.	BOTH
1	143821220	143821220	T	C	intergenic	MIR139;IL18BP	dist=21803;dist=543240	exonic	ENSOCUG00000014917	.	intergenic	MIR139;IL18BP	dist=21803;dist=543240	exonic	ENSOCUG00000014917	.	BOTH
1	143824773	143824773	A	G	intergenic	MIR139;IL18BP	dist=25356;dist=539687	exonic	ENSOCUG00000014917	.	intergenic	MIR139;IL18BP	dist=25356;dist=539687	exonic	ENSOCUG00000014917	.	BOTH
1	143825337	143825337	T	C	intergenic	MIR139;IL18BP	dist=25920;dist=539123	exonic	ENSOCUG00000014917	.	intergenic	MIR139;IL18BP	dist=25920;dist=539123	exonic	ENSOCUG00000014917	.	BOTH
1	143827268	143827268	T	C	intergenic	MIR139;IL18BP	dist=27851;dist=537192	exonic	ENSOCUG00000014917	.	intergenic	MIR139;IL18BP	dist=27851;dist=537192	exonic	ENSOCUG00000014917	.	BOTH
1	143828178	143828178	A	G	intergenic	MIR139;IL18BP	dist=28761;dist=536282	exonic	ENSOCUG00000014917	.	intergenic	MIR139;IL18BP	dist=28761;dist=536282	exonic	ENSOCUG00000014917	.	BOTH
1	143829516	143829516	T	C	intergenic	MIR139;IL18BP	dist=30099;dist=534944	exonic	ENSOCUG00000014917	.	intergenic	MIR139;IL18BP	dist=30099;dist=534944	exonic	ENSOCUG00000014917	.	BOTH
1	144988764	144988764	T	C	intergenic	LOC100342857;OR51E1	dist=429654;dist=454018	exonic	ENSOCUG00000013363	.	intergenic	LOC100342857;OR51E1	dist=429654;dist=454018	exonic	ENSOCUG00000013363	.	BOTH
1	145035172	145035172	A	G	intergenic	LOC100342857;OR51E1	dist=476062;dist=407610	exonic	ENSOCUG00000013372	.	intergenic	LOC100342857;OR51E1	dist=476062;dist=407610	exonic	ENSOCUG00000013372	.	BOTH
1	145039537	145039537	T	C	intergenic	LOC100342857;OR51E1	dist=480427;dist=403245	exonic	ENSOCUG00000013372	.	intergenic	LOC100342857;OR51E1	dist=480427;dist=403245	exonic	ENSOCUG00000013372	.	BOTH
1	145049059	145049059	A	G	intergenic	LOC100342857;OR51E1	dist=489949;dist=393723	exonic	ENSOCUG00000013372	.	intergenic	LOC100342857;OR51E1	dist=489949;dist=393723	exonic	ENSOCUG00000013372	.	BOTH
1	145050351	145050351	G	A	intergenic	LOC100342857;OR51E1	dist=491241;dist=392431	exonic	ENSOCUG00000013372	.	intergenic	LOC100342857;OR51E1	dist=491241;dist=392431	exonic	ENSOCUG00000013372	.	BOTH
1	146237217	146237217	C	T	exonic	HBB2	.	exonic	ENSOCUG00000000568	.	exonic	HBB2	.	exonic	ENSOCUG00000000568	.	BOTH
1	146237897	146237897	T	C	exonic	HBB2	.	exonic	ENSOCUG00000000568	.	exonic	HBB2	.	exonic	ENSOCUG00000000568	.	BOTH
1	146237957	146237957	C	T	exonic	HBB2	.	exonic	ENSOCUG00000000568	.	exonic	HBB2	.	exonic	ENSOCUG00000000568	.	BOTH
1	146237970	146237970	G	T	exonic	HBB2	.	exonic	ENSOCUG00000000568	.	exonic	HBB2	.	exonic	ENSOCUG00000000568	.	BOTH
1	146641735	146641735	G	A	exonic	TRIM5	.	exonic	ENSOCUG00000002114	.	exonic	TRIM5	.	exonic	ENSOCUG00000002114	.	BOTH
1	147227854	147227854	C	A	intergenic	OLFR658;CCKBR	dist=458216;dist=42884	exonic	ENSOCUG00000007791	.	intergenic	OLFR658;CCKBR	dist=458216;dist=42884	exonic	ENSOCUG00000007791	.	BOTH
1	147234510	147234510	C	T	intergenic	OLFR658;CCKBR	dist=464872;dist=36228	exonic	ENSOCUG00000007791	.	intergenic	OLFR658;CCKBR	dist=464872;dist=36228	exonic	ENSOCUG00000007791	.	BOTH
1	147234926	147234926	A	G	intergenic	OLFR658;CCKBR	dist=465288;dist=35812	exonic	ENSOCUG00000007791	.	intergenic	OLFR658;CCKBR	dist=465288;dist=35812	exonic	ENSOCUG00000007791	.	BOTH
1	147333579	147333579	A	G	intergenic	CCKBR;HPX	dist=49471;dist=112531	exonic	ENSOCUG00000007808	.	intergenic	CCKBR;HPX	dist=49471;dist=112531	exonic	ENSOCUG00000007808	.	BOTH
1	147333588	147333588	A	C	intergenic	CCKBR;HPX	dist=49480;dist=112522	exonic	ENSOCUG00000007808	.	intergenic	CCKBR;HPX	dist=49480;dist=112522	exonic	ENSOCUG00000007808	.	BOTH
1	147333672	147333672	T	C	intergenic	CCKBR;HPX	dist=49564;dist=112438	exonic	ENSOCUG00000007808	.	intergenic	CCKBR;HPX	dist=49564;dist=112438	exonic	ENSOCUG00000007808	.	BOTH
1	147333708	147333708	C	T	intergenic	CCKBR;HPX	dist=49600;dist=112402	exonic	ENSOCUG00000007808	.	intergenic	CCKBR;HPX	dist=49600;dist=112402	exonic	ENSOCUG00000007808	.	BOTH
1	147333755	147333755	C	T	intergenic	CCKBR;HPX	dist=49647;dist=112355	exonic	ENSOCUG00000007808	.	intergenic	CCKBR;HPX	dist=49647;dist=112355	exonic	ENSOCUG00000007808	.	BOTH
1	147333792	147333792	T	C	intergenic	CCKBR;HPX	dist=49684;dist=112318	exonic	ENSOCUG00000007808	.	intergenic	CCKBR;HPX	dist=49684;dist=112318	exonic	ENSOCUG00000007808	.	BOTH
1	147334743	147334743	G	T	intergenic	CCKBR;HPX	dist=50635;dist=111367	exonic	ENSOCUG00000007808	.	intergenic	CCKBR;HPX	dist=50635;dist=111367	exonic	ENSOCUG00000007808	.	BOTH
1	147399875	147399875	A	G	intergenic	CCKBR;HPX	dist=115767;dist=46235	exonic	ENSOCUG00000015737	.	intergenic	CCKBR;HPX	dist=115767;dist=46235	exonic	ENSOCUG00000015737	.	BOTH
1	147399986	147399986	G	A	intergenic	CCKBR;HPX	dist=115878;dist=46124	exonic	ENSOCUG00000015737	.	intergenic	CCKBR;HPX	dist=115878;dist=46124	exonic	ENSOCUG00000015737	.	BOTH
1	147401962	147401962	T	C	intergenic	CCKBR;HPX	dist=117854;dist=44148	exonic	ENSOCUG00000015737	.	intergenic	CCKBR;HPX	dist=117854;dist=44148	exonic	ENSOCUG00000015737	.	BOTH
1	147402205	147402205	T	C	intergenic	CCKBR;HPX	dist=118097;dist=43905	exonic	ENSOCUG00000015737	.	intergenic	CCKBR;HPX	dist=118097;dist=43905	exonic	ENSOCUG00000015737	.	BOTH
1	147402473	147402473	C	G	intergenic	CCKBR;HPX	dist=118365;dist=43637	exonic	ENSOCUG00000015737	.	intergenic	CCKBR;HPX	dist=118365;dist=43637	exonic	ENSOCUG00000015737	.	BOTH
1	147402491	147402491	A	G	intergenic	CCKBR;HPX	dist=118383;dist=43619	exonic	ENSOCUG00000015737	.	intergenic	CCKBR;HPX	dist=118383;dist=43619	exonic	ENSOCUG00000015737	.	BOTH
1	147403643	147403643	G	A	intergenic	CCKBR;HPX	dist=119535;dist=42467	exonic	ENSOCUG00000016929	.	intergenic	CCKBR;HPX	dist=119535;dist=42467	exonic	ENSOCUG00000016929	.	BOTH
1	147403655	147403655	C	T	intergenic	CCKBR;HPX	dist=119547;dist=42455	exonic	ENSOCUG00000016929	.	intergenic	CCKBR;HPX	dist=119547;dist=42455	exonic	ENSOCUG00000016929	.	BOTH
1	147413040	147413040	A	G	intergenic	CCKBR;HPX	dist=128932;dist=33070	exonic	ENSOCUG00000016929	.	intergenic	CCKBR;HPX	dist=128932;dist=33070	exonic	ENSOCUG00000016929	.	BOTH
1	147413193	147413193	A	C	intergenic	CCKBR;HPX	dist=129085;dist=32917	exonic	ENSOCUG00000016929	.	intergenic	CCKBR;HPX	dist=129085;dist=32917	exonic	ENSOCUG00000016929	.	BOTH
1	147413217	147413217	T	C	intergenic	CCKBR;HPX	dist=129109;dist=32893	exonic	ENSOCUG00000016929	.	intergenic	CCKBR;HPX	dist=129109;dist=32893	exonic	ENSOCUG00000016929	.	BOTH
1	147419746	147419746	C	T	intergenic	CCKBR;HPX	dist=135638;dist=26364	exonic	ENSOCUG00000016929	.	intergenic	CCKBR;HPX	dist=135638;dist=26364	exonic	ENSOCUG00000016929	.	BOTH
1	147420058	147420058	T	C	intergenic	CCKBR;HPX	dist=135950;dist=26052	exonic	ENSOCUG00000016929	.	intergenic	CCKBR;HPX	dist=135950;dist=26052	exonic	ENSOCUG00000016929	.	BOTH
1	147420246	147420246	A	C	intergenic	CCKBR;HPX	dist=136138;dist=25864	exonic	ENSOCUG00000016929	.	intergenic	CCKBR;HPX	dist=136138;dist=25864	exonic	ENSOCUG00000016929	.	BOTH
1	147469870	147469870	T	C	intergenic	HPX;NONE	dist=15289;dist=NONE	exonic	ENSOCUG00000016940	.	intergenic	HPX;NONE	dist=15289;dist=NONE	exonic	ENSOCUG00000016940	.	BOTH
1	147470371	147470371	C	T	intergenic	HPX;NONE	dist=15790;dist=NONE	exonic	ENSOCUG00000016940	.	intergenic	HPX;NONE	dist=15790;dist=NONE	exonic	ENSOCUG00000016940	.	BOTH
1	147470407	147470407	G	A	intergenic	HPX;NONE	dist=15826;dist=NONE	exonic	ENSOCUG00000016940	.	intergenic	HPX;NONE	dist=15826;dist=NONE	exonic	ENSOCUG00000016940	.	BOTH
1	147471517	147471517	G	A	intergenic	HPX;NONE	dist=16936;dist=NONE	exonic	ENSOCUG00000016940	.	intergenic	HPX;NONE	dist=16936;dist=NONE	exonic	ENSOCUG00000016940	.	BOTH
1	147471523	147471523	A	G	intergenic	HPX;NONE	dist=16942;dist=NONE	exonic	ENSOCUG00000016940	.	intergenic	HPX;NONE	dist=16942;dist=NONE	exonic	ENSOCUG00000016940	.	BOTH
1	147604531	147604531	C	T	intergenic	HPX;NONE	dist=149950;dist=NONE	exonic	ENSOCUG00000027619	.	intergenic	HPX;NONE	dist=149950;dist=NONE	exonic	ENSOCUG00000027619	.	BOTH
1	147605607	147605607	T	C	intergenic	HPX;NONE	dist=151026;dist=NONE	exonic	ENSOCUG00000027619	.	intergenic	HPX;NONE	dist=151026;dist=NONE	exonic	ENSOCUG00000027619	.	BOTH
1	147605744	147605744	C	T	intergenic	HPX;NONE	dist=151163;dist=NONE	exonic	ENSOCUG00000027619	.	intergenic	HPX;NONE	dist=151163;dist=NONE	exonic	ENSOCUG00000027619	.	BOTH
1	147607002	147607002	C	A	intergenic	HPX;NONE	dist=152421;dist=NONE	exonic	ENSOCUG00000027619	.	intergenic	HPX;NONE	dist=152421;dist=NONE	exonic	ENSOCUG00000027619	.	BOTH
1	147607138	147607138	C	T	intergenic	HPX;NONE	dist=152557;dist=NONE	exonic	ENSOCUG00000027619	.	intergenic	HPX;NONE	dist=152557;dist=NONE	exonic	ENSOCUG00000027619	.	BOTH
1	147613951	147613951	T	C	intergenic	HPX;NONE	dist=159370;dist=NONE	exonic	ENSOCUG00000006593	.	intergenic	HPX;NONE	dist=159370;dist=NONE	exonic	ENSOCUG00000006593	.	BOTH
1	147619202	147619202	C	T	intergenic	HPX;NONE	dist=164621;dist=NONE	exonic	ENSOCUG00000006604	.	intergenic	HPX;NONE	dist=164621;dist=NONE	exonic	ENSOCUG00000006604	.	BOTH
1	147620749	147620749	A	G	intergenic	HPX;NONE	dist=166168;dist=NONE	exonic	ENSOCUG00000006604	.	intergenic	HPX;NONE	dist=166168;dist=NONE	exonic	ENSOCUG00000006604	.	BOTH
1	147621434	147621434	C	T	intergenic	HPX;NONE	dist=166853;dist=NONE	exonic	ENSOCUG00000006604	.	intergenic	HPX;NONE	dist=166853;dist=NONE	exonic	ENSOCUG00000006604	.	BOTH
1	147621530	147621530	A	T	intergenic	HPX;NONE	dist=166949;dist=NONE	exonic	ENSOCUG00000006604	.	intergenic	HPX;NONE	dist=166949;dist=NONE	exonic	ENSOCUG00000006604	.	BOTH
1	147623771	147623771	T	C	intergenic	HPX;NONE	dist=169190;dist=NONE	exonic	ENSOCUG00000006604	.	intergenic	HPX;NONE	dist=169190;dist=NONE	exonic	ENSOCUG00000006604	.	BOTH
1	147626018	147626018	A	G	intergenic	HPX;NONE	dist=171437;dist=NONE	exonic	ENSOCUG00000006606	.	intergenic	HPX;NONE	dist=171437;dist=NONE	exonic	ENSOCUG00000006606	.	BOTH
1	147627623	147627623	C	G	intergenic	HPX;NONE	dist=173042;dist=NONE	exonic	ENSOCUG00000006606	.	intergenic	HPX;NONE	dist=173042;dist=NONE	exonic	ENSOCUG00000006606	.	BOTH
1	147627968	147627968	A	G	intergenic	HPX;NONE	dist=173387;dist=NONE	exonic	ENSOCUG00000006606	.	intergenic	HPX;NONE	dist=173387;dist=NONE	exonic	ENSOCUG00000006606	.	BOTH
1	147634038	147634038	A	G	intergenic	HPX;NONE	dist=179457;dist=NONE	exonic	ENSOCUG00000006606	.	intergenic	HPX;NONE	dist=179457;dist=NONE	exonic	ENSOCUG00000006606	.	BOTH
1	147636541	147636541	T	C	intergenic	HPX;NONE	dist=181960;dist=NONE	exonic	ENSOCUG00000006606	.	intergenic	HPX;NONE	dist=181960;dist=NONE	exonic	ENSOCUG00000006606	.	BOTH
1	147636640	147636640	C	T	intergenic	HPX;NONE	dist=182059;dist=NONE	exonic	ENSOCUG00000006606	.	intergenic	HPX;NONE	dist=182059;dist=NONE	exonic	ENSOCUG00000006606	.	BOTH
1	147636944	147636944	C	T	intergenic	HPX;NONE	dist=182363;dist=NONE	exonic	ENSOCUG00000006606	.	intergenic	HPX;NONE	dist=182363;dist=NONE	exonic	ENSOCUG00000006606	.	BOTH
1	147636988	147636988	T	C	intergenic	HPX;NONE	dist=182407;dist=NONE	exonic	ENSOCUG00000006606	.	intergenic	HPX;NONE	dist=182407;dist=NONE	exonic	ENSOCUG00000006606	.	BOTH
1	147637034	147637034	C	T	intergenic	HPX;NONE	dist=182453;dist=NONE	exonic	ENSOCUG00000006606	.	intergenic	HPX;NONE	dist=182453;dist=NONE	exonic	ENSOCUG00000006606	.	BOTH
1	147638221	147638221	T	C	intergenic	HPX;NONE	dist=183640;dist=NONE	exonic	ENSOCUG00000006606	.	intergenic	HPX;NONE	dist=183640;dist=NONE	exonic	ENSOCUG00000006606	.	BOTH
1	147644280	147644280	T	C	intergenic	HPX;NONE	dist=189699;dist=NONE	exonic	ENSOCUG00000006606	.	intergenic	HPX;NONE	dist=189699;dist=NONE	exonic	ENSOCUG00000006606	.	BOTH
1	147644501	147644501	G	A	intergenic	HPX;NONE	dist=189920;dist=NONE	exonic	ENSOCUG00000006606	.	intergenic	HPX;NONE	dist=189920;dist=NONE	exonic	ENSOCUG00000006606	.	BOTH
1	147696064	147696064	A	G	intergenic	HPX;NONE	dist=241483;dist=NONE	exonic	ENSOCUG00000005726	.	intergenic	HPX;NONE	dist=241483;dist=NONE	exonic	ENSOCUG00000005726	.	BOTH
1	147717173	147717173	T	G	intergenic	HPX;NONE	dist=262592;dist=NONE	exonic	ENSOCUG00000027246	.	intergenic	HPX;NONE	dist=262592;dist=NONE	exonic	ENSOCUG00000027246	.	BOTH
1	147717211	147717211	G	A	intergenic	HPX;NONE	dist=262630;dist=NONE	exonic	ENSOCUG00000027246	.	intergenic	HPX;NONE	dist=262630;dist=NONE	exonic	ENSOCUG00000027246	.	BOTH
1	147721394	147721394	A	G	intergenic	HPX;NONE	dist=266813;dist=NONE	exonic	ENSOCUG00000027246	.	intergenic	HPX;NONE	dist=266813;dist=NONE	exonic	ENSOCUG00000027246	.	BOTH
1	147721414	147721414	A	G	intergenic	HPX;NONE	dist=266833;dist=NONE	exonic	ENSOCUG00000027246	.	intergenic	HPX;NONE	dist=266833;dist=NONE	exonic	ENSOCUG00000027246	.	BOTH
1	147721499	147721499	A	C	intergenic	HPX;NONE	dist=266918;dist=NONE	exonic	ENSOCUG00000027246	.	intergenic	HPX;NONE	dist=266918;dist=NONE	exonic	ENSOCUG00000027246	.	BOTH
1	147721543	147721543	T	C	intergenic	HPX;NONE	dist=266962;dist=NONE	exonic	ENSOCUG00000027246	.	intergenic	HPX;NONE	dist=266962;dist=NONE	exonic	ENSOCUG00000027246	.	BOTH
1	147721599	147721599	A	T	intergenic	HPX;NONE	dist=267018;dist=NONE	exonic	ENSOCUG00000027246	.	intergenic	HPX;NONE	dist=267018;dist=NONE	exonic	ENSOCUG00000027246	.	BOTH
1	147721868	147721868	C	T	intergenic	HPX;NONE	dist=267287;dist=NONE	exonic	ENSOCUG00000027246	.	intergenic	HPX;NONE	dist=267287;dist=NONE	exonic	ENSOCUG00000027246	.	BOTH
1	147721968	147721968	G	A	intergenic	HPX;NONE	dist=267387;dist=NONE	exonic	ENSOCUG00000027246	.	intergenic	HPX;NONE	dist=267387;dist=NONE	exonic	ENSOCUG00000027246	.	BOTH
1	147723109	147723109	C	A	intergenic	HPX;NONE	dist=268528;dist=NONE	exonic	ENSOCUG00000027246	.	intergenic	HPX;NONE	dist=268528;dist=NONE	exonic	ENSOCUG00000027246	.	BOTH
1	147723137	147723137	T	C	intergenic	HPX;NONE	dist=268556;dist=NONE	exonic	ENSOCUG00000027246	.	intergenic	HPX;NONE	dist=268556;dist=NONE	exonic	ENSOCUG00000027246	.	BOTH
1	147847100	147847100	G	T	intergenic	HPX;NONE	dist=392519;dist=NONE	exonic	ENSOCUG00000016801	.	intergenic	HPX;NONE	dist=392519;dist=NONE	exonic	ENSOCUG00000016801	.	BOTH
1	147847196	147847196	C	T	intergenic	HPX;NONE	dist=392615;dist=NONE	exonic	ENSOCUG00000016801	.	intergenic	HPX;NONE	dist=392615;dist=NONE	exonic	ENSOCUG00000016801	.	BOTH
1	15026143	15026143	C	T	intergenic	NONE;NONE	dist=NONE;dist=NONE	exonic	ENSOCUG00000012467	.	intergenic	NONE;NONE	dist=NONE;dist=NONE	exonic	ENSOCUG00000012467	.	BOTH
1	15035635	15035635	T	C	intergenic	NONE;NONE	dist=NONE;dist=NONE	exonic	ENSOCUG00000012467	.	intergenic	NONE;NONE	dist=NONE;dist=NONE	exonic	ENSOCUG00000012467	.	BOTH
1	150466274	150466274	A	G	intergenic	NONE;NONE	dist=NONE;dist=NONE	exonic	ENSOCUG00000005447	.	intergenic	NONE;NONE	dist=NONE;dist=NONE	exonic	ENSOCUG00000005447	.	BOTH
1	150685193	150685193	C	T	intergenic	NONE;EIF4G2	dist=NONE;dist=1902323	exonic	ENSOCUG00000027825	.	intergenic	NONE;EIF4G2	dist=NONE;dist=1902323	exonic	ENSOCUG00000027825	.	BOTH
1	150687744	150687744	C	T	intergenic	NONE;EIF4G2	dist=NONE;dist=1899772	exonic	ENSOCUG00000027825	.	intergenic	NONE;EIF4G2	dist=NONE;dist=1899772	exonic	ENSOCUG00000027825	.	BOTH
1	150691156	150691156	A	G	intergenic	NONE;EIF4G2	dist=NONE;dist=1896360	exonic	ENSOCUG00000027825	.	intergenic	NONE;EIF4G2	dist=NONE;dist=1896360	exonic	ENSOCUG00000027825	.	BOTH
1	150726152	150726152	T	C	intergenic	NONE;EIF4G2	dist=NONE;dist=1861364	exonic	ENSOCUG00000003150	.	intergenic	NONE;EIF4G2	dist=NONE;dist=1861364	exonic	ENSOCUG00000003150	.	BOTH
1	150941107	150941107	T	C	intergenic	NONE;EIF4G2	dist=NONE;dist=1646409	exonic	ENSOCUG00000016329	.	intergenic	NONE;EIF4G2	dist=NONE;dist=1646409	exonic	ENSOCUG00000016329	.	BOTH
1	15151928	15151928	T	C	intergenic	NONE;NONE	dist=NONE;dist=NONE	exonic	ENSOCUG00000013794	.	intergenic	NONE;NONE	dist=NONE;dist=NONE	exonic	ENSOCUG00000013794	.	BOTH
1	15151958	15151958	G	C	intergenic	NONE;NONE	dist=NONE;dist=NONE	exonic	ENSOCUG00000013794	.	intergenic	NONE;NONE	dist=NONE;dist=NONE	exonic	ENSOCUG00000013794	.	BOTH
1	15169032	15169032	G	A	intergenic	NONE;NONE	dist=NONE;dist=NONE	exonic	ENSOCUG00000013794	.	intergenic	NONE;NONE	dist=NONE;dist=NONE	exonic	ENSOCUG00000013794	.	BOTH
1	15169033	15169033	C	G	intergenic	NONE;NONE	dist=NONE;dist=NONE	exonic	ENSOCUG00000013794	.	intergenic	NONE;NONE	dist=NONE;dist=NONE	exonic	ENSOCUG00000013794	.	BOTH
1	15169074	15169074	C	T	intergenic	NONE;NONE	dist=NONE;dist=NONE	exonic	ENSOCUG00000013794	.	intergenic	NONE;NONE	dist=NONE;dist=NONE	exonic	ENSOCUG00000013794	.	BOTH
1	15169160	15169160	T	C	intergenic	NONE;NONE	dist=NONE;dist=NONE	exonic	ENSOCUG00000013794	.	intergenic	NONE;NONE	dist=NONE;dist=NONE	exonic	ENSOCUG00000013794	.	BOTH
1	15169428	15169428	G	A	intergenic	NONE;NONE	dist=NONE;dist=NONE	exonic	ENSOCUG00000013794	.	intergenic	NONE;NONE	dist=NONE;dist=NONE	exonic	ENSOCUG00000013794	.	BOTH
1	15169449	15169449	T	C	intergenic	NONE;NONE	dist=NONE;dist=NONE	exonic	ENSOCUG00000013794	.	intergenic	NONE;NONE	dist=NONE;dist=NONE	exonic	ENSOCUG00000013794	.	BOTH
1	15169461	15169461	C	T	intergenic	NONE;NONE	dist=NONE;dist=NONE	exonic	ENSOCUG00000013794	.	intergenic	NONE;NONE	dist=NONE;dist=NONE	exonic	ENSOCUG00000013794	.	BOTH
1	15169468	15169468	A	G	intergenic	NONE;NONE	dist=NONE;dist=NONE	exonic	ENSOCUG00000013794	.	intergenic	NONE;NONE	dist=NONE;dist=NONE	exonic	ENSOCUG00000013794	.	BOTH
1	15169480	15169480	A	G	intergenic	NONE;NONE	dist=NONE;dist=NONE	exonic	ENSOCUG00000013794	.	intergenic	NONE;NONE	dist=NONE;dist=NONE	exonic	ENSOCUG00000013794	.	BOTH
1	15169548	15169548	T	C	intergenic	NONE;NONE	dist=NONE;dist=NONE	exonic	ENSOCUG00000013794	.	intergenic	NONE;NONE	dist=NONE;dist=NONE	exonic	ENSOCUG00000013794	.	BOTH
1	15175051	15175051	A	G	intergenic	NONE;NONE	dist=NONE;dist=NONE	exonic	ENSOCUG00000013794	.	intergenic	NONE;NONE	dist=NONE;dist=NONE	exonic	ENSOCUG00000013794	.	BOTH
1	15175054	15175054	A	G	intergenic	NONE;NONE	dist=NONE;dist=NONE	exonic	ENSOCUG00000013794	.	intergenic	NONE;NONE	dist=NONE;dist=NONE	exonic	ENSOCUG00000013794	.	BOTH
1	153638549	153638549	G	A	intergenic	EIF4G2;NONE	dist=1040837;dist=NONE	exonic	ENSOCUG00000004832	.	intergenic	EIF4G2;NONE	dist=1040837;dist=NONE	exonic	ENSOCUG00000004832	.	BOTH
1	153682403	153682403	G	T	intergenic	EIF4G2;NONE	dist=1084691;dist=NONE	exonic	ENSOCUG00000004832	.	intergenic	EIF4G2;NONE	dist=1084691;dist=NONE	exonic	ENSOCUG00000004832	.	BOTH
1	153688552	153688552	G	A	intergenic	EIF4G2;NONE	dist=1090840;dist=NONE	exonic	ENSOCUG00000004832	.	intergenic	EIF4G2;NONE	dist=1090840;dist=NONE	exonic	ENSOCUG00000004832	.	BOTH
1	153690305	153690305	A	G	intergenic	EIF4G2;NONE	dist=1092593;dist=NONE	exonic	ENSOCUG00000004832	.	intergenic	EIF4G2;NONE	dist=1092593;dist=NONE	exonic	ENSOCUG00000004832	.	BOTH
1	153690437	153690437	C	T	intergenic	EIF4G2;NONE	dist=1092725;dist=NONE	exonic	ENSOCUG00000004832	.	intergenic	EIF4G2;NONE	dist=1092725;dist=NONE	exonic	ENSOCUG00000004832	.	BOTH
1	153690755	153690755	G	A	intergenic	EIF4G2;NONE	dist=1093043;dist=NONE	exonic	ENSOCUG00000004832	.	intergenic	EIF4G2;NONE	dist=1093043;dist=NONE	exonic	ENSOCUG00000004832	.	BOTH
1	153690854	153690854	A	T	intergenic	EIF4G2;NONE	dist=1093142;dist=NONE	exonic	ENSOCUG00000004832	.	intergenic	EIF4G2;NONE	dist=1093142;dist=NONE	exonic	ENSOCUG00000004832	.	BOTH
1	153690884	153690884	T	C	intergenic	EIF4G2;NONE	dist=1093172;dist=NONE	exonic	ENSOCUG00000004832	.	intergenic	EIF4G2;NONE	dist=1093172;dist=NONE	exonic	ENSOCUG00000004832	.	BOTH
1	153696018	153696018	T	C	intergenic	EIF4G2;NONE	dist=1098306;dist=NONE	exonic	ENSOCUG00000004832	.	intergenic	EIF4G2;NONE	dist=1098306;dist=NONE	exonic	ENSOCUG00000004832	.	BOTH
1	153702283	153702283	A	G	intergenic	EIF4G2;NONE	dist=1104571;dist=NONE	exonic	ENSOCUG00000004832	.	intergenic	EIF4G2;NONE	dist=1104571;dist=NONE	exonic	ENSOCUG00000004832	.	BOTH
1	153702379	153702379	C	T	intergenic	EIF4G2;NONE	dist=1104667;dist=NONE	exonic	ENSOCUG00000004832	.	intergenic	EIF4G2;NONE	dist=1104667;dist=NONE	exonic	ENSOCUG00000004832	.	BOTH
1	153703357	153703357	C	T	intergenic	EIF4G2;NONE	dist=1105645;dist=NONE	exonic	ENSOCUG00000004832	.	intergenic	EIF4G2;NONE	dist=1105645;dist=NONE	exonic	ENSOCUG00000004832	.	BOTH
1	153703385	153703385	G	A	intergenic	EIF4G2;NONE	dist=1105673;dist=NONE	exonic	ENSOCUG00000004832	.	intergenic	EIF4G2;NONE	dist=1105673;dist=NONE	exonic	ENSOCUG00000004832	.	BOTH
1	153703415	153703415	C	T	intergenic	EIF4G2;NONE	dist=1105703;dist=NONE	exonic	ENSOCUG00000004832	.	intergenic	EIF4G2;NONE	dist=1105703;dist=NONE	exonic	ENSOCUG00000004832	.	BOTH
1	153703424	153703424	C	T	intergenic	EIF4G2;NONE	dist=1105712;dist=NONE	exonic	ENSOCUG00000004832	.	intergenic	EIF4G2;NONE	dist=1105712;dist=NONE	exonic	ENSOCUG00000004832	.	BOTH
1	15393758	15393758	C	T	intergenic	NONE;NONE	dist=NONE;dist=NONE	exonic	ENSOCUG00000013853	.	intergenic	NONE;NONE	dist=NONE;dist=NONE	exonic	ENSOCUG00000013853	.	BOTH
1	15394724	15394724	A	G	intergenic	NONE;NONE	dist=NONE;dist=NONE	exonic	ENSOCUG00000013853	.	intergenic	NONE;NONE	dist=NONE;dist=NONE	exonic	ENSOCUG00000013853	.	BOTH
1	15448838	15448838	C	T	intergenic	NONE;NONE	dist=NONE;dist=NONE	exonic	ENSOCUG00000013841	.	intergenic	NONE;NONE	dist=NONE;dist=NONE	exonic	ENSOCUG00000013841	.	BOTH
1	15456627	15456627	A	G	intergenic	NONE;NONE	dist=NONE;dist=NONE	exonic	ENSOCUG00000013841	.	intergenic	NONE;NONE	dist=NONE;dist=NONE	exonic	ENSOCUG00000013841	.	BOTH
1	15456739	15456739	A	G	intergenic	NONE;NONE	dist=NONE;dist=NONE	exonic	ENSOCUG00000013841	.	intergenic	NONE;NONE	dist=NONE;dist=NONE	exonic	ENSOCUG00000013841	.	BOTH
1	15466459	15466459	A	C	intergenic	NONE;NONE	dist=NONE;dist=NONE	exonic	ENSOCUG00000013831	.	intergenic	NONE;NONE	dist=NONE;dist=NONE	exonic	ENSOCUG00000013831	.	BOTH
1	16108047	16108047	A	G	intergenic	NONE;RECK	dist=NONE;dist=1759430	exonic	ENSOCUG00000003832	.	intergenic	NONE;RECK	dist=NONE;dist=1759430	exonic	ENSOCUG00000003832	.	BOTH
1	16108059	16108059	A	G	intergenic	NONE;RECK	dist=NONE;dist=1759418	exonic	ENSOCUG00000003832	.	intergenic	NONE;RECK	dist=NONE;dist=1759418	exonic	ENSOCUG00000003832	.	BOTH
1	16112751	16112751	C	T	intergenic	NONE;RECK	dist=NONE;dist=1754726	exonic	ENSOCUG00000003832	.	intergenic	NONE;RECK	dist=NONE;dist=1754726	exonic	ENSOCUG00000003832	.	BOTH
1	161257449	161257449	G	A	intergenic	NONE;NONE	dist=NONE;dist=NONE	exonic	ENSOCUG00000000222	.	intergenic	NONE;NONE	dist=NONE;dist=NONE	exonic	ENSOCUG00000000222	.	BOTH
1	161257487	161257487	T	C	intergenic	NONE;NONE	dist=NONE;dist=NONE	exonic	ENSOCUG00000000222	.	intergenic	NONE;NONE	dist=NONE;dist=NONE	exonic	ENSOCUG00000000222	.	BOTH
1	161257489	161257489	C	T	intergenic	NONE;NONE	dist=NONE;dist=NONE	exonic	ENSOCUG00000000222	.	intergenic	NONE;NONE	dist=NONE;dist=NONE	exonic	ENSOCUG00000000222	.	BOTH
1	161257492	161257492	C	G	intergenic	NONE;NONE	dist=NONE;dist=NONE	exonic	ENSOCUG00000000222	.	intergenic	NONE;NONE	dist=NONE;dist=NONE	exonic	ENSOCUG00000000222	.	BOTH
1	161257551	161257551	T	C	intergenic	NONE;NONE	dist=NONE;dist=NONE	exonic	ENSOCUG00000000222	.	intergenic	NONE;NONE	dist=NONE;dist=NONE	exonic	ENSOCUG00000000222	.	BOTH
1	161276174	161276174	C	T	intergenic	NONE;NONE	dist=NONE;dist=NONE	exonic	ENSOCUG00000000222	.	intergenic	NONE;NONE	dist=NONE;dist=NONE	exonic	ENSOCUG00000000222	.	BOTH
1	161289875	161289875	T	C	intergenic	NONE;NONE	dist=NONE;dist=NONE	exonic	ENSOCUG00000000222	.	intergenic	NONE;NONE	dist=NONE;dist=NONE	exonic	ENSOCUG00000000222	.	BOTH
1	161294028	161294028	C	T	intergenic	NONE;NONE	dist=NONE;dist=NONE	exonic	ENSOCUG00000000222	.	intergenic	NONE;NONE	dist=NONE;dist=NONE	exonic	ENSOCUG00000000222	.	BOTH
1	161297060	161297060	G	A	intergenic	NONE;NONE	dist=NONE;dist=NONE	exonic	ENSOCUG00000000222	.	intergenic	NONE;NONE	dist=NONE;dist=NONE	exonic	ENSOCUG00000000222	.	BOTH
1	161366950	161366950	C	G	intergenic	NONE;NONE	dist=NONE;dist=NONE	exonic	ENSOCUG00000000222	.	intergenic	NONE;NONE	dist=NONE;dist=NONE	exonic	ENSOCUG00000000222	.	BOTH
1	161375580	161375580	T	C	intergenic	NONE;NONE	dist=NONE;dist=NONE	exonic	ENSOCUG00000000222	.	intergenic	NONE;NONE	dist=NONE;dist=NONE	exonic	ENSOCUG00000000222	.	BOTH
1	16152503	16152503	C	T	intergenic	NONE;RECK	dist=NONE;dist=1714974	exonic	ENSOCUG00000003830	.	intergenic	NONE;RECK	dist=NONE;dist=1714974	exonic	ENSOCUG00000003830	.	BOTH
1	16152722	16152722	T	C	intergenic	NONE;RECK	dist=NONE;dist=1714755	exonic	ENSOCUG00000003830	.	intergenic	NONE;RECK	dist=NONE;dist=1714755	exonic	ENSOCUG00000003830	.	BOTH
1	16249272	16249272	T	C	intergenic	NONE;RECK	dist=NONE;dist=1618205	exonic	ENSOCUG00000003598	.	intergenic	NONE;RECK	dist=NONE;dist=1618205	exonic	ENSOCUG00000003598	.	BOTH
1	16249419	16249419	C	G	intergenic	NONE;RECK	dist=NONE;dist=1618058	exonic	ENSOCUG00000003598	.	intergenic	NONE;RECK	dist=NONE;dist=1618058	exonic	ENSOCUG00000003598	.	BOTH
1	16535329	16535329	T	C	intergenic	NONE;RECK	dist=NONE;dist=1332148	exonic	ENSOCUG00000001992	.	intergenic	NONE;RECK	dist=NONE;dist=1332148	exonic	ENSOCUG00000001992	.	BOTH
1	16537162	16537162	G	A	intergenic	NONE;RECK	dist=NONE;dist=1330315	exonic	ENSOCUG00000001992	.	intergenic	NONE;RECK	dist=NONE;dist=1330315	exonic	ENSOCUG00000001992	.	BOTH
1	16537252	16537252	T	C	intergenic	NONE;RECK	dist=NONE;dist=1330225	exonic	ENSOCUG00000001992	.	intergenic	NONE;RECK	dist=NONE;dist=1330225	exonic	ENSOCUG00000001992	.	BOTH
1	16538404	16538404	T	C	intergenic	NONE;RECK	dist=NONE;dist=1329073	exonic	ENSOCUG00000001992	.	intergenic	NONE;RECK	dist=NONE;dist=1329073	exonic	ENSOCUG00000001992	.	BOTH
1	16538530	16538530	T	C	intergenic	NONE;RECK	dist=NONE;dist=1328947	exonic	ENSOCUG00000001992	.	intergenic	NONE;RECK	dist=NONE;dist=1328947	exonic	ENSOCUG00000001992	.	BOTH
1	16538533	16538533	G	A	intergenic	NONE;RECK	dist=NONE;dist=1328944	exonic	ENSOCUG00000001992	.	intergenic	NONE;RECK	dist=NONE;dist=1328944	exonic	ENSOCUG00000001992	.	BOTH
1	16538578	16538578	A	G	intergenic	NONE;RECK	dist=NONE;dist=1328899	exonic	ENSOCUG00000001992	.	intergenic	NONE;RECK	dist=NONE;dist=1328899	exonic	ENSOCUG00000001992	.	BOTH
1	16539823	16539823	C	G	intergenic	NONE;RECK	dist=NONE;dist=1327654	exonic	ENSOCUG00000001992	.	intergenic	NONE;RECK	dist=NONE;dist=1327654	exonic	ENSOCUG00000001992	.	BOTH
1	16539886	16539886	G	A	intergenic	NONE;RECK	dist=NONE;dist=1327591	exonic	ENSOCUG00000001992	.	intergenic	NONE;RECK	dist=NONE;dist=1327591	exonic	ENSOCUG00000001992	.	BOTH
1	16540057	16540057	T	C	intergenic	NONE;RECK	dist=NONE;dist=1327420	exonic	ENSOCUG00000001992	.	intergenic	NONE;RECK	dist=NONE;dist=1327420	exonic	ENSOCUG00000001992	.	BOTH
1	16542278	16542278	A	G	intergenic	NONE;RECK	dist=NONE;dist=1325199	exonic	ENSOCUG00000001992	.	intergenic	NONE;RECK	dist=NONE;dist=1325199	exonic	ENSOCUG00000001992	.	BOTH
1	16542299	16542299	G	A	intergenic	NONE;RECK	dist=NONE;dist=1325178	exonic	ENSOCUG00000001992	.	intergenic	NONE;RECK	dist=NONE;dist=1325178	exonic	ENSOCUG00000001992	.	BOTH
1	16550562	16550562	C	T	intergenic	NONE;RECK	dist=NONE;dist=1316915	exonic	ENSOCUG00000024773	.	intergenic	NONE;RECK	dist=NONE;dist=1316915	exonic	ENSOCUG00000024773	.	BOTH
1	16552358	16552358	T	C	intergenic	NONE;RECK	dist=NONE;dist=1315119	exonic	ENSOCUG00000024773	.	intergenic	NONE;RECK	dist=NONE;dist=1315119	exonic	ENSOCUG00000024773	.	BOTH
1	16552382	16552382	C	T	intergenic	NONE;RECK	dist=NONE;dist=1315095	exonic	ENSOCUG00000024773	.	intergenic	NONE;RECK	dist=NONE;dist=1315095	exonic	ENSOCUG00000024773	.	BOTH
1	16553022	16553022	A	G	intergenic	NONE;RECK	dist=NONE;dist=1314455	exonic	ENSOCUG00000024773	.	intergenic	NONE;RECK	dist=NONE;dist=1314455	exonic	ENSOCUG00000024773	.	BOTH
1	16561518	16561518	C	T	intergenic	NONE;RECK	dist=NONE;dist=1305959	exonic	ENSOCUG00000024773	.	intergenic	NONE;RECK	dist=NONE;dist=1305959	exonic	ENSOCUG00000024773	.	BOTH
1	16564517	16564517	T	C	intergenic	NONE;RECK	dist=NONE;dist=1302960	exonic	ENSOCUG00000024773	.	intergenic	NONE;RECK	dist=NONE;dist=1302960	exonic	ENSOCUG00000024773	.	BOTH
1	165959750	165959750	G	T	intergenic	NONE;NONE	dist=NONE;dist=NONE	exonic	ENSOCUG00000011624	.	intergenic	NONE;NONE	dist=NONE;dist=NONE	exonic	ENSOCUG00000011624	.	BOTH
1	165959759	165959759	G	A	intergenic	NONE;NONE	dist=NONE;dist=NONE	exonic	ENSOCUG00000011624	.	intergenic	NONE;NONE	dist=NONE;dist=NONE	exonic	ENSOCUG00000011624	.	BOTH
1	16598282	16598282	C	A	intergenic	NONE;RECK	dist=NONE;dist=1269195	exonic	ENSOCUG00000007041	.	intergenic	NONE;RECK	dist=NONE;dist=1269195	exonic	ENSOCUG00000007041	.	BOTH
1	16598651	16598651	C	T	intergenic	NONE;RECK	dist=NONE;dist=1268826	exonic	ENSOCUG00000007041	.	intergenic	NONE;RECK	dist=NONE;dist=1268826	exonic	ENSOCUG00000007041	.	BOTH
1	16605622	16605622	G	A	intergenic	NONE;RECK	dist=NONE;dist=1261855	exonic	ENSOCUG00000007031	.	intergenic	NONE;RECK	dist=NONE;dist=1261855	exonic	ENSOCUG00000007031	.	BOTH
1	16610354	16610354	G	A	intergenic	NONE;RECK	dist=NONE;dist=1257123	exonic	ENSOCUG00000007031	.	intergenic	NONE;RECK	dist=NONE;dist=1257123	exonic	ENSOCUG00000007031	.	BOTH
1	16610944	16610944	A	G	intergenic	NONE;RECK	dist=NONE;dist=1256533	exonic	ENSOCUG00000007031	.	intergenic	NONE;RECK	dist=NONE;dist=1256533	exonic	ENSOCUG00000007031	.	BOTH
1	16612719	16612719	G	C	intergenic	NONE;RECK	dist=NONE;dist=1254758	exonic	ENSOCUG00000007031	.	intergenic	NONE;RECK	dist=NONE;dist=1254758	exonic	ENSOCUG00000007031	.	BOTH
1	16612730	16612730	G	A	intergenic	NONE;RECK	dist=NONE;dist=1254747	exonic	ENSOCUG00000007031	.	intergenic	NONE;RECK	dist=NONE;dist=1254747	exonic	ENSOCUG00000007031	.	BOTH
1	166456972	166456972	A	G	intergenic	NONE;NONE	dist=NONE;dist=NONE	exonic	ENSOCUG00000004061	.	intergenic	NONE;NONE	dist=NONE;dist=NONE	exonic	ENSOCUG00000004061	.	BOTH
1	172677841	172677841	G	A	intergenic	PAX6;CD59	dist=1552405;dist=374604	exonic	ENSOCUG00000001215	.	intergenic	PAX6;CD59	dist=1552405;dist=374604	exonic	ENSOCUG00000001215	.	BOTH
1	172680716	172680716	T	C	intergenic	PAX6;CD59	dist=1555280;dist=371729	exonic	ENSOCUG00000001215	.	intergenic	PAX6;CD59	dist=1555280;dist=371729	exonic	ENSOCUG00000001215	.	BOTH
1	172686762	172686762	A	G	intergenic	PAX6;CD59	dist=1561326;dist=365683	exonic	ENSOCUG00000001215	.	intergenic	PAX6;CD59	dist=1561326;dist=365683	exonic	ENSOCUG00000001215	.	BOTH
1	173063069	173063069	A	G	exonic	CD59	.	exonic	ENSOCUG00000014601	.	exonic	CD59	.	exonic	ENSOCUG00000014601	.	BOTH
1	173088693	173088693	A	G	intergenic	CD59;MIR1343	dist=11321;dist=1146458	exonic	ENSOCUG00000026650	.	intergenic	CD59;MIR1343	dist=11321;dist=1146458	exonic	ENSOCUG00000026650	.	BOTH
1	173088786	173088786	C	T	intergenic	CD59;MIR1343	dist=11414;dist=1146365	exonic	ENSOCUG00000026650	.	intergenic	CD59;MIR1343	dist=11414;dist=1146365	exonic	ENSOCUG00000026650	.	BOTH
1	173420510	173420510	G	A	intergenic	CD59;MIR1343	dist=343138;dist=814641	exonic	ENSOCUG00000024887	.	intergenic	CD59;MIR1343	dist=343138;dist=814641	exonic	ENSOCUG00000024887	.	BOTH
1	173424709	173424709	T	C	intergenic	CD59;MIR1343	dist=347337;dist=810442	exonic	ENSOCUG00000024887	.	intergenic	CD59;MIR1343	dist=347337;dist=810442	exonic	ENSOCUG00000024887	.	BOTH
1	173428416	173428416	G	A	intergenic	CD59;MIR1343	dist=351044;dist=806735	exonic	ENSOCUG00000024887	.	intergenic	CD59;MIR1343	dist=351044;dist=806735	exonic	ENSOCUG00000024887	.	BOTH
1	173452734	173452734	T	C	intergenic	CD59;MIR1343	dist=375362;dist=782417	exonic	ENSOCUG00000001398	.	intergenic	CD59;MIR1343	dist=375362;dist=782417	exonic	ENSOCUG00000001398	.	BOTH
1	173455820	173455820	A	G	intergenic	CD59;MIR1343	dist=378448;dist=779331	exonic	ENSOCUG00000001398	.	intergenic	CD59;MIR1343	dist=378448;dist=779331	exonic	ENSOCUG00000001398	.	BOTH
1	173456953	173456953	G	A	intergenic	CD59;MIR1343	dist=379581;dist=778198	exonic	ENSOCUG00000001398	.	intergenic	CD59;MIR1343	dist=379581;dist=778198	exonic	ENSOCUG00000001398	.	BOTH
1	173460590	173460590	T	C	intergenic	CD59;MIR1343	dist=383218;dist=774561	exonic	ENSOCUG00000001398	.	intergenic	CD59;MIR1343	dist=383218;dist=774561	exonic	ENSOCUG00000001398	.	BOTH
1	173468386	173468386	G	T	intergenic	CD59;MIR1343	dist=391014;dist=766765	exonic	ENSOCUG00000001398	.	intergenic	CD59;MIR1343	dist=391014;dist=766765	exonic	ENSOCUG00000001398	.	BOTH
1	173479160	173479160	G	A	intergenic	CD59;MIR1343	dist=401788;dist=755991	exonic	ENSOCUG00000001398	.	intergenic	CD59;MIR1343	dist=401788;dist=755991	exonic	ENSOCUG00000001398	.	BOTH
1	173479166	173479166	C	T	intergenic	CD59;MIR1343	dist=401794;dist=755985	exonic	ENSOCUG00000001398	.	intergenic	CD59;MIR1343	dist=401794;dist=755985	exonic	ENSOCUG00000001398	.	BOTH
1	173479205	173479205	T	C	intergenic	CD59;MIR1343	dist=401833;dist=755946	exonic	ENSOCUG00000001398	.	intergenic	CD59;MIR1343	dist=401833;dist=755946	exonic	ENSOCUG00000001398	.	BOTH
1	173734634	173734634	C	T	intergenic	CD59;MIR1343	dist=657262;dist=500517	exonic	ENSOCUG00000014198	.	intergenic	CD59;MIR1343	dist=657262;dist=500517	exonic	ENSOCUG00000014198	.	BOTH
1	173748745	173748745	C	T	intergenic	CD59;MIR1343	dist=671373;dist=486406	exonic	ENSOCUG00000014198	.	intergenic	CD59;MIR1343	dist=671373;dist=486406	exonic	ENSOCUG00000014198	.	BOTH
1	173748759	173748759	T	C	intergenic	CD59;MIR1343	dist=671387;dist=486392	exonic	ENSOCUG00000014198	.	intergenic	CD59;MIR1343	dist=671387;dist=486392	exonic	ENSOCUG00000014198	.	BOTH
1	173759975	173759975	T	C	intergenic	CD59;MIR1343	dist=682603;dist=475176	exonic	ENSOCUG00000014198	.	intergenic	CD59;MIR1343	dist=682603;dist=475176	exonic	ENSOCUG00000014198	.	BOTH
1	174187739	174187739	A	G	intergenic	CD59;MIR1343	dist=1110367;dist=47412	exonic	ENSOCUG00000021141	.	intergenic	CD59;MIR1343	dist=1110367;dist=47412	exonic	ENSOCUG00000021141	.	BOTH
1	174742069	174742069	A	G	intergenic	MIR1343;RAG1	dist=506860;dist=1086027	exonic	ENSOCUG00000000721	.	intergenic	MIR1343;RAG1	dist=506860;dist=1086027	exonic	ENSOCUG00000000721	.	BOTH
1	174775920	174775920	A	G	intergenic	MIR1343;RAG1	dist=540711;dist=1052176	exonic	ENSOCUG00000000721	.	intergenic	MIR1343;RAG1	dist=540711;dist=1052176	exonic	ENSOCUG00000000721	.	BOTH
1	174775950	174775950	T	C	intergenic	MIR1343;RAG1	dist=540741;dist=1052146	exonic	ENSOCUG00000000721	.	intergenic	MIR1343;RAG1	dist=540741;dist=1052146	exonic	ENSOCUG00000000721	.	BOTH
1	174794583	174794583	A	G	intergenic	MIR1343;RAG1	dist=559374;dist=1033513	exonic	ENSOCUG00000000721	.	intergenic	MIR1343;RAG1	dist=559374;dist=1033513	exonic	ENSOCUG00000000721	.	BOTH
1	175696192	175696192	T	G	intergenic	MIR1343;RAG1	dist=1460983;dist=131904	exonic	ENSOCUG00000012007	.	intergenic	MIR1343;RAG1	dist=1460983;dist=131904	exonic	ENSOCUG00000012007	.	BOTH
1	175728555	175728555	T	C	intergenic	MIR1343;RAG1	dist=1493346;dist=99541	exonic	ENSOCUG00000012007	.	intergenic	MIR1343;RAG1	dist=1493346;dist=99541	exonic	ENSOCUG00000012007	.	BOTH
1	175728570	175728570	G	A	intergenic	MIR1343;RAG1	dist=1493361;dist=99526	exonic	ENSOCUG00000012007	.	intergenic	MIR1343;RAG1	dist=1493361;dist=99526	exonic	ENSOCUG00000012007	.	BOTH
1	175740924	175740924	A	G	intergenic	MIR1343;RAG1	dist=1505715;dist=87172	exonic	ENSOCUG00000012007	.	intergenic	MIR1343;RAG1	dist=1505715;dist=87172	exonic	ENSOCUG00000012007	.	BOTH
1	175769521	175769521	G	A	intergenic	MIR1343;RAG1	dist=1534312;dist=58575	exonic	ENSOCUG00000012011	.	intergenic	MIR1343;RAG1	dist=1534312;dist=58575	exonic	ENSOCUG00000012011	.	BOTH
1	175769638	175769638	G	A	intergenic	MIR1343;RAG1	dist=1534429;dist=58458	exonic	ENSOCUG00000012011	.	intergenic	MIR1343;RAG1	dist=1534429;dist=58458	exonic	ENSOCUG00000012011	.	BOTH
1	181726386	181726386	G	A	intergenic	NONE;MIR670	dist=NONE;dist=1486044	exonic	ENSOCUG00000021849	.	intergenic	NONE;MIR670	dist=NONE;dist=1486044	exonic	ENSOCUG00000021849	.	BOTH
1	18254511	18254511	C	G	intergenic	TPM2;NONE	dist=4271;dist=NONE	exonic	ENSOCUG00000010187	.	intergenic	TPM2;NONE	dist=4271;dist=NONE	exonic	ENSOCUG00000010187	.	BOTH
1	18254547	18254547	C	G	intergenic	TPM2;NONE	dist=4307;dist=NONE	exonic	ENSOCUG00000010187	.	intergenic	TPM2;NONE	dist=4307;dist=NONE	exonic	ENSOCUG00000010187	.	BOTH
1	183116523	183116523	C	T	intergenic	NONE;MIR670	dist=NONE;dist=95907	exonic	ENSOCUG00000014674	.	intergenic	NONE;MIR670	dist=NONE;dist=95907	exonic	ENSOCUG00000014674	.	BOTH
1	183116526	183116526	A	G	intergenic	NONE;MIR670	dist=NONE;dist=95904	exonic	ENSOCUG00000014674	.	intergenic	NONE;MIR670	dist=NONE;dist=95904	exonic	ENSOCUG00000014674	.	BOTH
1	183116538	183116538	C	T	intergenic	NONE;MIR670	dist=NONE;dist=95892	exonic	ENSOCUG00000014674	.	intergenic	NONE;MIR670	dist=NONE;dist=95892	exonic	ENSOCUG00000014674	.	BOTH
1	18329132	18329132	T	C	intergenic	TPM2;NONE	dist=78892;dist=NONE	exonic	ENSOCUG00000011571	.	intergenic	TPM2;NONE	dist=78892;dist=NONE	exonic	ENSOCUG00000011571	.	BOTH
1	18329156	18329156	A	G	intergenic	TPM2;NONE	dist=78916;dist=NONE	exonic	ENSOCUG00000011571	.	intergenic	TPM2;NONE	dist=78916;dist=NONE	exonic	ENSOCUG00000011571	.	BOTH
1	183456562	183456562	A	G	intergenic	MIR129-2;NONE	dist=222601;dist=NONE	exonic	ENSOCUG00000016351	.	intergenic	MIR129-2;NONE	dist=222601;dist=NONE	exonic	ENSOCUG00000016351	.	BOTH
1	183550983	183550983	G	A	intergenic	MIR129-2;NONE	dist=317022;dist=NONE	exonic	ENSOCUG00000016359	.	intergenic	MIR129-2;NONE	dist=317022;dist=NONE	exonic	ENSOCUG00000016359	.	BOTH
1	183772174	183772174	C	T	intergenic	MIR129-2;CHRM4	dist=538213;dist=1944803	exonic	ENSOCUG00000007361	.	intergenic	MIR129-2;CHRM4	dist=538213;dist=1944803	exonic	ENSOCUG00000007361	.	BOTH
1	183772222	183772222	A	G	intergenic	MIR129-2;CHRM4	dist=538261;dist=1944755	exonic	ENSOCUG00000007361	.	intergenic	MIR129-2;CHRM4	dist=538261;dist=1944755	exonic	ENSOCUG00000007361	.	BOTH
1	183778788	183778788	C	G	intergenic	MIR129-2;CHRM4	dist=544827;dist=1938189	exonic	ENSOCUG00000007361	.	intergenic	MIR129-2;CHRM4	dist=544827;dist=1938189	exonic	ENSOCUG00000007361	.	BOTH
1	183790523	183790523	C	G	intergenic	MIR129-2;CHRM4	dist=556562;dist=1926454	exonic	ENSOCUG00000007361	.	intergenic	MIR129-2;CHRM4	dist=556562;dist=1926454	exonic	ENSOCUG00000007361	.	BOTH
1	183793088	183793088	C	T	intergenic	MIR129-2;CHRM4	dist=559127;dist=1923889	exonic	ENSOCUG00000007361	.	intergenic	MIR129-2;CHRM4	dist=559127;dist=1923889	exonic	ENSOCUG00000007361	.	BOTH
1	183793106	183793106	A	G	intergenic	MIR129-2;CHRM4	dist=559145;dist=1923871	exonic	ENSOCUG00000007361	.	intergenic	MIR129-2;CHRM4	dist=559145;dist=1923871	exonic	ENSOCUG00000007361	.	BOTH
1	183865246	183865246	G	C	intergenic	MIR129-2;CHRM4	dist=631285;dist=1851731	exonic	ENSOCUG00000007361	.	intergenic	MIR129-2;CHRM4	dist=631285;dist=1851731	exonic	ENSOCUG00000007361	.	BOTH
1	183874572	183874572	G	A	intergenic	MIR129-2;CHRM4	dist=640611;dist=1842405	exonic	ENSOCUG00000007361	.	intergenic	MIR129-2;CHRM4	dist=640611;dist=1842405	exonic	ENSOCUG00000007361	.	BOTH
1	183907578	183907578	C	G	intergenic	MIR129-2;CHRM4	dist=673617;dist=1809399	exonic	ENSOCUG00000007361	.	intergenic	MIR129-2;CHRM4	dist=673617;dist=1809399	exonic	ENSOCUG00000007361	.	BOTH
1	183919069	183919069	G	C	intergenic	MIR129-2;CHRM4	dist=685108;dist=1797908	exonic	ENSOCUG00000007361	.	intergenic	MIR129-2;CHRM4	dist=685108;dist=1797908	exonic	ENSOCUG00000007361	.	BOTH
1	183919150	183919150	C	G	intergenic	MIR129-2;CHRM4	dist=685189;dist=1797827	exonic	ENSOCUG00000007361	.	intergenic	MIR129-2;CHRM4	dist=685189;dist=1797827	exonic	ENSOCUG00000007361	.	BOTH
1	185211182	185211182	C	T	intergenic	MIR129-2;CHRM4	dist=1977221;dist=505795	exonic	ENSOCUG00000025433	.	intergenic	MIR129-2;CHRM4	dist=1977221;dist=505795	exonic	ENSOCUG00000025433	.	BOTH
1	185211939	185211939	A	G	intergenic	MIR129-2;CHRM4	dist=1977978;dist=505038	exonic	ENSOCUG00000025433	.	intergenic	MIR129-2;CHRM4	dist=1977978;dist=505038	exonic	ENSOCUG00000025433	.	BOTH
1	18526274	18526274	A	G	intergenic	TPM2;NONE	dist=276034;dist=NONE	exonic	ENSOCUG00000011954	.	intergenic	TPM2;NONE	dist=276034;dist=NONE	exonic	ENSOCUG00000011954	.	BOTH
1	185713410	185713410	C	G	intergenic	NONE;CHRM4	dist=NONE;dist=3567	exonic	ENSOCUG00000024752	.	intergenic	NONE;CHRM4	dist=NONE;dist=3567	exonic	ENSOCUG00000024752	.	BOTH
1	185713558	185713558	C	G	intergenic	NONE;CHRM4	dist=NONE;dist=3419	exonic	ENSOCUG00000024752	.	intergenic	NONE;CHRM4	dist=NONE;dist=3419	exonic	ENSOCUG00000024752	.	BOTH
1	185713578	185713578	T	C	intergenic	NONE;CHRM4	dist=NONE;dist=3399	exonic	ENSOCUG00000024752	.	intergenic	NONE;CHRM4	dist=NONE;dist=3399	exonic	ENSOCUG00000024752	.	BOTH
1	185713606	185713606	G	C	intergenic	NONE;CHRM4	dist=NONE;dist=3371	exonic	ENSOCUG00000024752	.	intergenic	NONE;CHRM4	dist=NONE;dist=3371	exonic	ENSOCUG00000024752	.	BOTH
1	18582799	18582799	A	G	intergenic	TPM2;NONE	dist=332559;dist=NONE	exonic	ENSOCUG00000011954	.	intergenic	TPM2;NONE	dist=332559;dist=NONE	exonic	ENSOCUG00000011954	.	BOTH
1	186054305	186054305	A	G	intergenic	CHRM4;NR1H3	dist=335892;dist=554524	exonic	ENSOCUG00000016160	.	intergenic	CHRM4;NR1H3	dist=335892;dist=554524	exonic	ENSOCUG00000016160	.	BOTH
1	186074674	186074674	C	G	intergenic	CHRM4;NR1H3	dist=356261;dist=534155	exonic	ENSOCUG00000010953	.	intergenic	CHRM4;NR1H3	dist=356261;dist=534155	exonic	ENSOCUG00000010953	.	BOTH
1	186075804	186075804	T	C	intergenic	CHRM4;NR1H3	dist=357391;dist=533025	exonic	ENSOCUG00000010953	.	intergenic	CHRM4;NR1H3	dist=357391;dist=533025	exonic	ENSOCUG00000010953	.	BOTH
1	186110024	186110024	C	G	intergenic	CHRM4;NR1H3	dist=391611;dist=498805	exonic	ENSOCUG00000016200	.	intergenic	CHRM4;NR1H3	dist=391611;dist=498805	exonic	ENSOCUG00000016200	.	BOTH
1	186111296	186111296	A	G	intergenic	CHRM4;NR1H3	dist=392883;dist=497533	exonic	ENSOCUG00000016200	.	intergenic	CHRM4;NR1H3	dist=392883;dist=497533	exonic	ENSOCUG00000016200	.	BOTH
1	186122890	186122890	T	C	intergenic	CHRM4;NR1H3	dist=404477;dist=485939	exonic	ENSOCUG00000016200	.	intergenic	CHRM4;NR1H3	dist=404477;dist=485939	exonic	ENSOCUG00000016200	.	BOTH
1	186122950	186122950	T	C	intergenic	CHRM4;NR1H3	dist=404537;dist=485879	exonic	ENSOCUG00000016200	.	intergenic	CHRM4;NR1H3	dist=404537;dist=485879	exonic	ENSOCUG00000016200	.	BOTH
1	186125505	186125505	G	A	intergenic	CHRM4;NR1H3	dist=407092;dist=483324	exonic	ENSOCUG00000016200	.	intergenic	CHRM4;NR1H3	dist=407092;dist=483324	exonic	ENSOCUG00000016200	.	BOTH
1	186136187	186136187	A	G	intergenic	CHRM4;NR1H3	dist=417774;dist=472642	exonic	ENSOCUG00000016200	.	intergenic	CHRM4;NR1H3	dist=417774;dist=472642	exonic	ENSOCUG00000016200	.	BOTH
1	186144475	186144475	T	C	intergenic	CHRM4;NR1H3	dist=426062;dist=464354	exonic	ENSOCUG00000016200	.	intergenic	CHRM4;NR1H3	dist=426062;dist=464354	exonic	ENSOCUG00000016200	.	BOTH
1	186241571	186241571	G	A	intergenic	CHRM4;NR1H3	dist=523158;dist=367258	exonic	ENSOCUG00000002052	.	intergenic	CHRM4;NR1H3	dist=523158;dist=367258	exonic	ENSOCUG00000002052	.	BOTH
1	186254237	186254237	T	C	intergenic	CHRM4;NR1H3	dist=535824;dist=354592	exonic	ENSOCUG00000002052	.	intergenic	CHRM4;NR1H3	dist=535824;dist=354592	exonic	ENSOCUG00000002052	.	BOTH
1	186254330	186254330	A	C	intergenic	CHRM4;NR1H3	dist=535917;dist=354499	exonic	ENSOCUG00000002052	.	intergenic	CHRM4;NR1H3	dist=535917;dist=354499	exonic	ENSOCUG00000002052	.	BOTH
1	186539208	186539208	T	C	intergenic	CHRM4;NR1H3	dist=820795;dist=69621	exonic	ENSOCUG00000002073	.	intergenic	CHRM4;NR1H3	dist=820795;dist=69621	exonic	ENSOCUG00000002073	.	BOTH
1	186539209	186539209	G	A	intergenic	CHRM4;NR1H3	dist=820796;dist=69620	exonic	ENSOCUG00000002073	.	intergenic	CHRM4;NR1H3	dist=820796;dist=69620	exonic	ENSOCUG00000002073	.	BOTH
1	186540619	186540619	T	C	intergenic	CHRM4;NR1H3	dist=822206;dist=68210	exonic	ENSOCUG00000002073	.	intergenic	CHRM4;NR1H3	dist=822206;dist=68210	exonic	ENSOCUG00000002073	.	BOTH
1	186540706	186540706	A	G	intergenic	CHRM4;NR1H3	dist=822293;dist=68123	exonic	ENSOCUG00000002073	.	intergenic	CHRM4;NR1H3	dist=822293;dist=68123	exonic	ENSOCUG00000002073	.	BOTH
1	186544444	186544444	T	C	intergenic	CHRM4;NR1H3	dist=826031;dist=64385	exonic	ENSOCUG00000002073	.	intergenic	CHRM4;NR1H3	dist=826031;dist=64385	exonic	ENSOCUG00000002073	.	BOTH
1	186544471	186544471	A	G	intergenic	CHRM4;NR1H3	dist=826058;dist=64358	exonic	ENSOCUG00000002073	.	intergenic	CHRM4;NR1H3	dist=826058;dist=64358	exonic	ENSOCUG00000002073	.	BOTH
1	186727398	186727398	G	C	intergenic	NR1H3;NONE	dist=111460;dist=NONE	exonic	ENSOCUG00000005557	.	intergenic	NR1H3;NONE	dist=111460;dist=NONE	exonic	ENSOCUG00000005557	.	BOTH
1	186729720	186729720	T	G	intergenic	NR1H3;NONE	dist=113782;dist=NONE	exonic	ENSOCUG00000005557	.	intergenic	NR1H3;NONE	dist=113782;dist=NONE	exonic	ENSOCUG00000005557	.	BOTH
1	186729936	186729936	C	T	intergenic	NR1H3;NONE	dist=113998;dist=NONE	exonic	ENSOCUG00000005557	.	intergenic	NR1H3;NONE	dist=113998;dist=NONE	exonic	ENSOCUG00000005557	.	BOTH
1	186730840	186730840	G	A	intergenic	NR1H3;NONE	dist=114902;dist=NONE	exonic	ENSOCUG00000005557	.	intergenic	NR1H3;NONE	dist=114902;dist=NONE	exonic	ENSOCUG00000005557	.	BOTH
1	186731310	186731310	G	A	intergenic	NR1H3;NONE	dist=115372;dist=NONE	exonic	ENSOCUG00000005557	.	intergenic	NR1H3;NONE	dist=115372;dist=NONE	exonic	ENSOCUG00000005557	.	BOTH
1	186735267	186735267	A	G	intergenic	NR1H3;NONE	dist=119329;dist=NONE	exonic	ENSOCUG00000026980	.	intergenic	NR1H3;NONE	dist=119329;dist=NONE	exonic	ENSOCUG00000026980	.	BOTH
1	186738587	186738587	C	T	intergenic	NR1H3;NONE	dist=122649;dist=NONE	exonic	ENSOCUG00000026980	.	intergenic	NR1H3;NONE	dist=122649;dist=NONE	exonic	ENSOCUG00000026980	.	BOTH
1	186758935	186758935	T	G	intergenic	NR1H3;NONE	dist=142997;dist=NONE	exonic	ENSOCUG00000008892	.	intergenic	NR1H3;NONE	dist=142997;dist=NONE	exonic	ENSOCUG00000008892	.	BOTH
1	186759079	186759079	G	C	intergenic	NR1H3;NONE	dist=143141;dist=NONE	exonic	ENSOCUG00000008892	.	intergenic	NR1H3;NONE	dist=143141;dist=NONE	exonic	ENSOCUG00000008892	.	BOTH
1	186897351	186897351	A	G	intergenic	NR1H3;NONE	dist=281413;dist=NONE	exonic	ENSOCUG00000006353	.	intergenic	NR1H3;NONE	dist=281413;dist=NONE	exonic	ENSOCUG00000006353	.	BOTH
1	186899007	186899007	C	T	intergenic	NR1H3;NONE	dist=283069;dist=NONE	exonic	ENSOCUG00000006359	.	intergenic	NR1H3;NONE	dist=283069;dist=NONE	exonic	ENSOCUG00000006359	.	BOTH
1	186900262	186900262	T	C	intergenic	NR1H3;NONE	dist=284324;dist=NONE	exonic	ENSOCUG00000006359	.	intergenic	NR1H3;NONE	dist=284324;dist=NONE	exonic	ENSOCUG00000006359	.	BOTH
1	186900472	186900472	G	A	intergenic	NR1H3;NONE	dist=284534;dist=NONE	exonic	ENSOCUG00000006359	.	intergenic	NR1H3;NONE	dist=284534;dist=NONE	exonic	ENSOCUG00000006359	.	BOTH
1	186900589	186900589	T	A	intergenic	NR1H3;NONE	dist=284651;dist=NONE	exonic	ENSOCUG00000006359	.	intergenic	NR1H3;NONE	dist=284651;dist=NONE	exonic	ENSOCUG00000006359	.	BOTH
1	186904047	186904047	T	C	intergenic	NR1H3;NONE	dist=288109;dist=NONE	exonic	ENSOCUG00000006359	.	intergenic	NR1H3;NONE	dist=288109;dist=NONE	exonic	ENSOCUG00000006359	.	BOTH
1	187071162	187071162	G	A	intergenic	NR1H3;NONE	dist=455224;dist=NONE	exonic	ENSOCUG00000017545	.	intergenic	NR1H3;NONE	dist=455224;dist=NONE	exonic	ENSOCUG00000017545	.	BOTH
1	187090421	187090421	T	C	intergenic	NR1H3;NONE	dist=474483;dist=NONE	exonic	ENSOCUG00000017545	.	intergenic	NR1H3;NONE	dist=474483;dist=NONE	exonic	ENSOCUG00000017545	.	BOTH
1	187096062	187096062	G	A	intergenic	NR1H3;NONE	dist=480124;dist=NONE	exonic	ENSOCUG00000017545	.	intergenic	NR1H3;NONE	dist=480124;dist=NONE	exonic	ENSOCUG00000017545	.	BOTH
1	187102348	187102348	C	A	intergenic	NR1H3;NONE	dist=486410;dist=NONE	exonic	ENSOCUG00000017545	.	intergenic	NR1H3;NONE	dist=486410;dist=NONE	exonic	ENSOCUG00000017545	.	BOTH
1	187122677	187122677	G	A	intergenic	NR1H3;NONE	dist=506739;dist=NONE	exonic	ENSOCUG00000017545	.	intergenic	NR1H3;NONE	dist=506739;dist=NONE	exonic	ENSOCUG00000017545	.	BOTH
1	18780400	18780400	C	T	intergenic	TPM2;NONE	dist=530160;dist=NONE	exonic	ENSOCUG00000006451	.	intergenic	TPM2;NONE	dist=530160;dist=NONE	exonic	ENSOCUG00000006451	.	BOTH
1	18805967	18805967	T	C	intergenic	TPM2;NONE	dist=555727;dist=NONE	exonic	ENSOCUG00000006442	.	intergenic	TPM2;NONE	dist=555727;dist=NONE	exonic	ENSOCUG00000006442	.	BOTH
1	18835976	18835976	A	G	intergenic	TPM2;NONE	dist=585736;dist=NONE	exonic	ENSOCUG00000015327	.	intergenic	TPM2;NONE	dist=585736;dist=NONE	exonic	ENSOCUG00000015327	.	BOTH
1	18836058	18836058	T	C	intergenic	TPM2;NONE	dist=585818;dist=NONE	exonic	ENSOCUG00000015327	.	intergenic	TPM2;NONE	dist=585818;dist=NONE	exonic	ENSOCUG00000015327	.	BOTH
1	18836132	18836132	G	C	intergenic	TPM2;NONE	dist=585892;dist=NONE	exonic	ENSOCUG00000015327	.	intergenic	TPM2;NONE	dist=585892;dist=NONE	exonic	ENSOCUG00000015327	.	BOTH
1	18837031	18837031	T	C	intergenic	TPM2;NONE	dist=586791;dist=NONE	exonic	ENSOCUG00000015327	.	intergenic	TPM2;NONE	dist=586791;dist=NONE	exonic	ENSOCUG00000015327	.	BOTH
1	18871059	18871059	A	G	intergenic	TPM2;NONE	dist=620819;dist=NONE	exonic	ENSOCUG00000027846	.	intergenic	TPM2;NONE	dist=620819;dist=NONE	exonic	ENSOCUG00000027846	.	BOTH
1	18871781	18871781	G	A	intergenic	TPM2;NONE	dist=621541;dist=NONE	exonic	ENSOCUG00000027846	.	intergenic	TPM2;NONE	dist=621541;dist=NONE	exonic	ENSOCUG00000027846	.	BOTH
1	190394945	190394945	T	C	intergenic	NONE;MIR130A	dist=NONE;dist=319258	exonic	ENSOCUG00000024188	.	intergenic	NONE;MIR130A	dist=NONE;dist=319258	exonic	ENSOCUG00000024188	.	BOTH
1	190395736	190395736	T	C	intergenic	NONE;MIR130A	dist=NONE;dist=318467	exonic	ENSOCUG00000024188	.	intergenic	NONE;MIR130A	dist=NONE;dist=318467	exonic	ENSOCUG00000024188	.	BOTH
1	190396008	190396008	G	A	intergenic	NONE;MIR130A	dist=NONE;dist=318195	exonic	ENSOCUG00000024188	.	intergenic	NONE;MIR130A	dist=NONE;dist=318195	exonic	ENSOCUG00000024188	.	BOTH
1	190396581	190396581	A	G	intergenic	NONE;MIR130A	dist=NONE;dist=317622	exonic	ENSOCUG00000024188	.	intergenic	NONE;MIR130A	dist=NONE;dist=317622	exonic	ENSOCUG00000024188	.	BOTH
1	190396689	190396689	C	T	intergenic	NONE;MIR130A	dist=NONE;dist=317514	exonic	ENSOCUG00000024188	.	intergenic	NONE;MIR130A	dist=NONE;dist=317514	exonic	ENSOCUG00000024188	.	BOTH
1	190396695	190396695	A	G	intergenic	NONE;MIR130A	dist=NONE;dist=317508	exonic	ENSOCUG00000024188	.	intergenic	NONE;MIR130A	dist=NONE;dist=317508	exonic	ENSOCUG00000024188	.	BOTH
1	190396700	190396700	C	T	intergenic	NONE;MIR130A	dist=NONE;dist=317503	exonic	ENSOCUG00000024188	.	intergenic	NONE;MIR130A	dist=NONE;dist=317503	exonic	ENSOCUG00000024188	.	BOTH
1	190402711	190402711	A	G	intergenic	NONE;MIR130A	dist=NONE;dist=311492	exonic	ENSOCUG00000024188	.	intergenic	NONE;MIR130A	dist=NONE;dist=311492	exonic	ENSOCUG00000024188	.	BOTH
1	190402795	190402795	C	G	intergenic	NONE;MIR130A	dist=NONE;dist=311408	exonic	ENSOCUG00000024188	.	intergenic	NONE;MIR130A	dist=NONE;dist=311408	exonic	ENSOCUG00000024188	.	BOTH
1	190402804	190402804	C	A	intergenic	NONE;MIR130A	dist=NONE;dist=311399	exonic	ENSOCUG00000024188	.	intergenic	NONE;MIR130A	dist=NONE;dist=311399	exonic	ENSOCUG00000024188	.	BOTH
1	190402835	190402835	C	G	intergenic	NONE;MIR130A	dist=NONE;dist=311368	exonic	ENSOCUG00000024188	.	intergenic	NONE;MIR130A	dist=NONE;dist=311368	exonic	ENSOCUG00000024188	.	BOTH
1	190402977	190402977	T	C	intergenic	NONE;MIR130A	dist=NONE;dist=311226	exonic	ENSOCUG00000024188	.	intergenic	NONE;MIR130A	dist=NONE;dist=311226	exonic	ENSOCUG00000024188	.	BOTH
1	190403238	190403238	G	C	intergenic	NONE;MIR130A	dist=NONE;dist=310965	exonic	ENSOCUG00000024188	.	intergenic	NONE;MIR130A	dist=NONE;dist=310965	exonic	ENSOCUG00000024188	.	BOTH
1	190403274	190403274	G	C	intergenic	NONE;MIR130A	dist=NONE;dist=310929	exonic	ENSOCUG00000024188	.	intergenic	NONE;MIR130A	dist=NONE;dist=310929	exonic	ENSOCUG00000024188	.	BOTH
1	190403288	190403288	G	C	intergenic	NONE;MIR130A	dist=NONE;dist=310915	exonic	ENSOCUG00000024188	.	intergenic	NONE;MIR130A	dist=NONE;dist=310915	exonic	ENSOCUG00000024188	.	BOTH
1	190406460	190406460	A	G	intergenic	NONE;MIR130A	dist=NONE;dist=307743	exonic	ENSOCUG00000024188	.	intergenic	NONE;MIR130A	dist=NONE;dist=307743	exonic	ENSOCUG00000024188	.	BOTH
1	190406738	190406738	T	C	intergenic	NONE;MIR130A	dist=NONE;dist=307465	exonic	ENSOCUG00000024188	.	intergenic	NONE;MIR130A	dist=NONE;dist=307465	exonic	ENSOCUG00000024188	.	BOTH
1	190407366	190407366	T	G	intergenic	NONE;MIR130A	dist=NONE;dist=306837	exonic	ENSOCUG00000024188	.	intergenic	NONE;MIR130A	dist=NONE;dist=306837	exonic	ENSOCUG00000024188	.	BOTH
1	190407377	190407377	C	A	intergenic	NONE;MIR130A	dist=NONE;dist=306826	exonic	ENSOCUG00000024188	.	intergenic	NONE;MIR130A	dist=NONE;dist=306826	exonic	ENSOCUG00000024188	.	BOTH
1	190407417	190407417	G	T	intergenic	NONE;MIR130A	dist=NONE;dist=306786	exonic	ENSOCUG00000024188	.	intergenic	NONE;MIR130A	dist=NONE;dist=306786	exonic	ENSOCUG00000024188	.	BOTH
1	190421148	190421148	A	C	intergenic	NONE;MIR130A	dist=NONE;dist=293055	exonic	ENSOCUG00000029504	.	intergenic	NONE;MIR130A	dist=NONE;dist=293055	exonic	ENSOCUG00000029504	.	BOTH
1	190421187	190421187	C	A	intergenic	NONE;MIR130A	dist=NONE;dist=293016	exonic	ENSOCUG00000029504	.	intergenic	NONE;MIR130A	dist=NONE;dist=293016	exonic	ENSOCUG00000029504	.	BOTH
1	190627019	190627019	G	A	intergenic	NONE;MIR130A	dist=NONE;dist=87184	exonic	ENSOCUG00000027228	.	intergenic	NONE;MIR130A	dist=NONE;dist=87184	exonic	ENSOCUG00000027228	.	BOTH
1	190627150	190627150	A	G	intergenic	NONE;MIR130A	dist=NONE;dist=87053	exonic	ENSOCUG00000027228	.	intergenic	NONE;MIR130A	dist=NONE;dist=87053	exonic	ENSOCUG00000027228	.	BOTH
1	190627159	190627159	T	C	intergenic	NONE;MIR130A	dist=NONE;dist=87044	exonic	ENSOCUG00000027228	.	intergenic	NONE;MIR130A	dist=NONE;dist=87044	exonic	ENSOCUG00000027228	.	BOTH
1	190627347	190627347	T	G	intergenic	NONE;MIR130A	dist=NONE;dist=86856	exonic	ENSOCUG00000027228	.	intergenic	NONE;MIR130A	dist=NONE;dist=86856	exonic	ENSOCUG00000027228	.	BOTH
1	190627860	190627860	G	A	intergenic	NONE;MIR130A	dist=NONE;dist=86343	exonic	ENSOCUG00000027228	.	intergenic	NONE;MIR130A	dist=NONE;dist=86343	exonic	ENSOCUG00000027228	.	BOTH
1	190675262	190675262	G	A	intergenic	NONE;MIR130A	dist=NONE;dist=38941	exonic	ENSOCUG00000026479	.	intergenic	NONE;MIR130A	dist=NONE;dist=38941	exonic	ENSOCUG00000026479	.	BOTH
1	190675277	190675277	C	T	intergenic	NONE;MIR130A	dist=NONE;dist=38926	exonic	ENSOCUG00000026479	.	intergenic	NONE;MIR130A	dist=NONE;dist=38926	exonic	ENSOCUG00000026479	.	BOTH
1	190726350	190726350	G	T	intergenic	MIR130A;LPXN	dist=12086;dist=881699	exonic	ENSOCUG00000007045	.	intergenic	MIR130A;LPXN	dist=12086;dist=881699	exonic	ENSOCUG00000007045	.	BOTH
1	190726371	190726371	A	G	intergenic	MIR130A;LPXN	dist=12107;dist=881678	exonic	ENSOCUG00000007045	.	intergenic	MIR130A;LPXN	dist=12107;dist=881678	exonic	ENSOCUG00000007045	.	BOTH
1	190727743	190727743	T	C	intergenic	MIR130A;LPXN	dist=13479;dist=880306	exonic	ENSOCUG00000007045	.	intergenic	MIR130A;LPXN	dist=13479;dist=880306	exonic	ENSOCUG00000007045	.	BOTH
1	190780874	190780874	C	G	intergenic	MIR130A;LPXN	dist=66610;dist=827175	exonic	ENSOCUG00000007047	.	intergenic	MIR130A;LPXN	dist=66610;dist=827175	exonic	ENSOCUG00000007047	.	BOTH
1	190840165	190840165	G	A	intergenic	MIR130A;LPXN	dist=125901;dist=767884	exonic	ENSOCUG00000014213	.	intergenic	MIR130A;LPXN	dist=125901;dist=767884	exonic	ENSOCUG00000014213	.	BOTH
1	190844396	190844396	G	A	intergenic	MIR130A;LPXN	dist=130132;dist=763653	exonic	ENSOCUG00000014213	.	intergenic	MIR130A;LPXN	dist=130132;dist=763653	exonic	ENSOCUG00000014213	.	BOTH
1	190844639	190844639	C	T	intergenic	MIR130A;LPXN	dist=130375;dist=763410	exonic	ENSOCUG00000014213	.	intergenic	MIR130A;LPXN	dist=130375;dist=763410	exonic	ENSOCUG00000014213	.	BOTH
1	192030159	192030159	A	G	intergenic	CNTF;OSBP	dist=341585;dist=341232	exonic	ENSOCUG00000015049	.	intergenic	CNTF;OSBP	dist=341585;dist=341232	exonic	ENSOCUG00000015049	.	BOTH
1	192412945	192412945	A	C	exonic	OSBP	.	exonic	ENSOCUG00000002148	.	exonic	OSBP	.	exonic	ENSOCUG00000002148	.	BOTH
1	192605068	192605068	G	T	intergenic	OSBP;ZP1	dist=191802;dist=900730	exonic	ENSOCUG00000013382	.	intergenic	OSBP;ZP1	dist=191802;dist=900730	exonic	ENSOCUG00000013382	.	BOTH
1	192879261	192879261	G	A	intergenic	OSBP;ZP1	dist=465995;dist=626537	exonic	ENSOCUG00000009084	.	intergenic	OSBP;ZP1	dist=465995;dist=626537	exonic	ENSOCUG00000009084	.	BOTH
1	192880115	192880115	G	C	intergenic	OSBP;ZP1	dist=466849;dist=625683	exonic	ENSOCUG00000009084	.	intergenic	OSBP;ZP1	dist=466849;dist=625683	exonic	ENSOCUG00000009084	.	BOTH
1	193486292	193486292	G	A	intergenic	OSBP;ZP1	dist=1073026;dist=19506	exonic	ENSOCUG00000026432	.	intergenic	OSBP;ZP1	dist=1073026;dist=19506	exonic	ENSOCUG00000026432	.	BOTH
1	193486387	193486387	T	A	intergenic	OSBP;ZP1	dist=1073121;dist=19411	exonic	ENSOCUG00000026432	.	intergenic	OSBP;ZP1	dist=1073121;dist=19411	exonic	ENSOCUG00000026432	.	BOTH
1	193486501	193486501	A	C	intergenic	OSBP;ZP1	dist=1073235;dist=19297	exonic	ENSOCUG00000026432	.	intergenic	OSBP;ZP1	dist=1073235;dist=19297	exonic	ENSOCUG00000026432	.	BOTH
1	193525735	193525735	A	C	intergenic	ZP1;TMEM109	dist=13145;dist=13604	exonic	ENSOCUG00000015689	.	intergenic	ZP1;TMEM109	dist=13145;dist=13604	exonic	ENSOCUG00000015689	.	BOTH
1	193525926	193525926	A	G	intergenic	ZP1;TMEM109	dist=13336;dist=13413	exonic	ENSOCUG00000015689	.	intergenic	ZP1;TMEM109	dist=13336;dist=13413	exonic	ENSOCUG00000015689	.	BOTH
1	193525977	193525977	A	G	intergenic	ZP1;TMEM109	dist=13387;dist=13362	exonic	ENSOCUG00000015689	.	intergenic	ZP1;TMEM109	dist=13387;dist=13362	exonic	ENSOCUG00000015689	.	BOTH
1	193528354	193528354	A	G	intergenic	ZP1;TMEM109	dist=15764;dist=10985	exonic	ENSOCUG00000015689	.	intergenic	ZP1;TMEM109	dist=15764;dist=10985	exonic	ENSOCUG00000015689	.	BOTH
1	193528385	193528385	G	A	intergenic	ZP1;TMEM109	dist=15795;dist=10954	exonic	ENSOCUG00000015689	.	intergenic	ZP1;TMEM109	dist=15795;dist=10954	exonic	ENSOCUG00000015689	.	BOTH
1	193530260	193530260	C	T	intergenic	ZP1;TMEM109	dist=17670;dist=9079	exonic	ENSOCUG00000015689	.	intergenic	ZP1;TMEM109	dist=17670;dist=9079	exonic	ENSOCUG00000015689	.	BOTH
1	193530480	193530480	C	T	intergenic	ZP1;TMEM109	dist=17890;dist=8859	exonic	ENSOCUG00000015689	.	intergenic	ZP1;TMEM109	dist=17890;dist=8859	exonic	ENSOCUG00000015689	.	BOTH
1	193530522	193530522	C	G	intergenic	ZP1;TMEM109	dist=17932;dist=8817	exonic	ENSOCUG00000015689	.	intergenic	ZP1;TMEM109	dist=17932;dist=8817	exonic	ENSOCUG00000015689	.	BOTH
1	193531546	193531546	T	C	intergenic	ZP1;TMEM109	dist=18956;dist=7793	exonic	ENSOCUG00000015689	.	intergenic	ZP1;TMEM109	dist=18956;dist=7793	exonic	ENSOCUG00000015689	.	BOTH
1	193545575	193545575	A	G	exonic	TMEM109	.	exonic	ENSOCUG00000015708	.	exonic	TMEM109	.	exonic	ENSOCUG00000015708	.	BOTH
1	193545602	193545602	A	G	exonic	TMEM109	.	exonic	ENSOCUG00000015708	.	exonic	TMEM109	.	exonic	ENSOCUG00000015708	.	BOTH
1	193545700	193545700	T	C	exonic	TMEM109	.	exonic	ENSOCUG00000015708	.	exonic	TMEM109	.	exonic	ENSOCUG00000015708	.	BOTH
1	193554366	193554366	A	G	intergenic	TMEM109;LARK	dist=5013;dist=723338	exonic	ENSOCUG00000015713	.	intergenic	TMEM109;LARK	dist=5013;dist=723338	exonic	ENSOCUG00000015713	.	BOTH
1	193556644	193556644	A	C	intergenic	TMEM109;LARK	dist=7291;dist=721060	exonic	ENSOCUG00000015713	.	intergenic	TMEM109;LARK	dist=7291;dist=721060	exonic	ENSOCUG00000015713	.	BOTH
1	193560309	193560309	A	G	intergenic	TMEM109;LARK	dist=10956;dist=717395	exonic	ENSOCUG00000015713	.	intergenic	TMEM109;LARK	dist=10956;dist=717395	exonic	ENSOCUG00000015713	.	BOTH
1	193563027	193563027	T	C	intergenic	TMEM109;LARK	dist=13674;dist=714677	exonic	ENSOCUG00000015723	.	intergenic	TMEM109;LARK	dist=13674;dist=714677	exonic	ENSOCUG00000015723	.	BOTH
1	193563054	193563054	G	A	intergenic	TMEM109;LARK	dist=13701;dist=714650	exonic	ENSOCUG00000015723	.	intergenic	TMEM109;LARK	dist=13701;dist=714650	exonic	ENSOCUG00000015723	.	BOTH
1	193565990	193565990	T	C	intergenic	TMEM109;LARK	dist=16637;dist=711714	exonic	ENSOCUG00000015723	.	intergenic	TMEM109;LARK	dist=16637;dist=711714	exonic	ENSOCUG00000015723	.	BOTH
1	193721604	193721604	A	C	intergenic	TMEM109;LARK	dist=172251;dist=556100	exonic	ENSOCUG00000020976	.	intergenic	TMEM109;LARK	dist=172251;dist=556100	exonic	ENSOCUG00000020976	.	BOTH
1	193809700	193809700	T	C	intergenic	TMEM109;LARK	dist=260347;dist=468004	exonic	ENSOCUG00000015722	.	intergenic	TMEM109;LARK	dist=260347;dist=468004	exonic	ENSOCUG00000015722	.	BOTH
1	194116305	194116305	T	C	intergenic	TMEM109;LARK	dist=566952;dist=161399	exonic	ENSOCUG00000010915	.	intergenic	TMEM109;LARK	dist=566952;dist=161399	exonic	ENSOCUG00000010915	.	BOTH
1	194122259	194122259	A	G	intergenic	TMEM109;LARK	dist=572906;dist=155445	exonic	ENSOCUG00000010915	.	intergenic	TMEM109;LARK	dist=572906;dist=155445	exonic	ENSOCUG00000010915	.	BOTH
1	194125135	194125135	T	C	intergenic	TMEM109;LARK	dist=575782;dist=152569	exonic	ENSOCUG00000010915	.	intergenic	TMEM109;LARK	dist=575782;dist=152569	exonic	ENSOCUG00000010915	.	BOTH
1	194126801	194126801	A	G	intergenic	TMEM109;LARK	dist=577448;dist=150903	exonic	ENSOCUG00000010915	.	intergenic	TMEM109;LARK	dist=577448;dist=150903	exonic	ENSOCUG00000010915	.	BOTH
1	194131525	194131525	T	C	intergenic	TMEM109;LARK	dist=582172;dist=146179	exonic	ENSOCUG00000010915	.	intergenic	TMEM109;LARK	dist=582172;dist=146179	exonic	ENSOCUG00000010915	.	BOTH
1	194173441	194173441	C	T	intergenic	TMEM109;LARK	dist=624088;dist=104263	exonic	ENSOCUG00000023317	.	intergenic	TMEM109;LARK	dist=624088;dist=104263	exonic	ENSOCUG00000023317	.	BOTH
1	194175511	194175511	G	A	intergenic	TMEM109;LARK	dist=626158;dist=102193	exonic	ENSOCUG00000023317	.	intergenic	TMEM109;LARK	dist=626158;dist=102193	exonic	ENSOCUG00000023317	.	BOTH
1	194177810	194177810	G	A	intergenic	TMEM109;LARK	dist=628457;dist=99894	exonic	ENSOCUG00000023317	.	intergenic	TMEM109;LARK	dist=628457;dist=99894	exonic	ENSOCUG00000023317	.	BOTH
1	194177915	194177915	C	T	intergenic	TMEM109;LARK	dist=628562;dist=99789	exonic	ENSOCUG00000023317	.	intergenic	TMEM109;LARK	dist=628562;dist=99789	exonic	ENSOCUG00000023317	.	BOTH
1	194178157	194178157	A	G	intergenic	TMEM109;LARK	dist=628804;dist=99547	exonic	ENSOCUG00000023317	.	intergenic	TMEM109;LARK	dist=628804;dist=99547	exonic	ENSOCUG00000023317	.	BOTH
1	194178881	194178881	T	C	intergenic	TMEM109;LARK	dist=629528;dist=98823	exonic	ENSOCUG00000023317	.	intergenic	TMEM109;LARK	dist=629528;dist=98823	exonic	ENSOCUG00000023317	.	BOTH
1	194179145	194179145	T	C	intergenic	TMEM109;LARK	dist=629792;dist=98559	exonic	ENSOCUG00000023317	.	intergenic	TMEM109;LARK	dist=629792;dist=98559	exonic	ENSOCUG00000023317	.	BOTH
1	194180177	194180177	T	C	intergenic	TMEM109;LARK	dist=630824;dist=97527	exonic	ENSOCUG00000023317	.	intergenic	TMEM109;LARK	dist=630824;dist=97527	exonic	ENSOCUG00000023317	.	BOTH
1	194181826	194181826	G	A	intergenic	TMEM109;LARK	dist=632473;dist=95878	exonic	ENSOCUG00000013700	.	intergenic	TMEM109;LARK	dist=632473;dist=95878	exonic	ENSOCUG00000013700	.	BOTH
1	194184353	194184353	C	G	intergenic	TMEM109;LARK	dist=635000;dist=93351	exonic	ENSOCUG00000013700	.	intergenic	TMEM109;LARK	dist=635000;dist=93351	exonic	ENSOCUG00000013700	.	BOTH
1	194200439	194200439	G	A	intergenic	TMEM109;LARK	dist=651086;dist=77265	exonic	ENSOCUG00000013823	.	intergenic	TMEM109;LARK	dist=651086;dist=77265	exonic	ENSOCUG00000013823	.	BOTH
1	194209279	194209279	T	C	intergenic	TMEM109;LARK	dist=659926;dist=68425	exonic	ENSOCUG00000013823	.	intergenic	TMEM109;LARK	dist=659926;dist=68425	exonic	ENSOCUG00000013823	.	BOTH
1	194285803	194285803	C	T	exonic	LARK	.	exonic	ENSOCUG00000006695	.	exonic	LARK	.	exonic	ENSOCUG00000006695	.	BOTH
1	194293259	194293259	C	T	intergenic	LARK;PPP1CA	dist=6456;dist=541906	exonic	ENSOCUG00000014485	.	intergenic	LARK;PPP1CA	dist=6456;dist=541906	exonic	ENSOCUG00000014485	.	BOTH
1	194448243	194448243	A	C	intergenic	LARK;PPP1CA	dist=161440;dist=386922	exonic	ENSOCUG00000000078	.	intergenic	LARK;PPP1CA	dist=161440;dist=386922	exonic	ENSOCUG00000000078	.	BOTH
1	194724906	194724906	G	A	intergenic	LARK;PPP1CA	dist=438103;dist=110259	exonic	ENSOCUG00000009988	.	intergenic	LARK;PPP1CA	dist=438103;dist=110259	exonic	ENSOCUG00000009988	.	BOTH
1	194834448	194834448	A	G	downstream	PPP1CA	dist=717	exonic	ENSOCUG00000024015	.	downstream	PPP1CA	dist=717	exonic	ENSOCUG00000024015	.	BOTH
1	19887878	19887878	C	G	intergenic	TPM2;ACO1	dist=1637638;dist=1140676	exonic	ENSOCUG00000002573	.	intergenic	TPM2;ACO1	dist=1637638;dist=1140676	exonic	ENSOCUG00000002573	.	BOTH
1	20027145	20027145	C	T	intergenic	TPM2;ACO1	dist=1776905;dist=1001409	exonic	ENSOCUG00000017852	.	intergenic	TPM2;ACO1	dist=1776905;dist=1001409	exonic	ENSOCUG00000017852	.	BOTH
1	20028038	20028038	T	C	intergenic	TPM2;ACO1	dist=1777798;dist=1000516	exonic	ENSOCUG00000017852	.	intergenic	TPM2;ACO1	dist=1777798;dist=1000516	exonic	ENSOCUG00000017852	.	BOTH
1	20028232	20028232	T	C	intergenic	TPM2;ACO1	dist=1777992;dist=1000322	exonic	ENSOCUG00000017852	.	intergenic	TPM2;ACO1	dist=1777992;dist=1000322	exonic	ENSOCUG00000017852	.	BOTH
1	20151087	20151087	A	G	intergenic	TPM2;ACO1	dist=1900847;dist=877467	exonic	ENSOCUG00000008957	.	intergenic	TPM2;ACO1	dist=1900847;dist=877467	exonic	ENSOCUG00000008957	.	BOTH
1	20151447	20151447	G	A	intergenic	TPM2;ACO1	dist=1901207;dist=877107	exonic	ENSOCUG00000008957	.	intergenic	TPM2;ACO1	dist=1901207;dist=877107	exonic	ENSOCUG00000008957	.	BOTH
1	20151498	20151498	A	G	intergenic	TPM2;ACO1	dist=1901258;dist=877056	exonic	ENSOCUG00000008957	.	intergenic	TPM2;ACO1	dist=1901258;dist=877056	exonic	ENSOCUG00000008957	.	BOTH
1	20171470	20171470	A	G	intergenic	TPM2;ACO1	dist=1921230;dist=857084	exonic	ENSOCUG00000008948	.	intergenic	TPM2;ACO1	dist=1921230;dist=857084	exonic	ENSOCUG00000008948	.	BOTH
1	21005047	21005047	G	C	intergenic	NONE;ACO1	dist=NONE;dist=23507	exonic	ENSOCUG00000004710	.	intergenic	NONE;ACO1	dist=NONE;dist=23507	exonic	ENSOCUG00000004710	.	BOTH
1	21039029	21039029	G	T	exonic	ACO1	.	exonic	ENSOCUG00000015960	.	exonic	ACO1	.	exonic	ENSOCUG00000015960	.	BOTH
1	21039043	21039043	A	G	exonic	ACO1	.	exonic	ENSOCUG00000015960	.	exonic	ACO1	.	exonic	ENSOCUG00000015960	.	BOTH
1	21044247	21044247	T	G	exonic	ACO1	.	exonic	ENSOCUG00000015960	.	exonic	ACO1	.	exonic	ENSOCUG00000015960	.	BOTH
1	21047543	21047543	G	A	exonic	ACO1	.	exonic	ENSOCUG00000015960	.	exonic	ACO1	.	exonic	ENSOCUG00000015960	.	BOTH
1	21047573	21047573	T	C	exonic	ACO1	.	exonic	ENSOCUG00000015960	.	exonic	ACO1	.	exonic	ENSOCUG00000015960	.	BOTH
1	21055099	21055099	A	G	exonic	ACO1	.	exonic	ENSOCUG00000015960	.	exonic	ACO1	.	exonic	ENSOCUG00000015960	.	BOTH
1	21055183	21055183	T	C	exonic	ACO1	.	exonic	ENSOCUG00000015960	.	exonic	ACO1	.	exonic	ENSOCUG00000015960	.	BOTH
1	21055207	21055207	C	T	exonic	ACO1	.	exonic	ENSOCUG00000015960	.	exonic	ACO1	.	exonic	ENSOCUG00000015960	.	BOTH
1	21064480	21064480	C	T	exonic	ACO1	.	exonic	ENSOCUG00000015960	.	exonic	ACO1	.	exonic	ENSOCUG00000015960	.	BOTH
1	21067465	21067465	T	C	exonic	ACO1	.	exonic	ENSOCUG00000015960	.	exonic	ACO1	.	exonic	ENSOCUG00000015960	.	BOTH
1	2506907	2506907	T	C	intergenic	PTGR1;AKAP2	dist=782412;dist=501924	exonic	ENSOCUG00000017885	.	intergenic	PTGR1;AKAP2	dist=782412;dist=501924	exonic	ENSOCUG00000017885	.	BOTH
1	2525167	2525167	A	C	intergenic	PTGR1;AKAP2	dist=800672;dist=483664	exonic	ENSOCUG00000017885	.	intergenic	PTGR1;AKAP2	dist=800672;dist=483664	exonic	ENSOCUG00000017885	.	BOTH
1	26785723	26785723	A	G	intergenic	MIR872;NONE	dist=233913;dist=NONE	exonic	ENSOCUG00000003706	.	intergenic	MIR872;NONE	dist=233913;dist=NONE	exonic	ENSOCUG00000003706	.	BOTH
1	26785788	26785788	T	C	intergenic	MIR872;NONE	dist=233978;dist=NONE	exonic	ENSOCUG00000003706	.	intergenic	MIR872;NONE	dist=233978;dist=NONE	exonic	ENSOCUG00000003706	.	BOTH
1	26785792	26785792	A	G	intergenic	MIR872;NONE	dist=233982;dist=NONE	exonic	ENSOCUG00000003706	.	intergenic	MIR872;NONE	dist=233982;dist=NONE	exonic	ENSOCUG00000003706	.	BOTH
1	2685921	2685921	C	G	intergenic	PTGR1;AKAP2	dist=961426;dist=322910	exonic	ENSOCUG00000016227	.	intergenic	PTGR1;AKAP2	dist=961426;dist=322910	exonic	ENSOCUG00000016227	.	BOTH
1	2689185	2689185	G	A	intergenic	PTGR1;AKAP2	dist=964690;dist=319646	exonic	ENSOCUG00000016227	.	intergenic	PTGR1;AKAP2	dist=964690;dist=319646	exonic	ENSOCUG00000016227	.	BOTH
1	2804458	2804458	T	C	intergenic	PTGR1;AKAP2	dist=1079963;dist=204373	exonic	ENSOCUG00000016227	.	intergenic	PTGR1;AKAP2	dist=1079963;dist=204373	exonic	ENSOCUG00000016227	.	BOTH
1	2819554	2819554	T	C	intergenic	PTGR1;AKAP2	dist=1095059;dist=189277	exonic	ENSOCUG00000016227	.	intergenic	PTGR1;AKAP2	dist=1095059;dist=189277	exonic	ENSOCUG00000016227	.	BOTH
1	2819934	2819934	G	A	intergenic	PTGR1;AKAP2	dist=1095439;dist=188897	exonic	ENSOCUG00000016227	.	intergenic	PTGR1;AKAP2	dist=1095439;dist=188897	exonic	ENSOCUG00000016227	.	BOTH
1	2820001	2820001	G	T	intergenic	PTGR1;AKAP2	dist=1095506;dist=188830	exonic	ENSOCUG00000016227	.	intergenic	PTGR1;AKAP2	dist=1095506;dist=188830	exonic	ENSOCUG00000016227	.	BOTH
1	2820129	2820129	G	A	intergenic	PTGR1;AKAP2	dist=1095634;dist=188702	exonic	ENSOCUG00000016227	.	intergenic	PTGR1;AKAP2	dist=1095634;dist=188702	exonic	ENSOCUG00000016227	.	BOTH
1	2825006	2825006	A	G	intergenic	PTGR1;AKAP2	dist=1100511;dist=183825	exonic	ENSOCUG00000016227	.	intergenic	PTGR1;AKAP2	dist=1100511;dist=183825	exonic	ENSOCUG00000016227	.	BOTH
1	2825349	2825349	C	T	intergenic	PTGR1;AKAP2	dist=1100854;dist=183482	exonic	ENSOCUG00000016227	.	intergenic	PTGR1;AKAP2	dist=1100854;dist=183482	exonic	ENSOCUG00000016227	.	BOTH
1	2836119	2836119	G	C	intergenic	PTGR1;AKAP2	dist=1111624;dist=172712	exonic	ENSOCUG00000016227	.	intergenic	PTGR1;AKAP2	dist=1111624;dist=172712	exonic	ENSOCUG00000016227	.	BOTH
1	2840271	2840271	A	G	intergenic	PTGR1;AKAP2	dist=1115776;dist=168560	exonic	ENSOCUG00000016227	.	intergenic	PTGR1;AKAP2	dist=1115776;dist=168560	exonic	ENSOCUG00000016227	.	BOTH
1	2845241	2845241	G	A	intergenic	PTGR1;AKAP2	dist=1120746;dist=163590	exonic	ENSOCUG00000016227	.	intergenic	PTGR1;AKAP2	dist=1120746;dist=163590	exonic	ENSOCUG00000016227	.	BOTH
1	31938297	31938297	G	A	intergenic	NONE;MIR31	dist=NONE;dist=303717	exonic	ENSOCUG00000012289	.	intergenic	NONE;MIR31	dist=NONE;dist=303717	exonic	ENSOCUG00000012289	.	BOTH
1	31943055	31943055	C	T	intergenic	NONE;MIR31	dist=NONE;dist=298959	exonic	ENSOCUG00000012289	.	intergenic	NONE;MIR31	dist=NONE;dist=298959	exonic	ENSOCUG00000012289	.	BOTH
1	32802324	32802324	G	A	intergenic	MIR31;MIR491	dist=560252;dist=342642	exonic	ENSOCUG00000006192	.	intergenic	MIR31;MIR491	dist=560252;dist=342642	exonic	ENSOCUG00000006192	.	BOTH
1	32943675	32943675	C	T	intergenic	MIR31;MIR491	dist=701603;dist=201291	exonic	ENSOCUG00000006192	.	intergenic	MIR31;MIR491	dist=701603;dist=201291	exonic	ENSOCUG00000006192	.	BOTH
1	34536267	34536267	G	A	intergenic	MIR491;SH3GL2	dist=1391246;dist=1693733	exonic	ENSOCUG00000003320	.	intergenic	MIR491;SH3GL2	dist=1391246;dist=1693733	exonic	ENSOCUG00000003320	.	BOTH
1	34536312	34536312	A	T	intergenic	MIR491;SH3GL2	dist=1391291;dist=1693688	exonic	ENSOCUG00000003320	.	intergenic	MIR491;SH3GL2	dist=1391291;dist=1693688	exonic	ENSOCUG00000003320	.	BOTH
1	34559502	34559502	A	G	intergenic	MIR491;SH3GL2	dist=1414481;dist=1670498	exonic	ENSOCUG00000003320	.	intergenic	MIR491;SH3GL2	dist=1414481;dist=1670498	exonic	ENSOCUG00000003320	.	BOTH
1	34559561	34559561	A	G	intergenic	MIR491;SH3GL2	dist=1414540;dist=1670439	exonic	ENSOCUG00000003320	.	intergenic	MIR491;SH3GL2	dist=1414540;dist=1670439	exonic	ENSOCUG00000003320	.	BOTH
1	34559624	34559624	G	T	intergenic	MIR491;SH3GL2	dist=1414603;dist=1670376	exonic	ENSOCUG00000003320	.	intergenic	MIR491;SH3GL2	dist=1414603;dist=1670376	exonic	ENSOCUG00000003320	.	BOTH
1	34559929	34559929	A	G	intergenic	MIR491;SH3GL2	dist=1414908;dist=1670071	exonic	ENSOCUG00000003320	.	intergenic	MIR491;SH3GL2	dist=1414908;dist=1670071	exonic	ENSOCUG00000003320	.	BOTH
1	34560045	34560045	C	A	intergenic	MIR491;SH3GL2	dist=1415024;dist=1669955	exonic	ENSOCUG00000003320	.	intergenic	MIR491;SH3GL2	dist=1415024;dist=1669955	exonic	ENSOCUG00000003320	.	BOTH
1	34560136	34560136	A	G	intergenic	MIR491;SH3GL2	dist=1415115;dist=1669864	exonic	ENSOCUG00000003320	.	intergenic	MIR491;SH3GL2	dist=1415115;dist=1669864	exonic	ENSOCUG00000003320	.	BOTH
1	34560273	34560273	T	C	intergenic	MIR491;SH3GL2	dist=1415252;dist=1669727	exonic	ENSOCUG00000003320	.	intergenic	MIR491;SH3GL2	dist=1415252;dist=1669727	exonic	ENSOCUG00000003320	.	BOTH
1	34564042	34564042	A	G	intergenic	MIR491;SH3GL2	dist=1419021;dist=1665958	exonic	ENSOCUG00000003320	.	intergenic	MIR491;SH3GL2	dist=1419021;dist=1665958	exonic	ENSOCUG00000003320	.	BOTH
1	34570709	34570709	A	T	intergenic	MIR491;SH3GL2	dist=1425688;dist=1659291	exonic	ENSOCUG00000003320	.	intergenic	MIR491;SH3GL2	dist=1425688;dist=1659291	exonic	ENSOCUG00000003320	.	BOTH
1	34570775	34570775	G	A	intergenic	MIR491;SH3GL2	dist=1425754;dist=1659225	exonic	ENSOCUG00000003320	.	intergenic	MIR491;SH3GL2	dist=1425754;dist=1659225	exonic	ENSOCUG00000003320	.	BOTH
1	34572504	34572504	T	C	intergenic	MIR491;SH3GL2	dist=1427483;dist=1657496	exonic	ENSOCUG00000003320	.	intergenic	MIR491;SH3GL2	dist=1427483;dist=1657496	exonic	ENSOCUG00000003320	.	BOTH
1	34592075	34592075	T	C	intergenic	MIR491;SH3GL2	dist=1447054;dist=1637925	exonic	ENSOCUG00000003320	.	intergenic	MIR491;SH3GL2	dist=1447054;dist=1637925	exonic	ENSOCUG00000003320	.	BOTH
1	34624874	34624874	G	C	intergenic	MIR491;SH3GL2	dist=1479853;dist=1605126	exonic	ENSOCUG00000003320	.	intergenic	MIR491;SH3GL2	dist=1479853;dist=1605126	exonic	ENSOCUG00000003320	.	BOTH
1	36579906	36579906	T	C	intergenic	SH3GL2;NONE	dist=118431;dist=NONE	exonic	ENSOCUG00000002551	.	intergenic	SH3GL2;NONE	dist=118431;dist=NONE	exonic	ENSOCUG00000002551	.	BOTH
1	37307218	37307218	G	A	intergenic	SH3GL2;NONE	dist=845743;dist=NONE	exonic	ENSOCUG00000004460	.	intergenic	SH3GL2;NONE	dist=845743;dist=NONE	exonic	ENSOCUG00000004460	.	BOTH
1	37602561	37602561	T	C	intergenic	SH3GL2;NONE	dist=1141086;dist=NONE	exonic	ENSOCUG00000004460	.	intergenic	SH3GL2;NONE	dist=1141086;dist=NONE	exonic	ENSOCUG00000004460	.	BOTH
1	37603068	37603068	T	C	intergenic	SH3GL2;NONE	dist=1141593;dist=NONE	exonic	ENSOCUG00000004460	.	intergenic	SH3GL2;NONE	dist=1141593;dist=NONE	exonic	ENSOCUG00000004460	.	BOTH
1	37603893	37603893	T	C	intergenic	SH3GL2;NONE	dist=1142418;dist=NONE	exonic	ENSOCUG00000004460	.	intergenic	SH3GL2;NONE	dist=1142418;dist=NONE	exonic	ENSOCUG00000004460	.	BOTH
1	38582144	38582144	C	T	intergenic	NONE;NONE	dist=NONE;dist=NONE	exonic	ENSOCUG00000009315	.	intergenic	NONE;NONE	dist=NONE;dist=NONE	exonic	ENSOCUG00000009315	.	BOTH
1	38613927	38613927	G	A	intergenic	NONE;NONE	dist=NONE;dist=NONE	exonic	ENSOCUG00000009315	.	intergenic	NONE;NONE	dist=NONE;dist=NONE	exonic	ENSOCUG00000009315	.	BOTH
1	38614773	38614773	C	T	intergenic	NONE;NONE	dist=NONE;dist=NONE	exonic	ENSOCUG00000009315	.	intergenic	NONE;NONE	dist=NONE;dist=NONE	exonic	ENSOCUG00000009315	.	BOTH
1	38614936	38614936	A	G	intergenic	NONE;NONE	dist=NONE;dist=NONE	exonic	ENSOCUG00000009315	.	intergenic	NONE;NONE	dist=NONE;dist=NONE	exonic	ENSOCUG00000009315	.	BOTH
1	38863644	38863644	A	G	intergenic	NONE;NONE	dist=NONE;dist=NONE	exonic	ENSOCUG00000010656	.	intergenic	NONE;NONE	dist=NONE;dist=NONE	exonic	ENSOCUG00000010656	.	BOTH
1	38869528	38869528	G	A	intergenic	NONE;NONE	dist=NONE;dist=NONE	exonic	ENSOCUG00000010656	.	intergenic	NONE;NONE	dist=NONE;dist=NONE	exonic	ENSOCUG00000010656	.	BOTH
1	38889668	38889668	A	G	intergenic	NONE;NONE	dist=NONE;dist=NONE	exonic	ENSOCUG00000010656	.	intergenic	NONE;NONE	dist=NONE;dist=NONE	exonic	ENSOCUG00000010656	.	BOTH
1	40924102	40924102	A	G	intergenic	NONE;TYRP1	dist=NONE;dist=421549	exonic	ENSOCUG00000004401	.	intergenic	NONE;TYRP1	dist=NONE;dist=421549	exonic	ENSOCUG00000004401	.	BOTH
1	40927548	40927548	C	A	intergenic	NONE;TYRP1	dist=NONE;dist=418103	exonic	ENSOCUG00000004401	.	intergenic	NONE;TYRP1	dist=NONE;dist=418103	exonic	ENSOCUG00000004401	.	BOTH
1	40928779	40928779	T	C	intergenic	NONE;TYRP1	dist=NONE;dist=416872	exonic	ENSOCUG00000004401	.	intergenic	NONE;TYRP1	dist=NONE;dist=416872	exonic	ENSOCUG00000004401	.	BOTH
1	40928791	40928791	C	T	intergenic	NONE;TYRP1	dist=NONE;dist=416860	exonic	ENSOCUG00000004401	.	intergenic	NONE;TYRP1	dist=NONE;dist=416860	exonic	ENSOCUG00000004401	.	BOTH
1	40928794	40928794	C	T	intergenic	NONE;TYRP1	dist=NONE;dist=416857	exonic	ENSOCUG00000004401	.	intergenic	NONE;TYRP1	dist=NONE;dist=416857	exonic	ENSOCUG00000004401	.	BOTH
1	40928815	40928815	G	A	intergenic	NONE;TYRP1	dist=NONE;dist=416836	exonic	ENSOCUG00000004401	.	intergenic	NONE;TYRP1	dist=NONE;dist=416836	exonic	ENSOCUG00000004401	.	BOTH
1	4234230	4234230	C	G	exonic	ELP1	.	UTR5	ENSOCUG00000001868	ENSOCUT00000001874.3:c.-2938C>G	exonic	ELP1	.	UTR5	ENSOCUG00000001868	ENSOCUT00000001874.3:c.-2938C>G	BOTH
1	4234242	4234242	G	A	exonic	ELP1	.	UTR5	ENSOCUG00000001868	ENSOCUT00000001874.3:c.-2926G>A	exonic	ELP1	.	UTR5	ENSOCUG00000001868	ENSOCUT00000001874.3:c.-2926G>A	BOTH
1	4234249	4234249	A	T	exonic	ELP1	.	UTR5	ENSOCUG00000001868	ENSOCUT00000001874.3:c.-2919A>T	exonic	ELP1	.	UTR5	ENSOCUG00000001868	ENSOCUT00000001874.3:c.-2919A>T	BOTH
1	4234265	4234265	T	G	exonic	ELP1	.	UTR5	ENSOCUG00000001868	ENSOCUT00000001874.3:c.-2903T>G	exonic	ELP1	.	UTR5	ENSOCUG00000001868	ENSOCUT00000001874.3:c.-2903T>G	BOTH
1	4234266	4234266	T	G	exonic	ELP1	.	UTR5	ENSOCUG00000001868	ENSOCUT00000001874.3:c.-2902T>G	exonic	ELP1	.	UTR5	ENSOCUG00000001868	ENSOCUT00000001874.3:c.-2902T>G	BOTH
1	47332590	47332590	A	G	intergenic	NONE;RLN1	dist=NONE;dist=1539118	exonic	ENSOCUG00000006819	.	intergenic	NONE;RLN1	dist=NONE;dist=1539118	exonic	ENSOCUG00000006819	.	BOTH
1	47706131	47706131	G	A	intergenic	NONE;RLN1	dist=NONE;dist=1165577	exonic	ENSOCUG00000000518	.	intergenic	NONE;RLN1	dist=NONE;dist=1165577	exonic	ENSOCUG00000000518	.	BOTH
1	47924588	47924588	C	T	intergenic	NONE;RLN1	dist=NONE;dist=947120	exonic	ENSOCUG00000013813	.	intergenic	NONE;RLN1	dist=NONE;dist=947120	exonic	ENSOCUG00000013813	.	BOTH
1	48139542	48139542	T	C	intergenic	NONE;RLN1	dist=NONE;dist=732166	exonic	ENSOCUG00000008471	.	intergenic	NONE;RLN1	dist=NONE;dist=732166	exonic	ENSOCUG00000008471	.	BOTH
1	48206327	48206327	A	G	intergenic	NONE;RLN1	dist=NONE;dist=665381	exonic	ENSOCUG00000011554	.	intergenic	NONE;RLN1	dist=NONE;dist=665381	exonic	ENSOCUG00000011554	.	BOTH
1	48261146	48261146	G	A	intergenic	NONE;RLN1	dist=NONE;dist=610562	exonic	ENSOCUG00000016474	.	intergenic	NONE;RLN1	dist=NONE;dist=610562	exonic	ENSOCUG00000016474	.	BOTH
1	48400415	48400415	A	G	intergenic	NONE;RLN1	dist=NONE;dist=471293	exonic	ENSOCUG00000010108	.	intergenic	NONE;RLN1	dist=NONE;dist=471293	exonic	ENSOCUG00000010108	.	BOTH
1	49088676	49088676	T	A	intergenic	RLN1;MIR101-2	dist=178402;dist=295995	exonic	ENSOCUG00000016853	.	intergenic	RLN1;MIR101-2	dist=178402;dist=295995	exonic	ENSOCUG00000016853	.	BOTH
1	49092825	49092825	T	C	intergenic	RLN1;MIR101-2	dist=182551;dist=291846	exonic	ENSOCUG00000016853	.	intergenic	RLN1;MIR101-2	dist=182551;dist=291846	exonic	ENSOCUG00000016853	.	BOTH
1	49373060	49373060	C	T	intergenic	RLN1;MIR101-2	dist=462786;dist=11611	exonic	ENSOCUG00000008161	.	intergenic	RLN1;MIR101-2	dist=462786;dist=11611	exonic	ENSOCUG00000008161	.	BOTH
1	49402400	49402400	G	C	intergenic	MIR101-2;AK3	dist=17671;dist=98820	exonic	ENSOCUG00000008161	.	intergenic	MIR101-2;AK3	dist=17671;dist=98820	exonic	ENSOCUG00000008161	.	BOTH
1	49403469	49403469	C	T	intergenic	MIR101-2;AK3	dist=18740;dist=97751	exonic	ENSOCUG00000008161	.	intergenic	MIR101-2;AK3	dist=18740;dist=97751	exonic	ENSOCUG00000008161	.	BOTH
1	49518958	49518958	T	C	exonic	AK3	.	exonic	ENSOCUG00000011411	.	exonic	AK3	.	exonic	ENSOCUG00000011411	.	BOTH
1	51649582	51649582	G	A	intergenic	SLC1A1;VLDLR	dist=1880975;dist=201907	exonic	ENSOCUG00000004189	.	intergenic	SLC1A1;VLDLR	dist=1880975;dist=201907	exonic	ENSOCUG00000004189	.	BOTH
1	51657540	51657540	G	A	intergenic	SLC1A1;VLDLR	dist=1888933;dist=193949	exonic	ENSOCUG00000004189	.	intergenic	SLC1A1;VLDLR	dist=1888933;dist=193949	exonic	ENSOCUG00000004189	.	BOTH
1	51681495	51681495	A	T	intergenic	SLC1A1;VLDLR	dist=1912888;dist=169994	exonic	ENSOCUG00000004189	.	intergenic	SLC1A1;VLDLR	dist=1912888;dist=169994	exonic	ENSOCUG00000004189	.	BOTH
1	52323694	52323694	A	G	intergenic	VLDLR;NONE	dist=436992;dist=NONE	exonic	ENSOCUG00000006320	.	intergenic	VLDLR;NONE	dist=436992;dist=NONE	exonic	ENSOCUG00000006320	.	BOTH
1	52432196	52432196	T	C	intergenic	VLDLR;NONE	dist=545494;dist=NONE	exonic	ENSOCUG00000006320	.	intergenic	VLDLR;NONE	dist=545494;dist=NONE	exonic	ENSOCUG00000006320	.	BOTH
1	52433128	52433128	G	A	intergenic	VLDLR;NONE	dist=546426;dist=NONE	exonic	ENSOCUG00000006320	.	intergenic	VLDLR;NONE	dist=546426;dist=NONE	exonic	ENSOCUG00000006320	.	BOTH
1	52433161	52433161	G	A	intergenic	VLDLR;NONE	dist=546459;dist=NONE	exonic	ENSOCUG00000006320	.	intergenic	VLDLR;NONE	dist=546459;dist=NONE	exonic	ENSOCUG00000006320	.	BOTH
1	52497707	52497707	T	C	intergenic	VLDLR;NONE	dist=611005;dist=NONE	exonic	ENSOCUG00000006320	.	intergenic	VLDLR;NONE	dist=611005;dist=NONE	exonic	ENSOCUG00000006320	.	BOTH
1	52497710	52497710	T	C	intergenic	VLDLR;NONE	dist=611008;dist=NONE	exonic	ENSOCUG00000006320	.	intergenic	VLDLR;NONE	dist=611008;dist=NONE	exonic	ENSOCUG00000006320	.	BOTH
1	52504187	52504187	A	G	intergenic	VLDLR;NONE	dist=617485;dist=NONE	exonic	ENSOCUG00000006320	.	intergenic	VLDLR;NONE	dist=617485;dist=NONE	exonic	ENSOCUG00000006320	.	BOTH
1	53903501	53903501	C	A	intergenic	NONE;NONE	dist=NONE;dist=NONE	exonic	ENSOCUG00000004753	.	intergenic	NONE;NONE	dist=NONE;dist=NONE	exonic	ENSOCUG00000004753	.	BOTH
1	53903540	53903540	C	T	intergenic	NONE;NONE	dist=NONE;dist=NONE	exonic	ENSOCUG00000004753	.	intergenic	NONE;NONE	dist=NONE;dist=NONE	exonic	ENSOCUG00000004753	.	BOTH
1	53903574	53903574	G	A	intergenic	NONE;NONE	dist=NONE;dist=NONE	exonic	ENSOCUG00000004753	.	intergenic	NONE;NONE	dist=NONE;dist=NONE	exonic	ENSOCUG00000004753	.	BOTH
1	53923329	53923329	C	T	intergenic	NONE;NONE	dist=NONE;dist=NONE	exonic	ENSOCUG00000004753	.	intergenic	NONE;NONE	dist=NONE;dist=NONE	exonic	ENSOCUG00000004753	.	BOTH
1	55505451	55505451	T	C	intergenic	NONE;MIR204	dist=NONE;dist=1576313	exonic	ENSOCUG00000013019	.	intergenic	NONE;MIR204	dist=NONE;dist=1576313	exonic	ENSOCUG00000013019	.	BOTH
1	55508813	55508813	C	A	intergenic	NONE;MIR204	dist=NONE;dist=1572951	exonic	ENSOCUG00000013019	.	intergenic	NONE;MIR204	dist=NONE;dist=1572951	exonic	ENSOCUG00000013019	.	BOTH
1	55508843	55508843	C	T	intergenic	NONE;MIR204	dist=NONE;dist=1572921	exonic	ENSOCUG00000013019	.	intergenic	NONE;MIR204	dist=NONE;dist=1572921	exonic	ENSOCUG00000013019	.	BOTH
1	55514183	55514183	A	G	intergenic	NONE;MIR204	dist=NONE;dist=1567581	exonic	ENSOCUG00000013019	.	intergenic	NONE;MIR204	dist=NONE;dist=1567581	exonic	ENSOCUG00000013019	.	BOTH
1	55514244	55514244	C	T	intergenic	NONE;MIR204	dist=NONE;dist=1567520	exonic	ENSOCUG00000013019	.	intergenic	NONE;MIR204	dist=NONE;dist=1567520	exonic	ENSOCUG00000013019	.	BOTH
1	55514483	55514483	C	T	intergenic	NONE;MIR204	dist=NONE;dist=1567281	exonic	ENSOCUG00000013019	.	intergenic	NONE;MIR204	dist=NONE;dist=1567281	exonic	ENSOCUG00000013019	.	BOTH
1	55531536	55531536	C	G	intergenic	NONE;MIR204	dist=NONE;dist=1550228	exonic	ENSOCUG00000013019	.	intergenic	NONE;MIR204	dist=NONE;dist=1550228	exonic	ENSOCUG00000013019	.	BOTH
1	55551608	55551608	G	A	intergenic	NONE;MIR204	dist=NONE;dist=1530156	exonic	ENSOCUG00000013019	.	intergenic	NONE;MIR204	dist=NONE;dist=1530156	exonic	ENSOCUG00000013019	.	BOTH
1	55680502	55680502	T	G	intergenic	NONE;MIR204	dist=NONE;dist=1401262	exonic	ENSOCUG00000013503	.	intergenic	NONE;MIR204	dist=NONE;dist=1401262	exonic	ENSOCUG00000013503	.	BOTH
1	55683742	55683742	C	T	intergenic	NONE;MIR204	dist=NONE;dist=1398022	exonic	ENSOCUG00000013503	.	intergenic	NONE;MIR204	dist=NONE;dist=1398022	exonic	ENSOCUG00000013503	.	BOTH
1	55687013	55687013	A	G	intergenic	NONE;MIR204	dist=NONE;dist=1394751	exonic	ENSOCUG00000013503	.	intergenic	NONE;MIR204	dist=NONE;dist=1394751	exonic	ENSOCUG00000013503	.	BOTH
1	56462128	56462128	G	T	intergenic	NONE;MIR204	dist=NONE;dist=619636	exonic	ENSOCUG00000000271	.	intergenic	NONE;MIR204	dist=NONE;dist=619636	exonic	ENSOCUG00000000271	.	BOTH
1	56668103	56668103	A	G	intergenic	NONE;MIR204	dist=NONE;dist=413661	exonic	ENSOCUG00000006343	.	intergenic	NONE;MIR204	dist=NONE;dist=413661	exonic	ENSOCUG00000006343	.	BOTH
1	56668136	56668136	A	G	intergenic	NONE;MIR204	dist=NONE;dist=413628	exonic	ENSOCUG00000006343	.	intergenic	NONE;MIR204	dist=NONE;dist=413628	exonic	ENSOCUG00000006343	.	BOTH
1	5666967	5666967	C	G	intergenic	ELP1;NONE	dist=1363207;dist=NONE	exonic	ENSOCUG00000005904	.	intergenic	ELP1;NONE	dist=1363207;dist=NONE	exonic	ENSOCUG00000005904	.	BOTH
1	5666968	5666968	T	C	intergenic	ELP1;NONE	dist=1363208;dist=NONE	exonic	ENSOCUG00000005904	.	intergenic	ELP1;NONE	dist=1363208;dist=NONE	exonic	ENSOCUG00000005904	.	BOTH
1	59698763	59698763	T	G	exonic	ANXA1	.	exonic	ENSOCUG00000015493	.	exonic	ANXA1	.	exonic	ENSOCUG00000015493	.	BOTH
1	66277346	66277346	T	C	intergenic	PSAT1;NONE	dist=1549277;dist=NONE	exonic	ENSOCUG00000011891	.	intergenic	PSAT1;NONE	dist=1549277;dist=NONE	exonic	ENSOCUG00000011891	.	BOTH
1	66277514	66277514	C	T	intergenic	PSAT1;NONE	dist=1549445;dist=NONE	exonic	ENSOCUG00000011891	.	intergenic	PSAT1;NONE	dist=1549445;dist=NONE	exonic	ENSOCUG00000011891	.	BOTH
1	66278454	66278454	G	A	intergenic	PSAT1;NONE	dist=1550385;dist=NONE	exonic	ENSOCUG00000011891	.	intergenic	PSAT1;NONE	dist=1550385;dist=NONE	exonic	ENSOCUG00000011891	.	BOTH
1	66278469	66278469	T	C	intergenic	PSAT1;NONE	dist=1550400;dist=NONE	exonic	ENSOCUG00000011891	.	intergenic	PSAT1;NONE	dist=1550400;dist=NONE	exonic	ENSOCUG00000011891	.	BOTH
1	66280246	66280246	C	T	intergenic	PSAT1;NONE	dist=1552177;dist=NONE	exonic	ENSOCUG00000011891	.	intergenic	PSAT1;NONE	dist=1552177;dist=NONE	exonic	ENSOCUG00000011891	.	BOTH
1	66280697	66280697	T	C	intergenic	PSAT1;NONE	dist=1552628;dist=NONE	exonic	ENSOCUG00000011891	.	intergenic	PSAT1;NONE	dist=1552628;dist=NONE	exonic	ENSOCUG00000011891	.	BOTH
1	67462174	67462174	T	A	intergenic	NONE;NONE	dist=NONE;dist=NONE	exonic	ENSOCUG00000022657	.	intergenic	NONE;NONE	dist=NONE;dist=NONE	exonic	ENSOCUG00000022657	.	BOTH
1	67462183	67462183	T	C	intergenic	NONE;NONE	dist=NONE;dist=NONE	exonic	ENSOCUG00000022657	.	intergenic	NONE;NONE	dist=NONE;dist=NONE	exonic	ENSOCUG00000022657	.	BOTH
1	67462318	67462318	C	T	intergenic	NONE;NONE	dist=NONE;dist=NONE	exonic	ENSOCUG00000022657	.	intergenic	NONE;NONE	dist=NONE;dist=NONE	exonic	ENSOCUG00000022657	.	BOTH
1	67462354	67462354	C	T	intergenic	NONE;NONE	dist=NONE;dist=NONE	exonic	ENSOCUG00000022657	.	intergenic	NONE;NONE	dist=NONE;dist=NONE	exonic	ENSOCUG00000022657	.	BOTH
1	67462456	67462456	T	C	intergenic	NONE;NONE	dist=NONE;dist=NONE	exonic	ENSOCUG00000022657	.	intergenic	NONE;NONE	dist=NONE;dist=NONE	exonic	ENSOCUG00000022657	.	BOTH
1	68039641	68039641	G	A	intergenic	NONE;NONE	dist=NONE;dist=NONE	exonic	ENSOCUG00000000531	.	intergenic	NONE;NONE	dist=NONE;dist=NONE	exonic	ENSOCUG00000000531	.	BOTH
1	71037981	71037981	G	A	intergenic	OGN;MIRLET7A-1	dist=767846;dist=525912	exonic	ENSOCUG00000010598	.	intergenic	OGN;MIRLET7A-1	dist=767846;dist=525912	exonic	ENSOCUG00000010598	.	BOTH
1	71125600	71125600	T	C	intergenic	OGN;MIRLET7A-1	dist=855465;dist=438293	exonic	ENSOCUG00000010598	.	intergenic	OGN;MIRLET7A-1	dist=855465;dist=438293	exonic	ENSOCUG00000010598	.	BOTH
1	71180813	71180813	A	G	intergenic	OGN;MIRLET7A-1	dist=910678;dist=383080	exonic	ENSOCUG00000011530	.	intergenic	OGN;MIRLET7A-1	dist=910678;dist=383080	exonic	ENSOCUG00000011530	.	BOTH
1	72231927	72231927	G	A	intergenic	MIRLET7D;FBP2	dist=665330;dist=1319375	exonic	ENSOCUG00000007505	.	intergenic	MIRLET7D;FBP2	dist=665330;dist=1319375	exonic	ENSOCUG00000007505	.	BOTH
1	72278525	72278525	G	A	intergenic	MIRLET7D;FBP2	dist=711928;dist=1272777	exonic	ENSOCUG00000010949	.	intergenic	MIRLET7D;FBP2	dist=711928;dist=1272777	exonic	ENSOCUG00000010949	.	BOTH
1	72303339	72303339	A	G	intergenic	MIRLET7D;FBP2	dist=736742;dist=1247963	exonic	ENSOCUG00000010949	.	intergenic	MIRLET7D;FBP2	dist=736742;dist=1247963	exonic	ENSOCUG00000010949	.	BOTH
1	72340205	72340205	G	A	intergenic	MIRLET7D;FBP2	dist=773608;dist=1211097	exonic	ENSOCUG00000010949	.	intergenic	MIRLET7D;FBP2	dist=773608;dist=1211097	exonic	ENSOCUG00000010949	.	BOTH
1	72340284	72340284	G	A	intergenic	MIRLET7D;FBP2	dist=773687;dist=1211018	exonic	ENSOCUG00000010949	.	intergenic	MIRLET7D;FBP2	dist=773687;dist=1211018	exonic	ENSOCUG00000010949	.	BOTH
1	72346557	72346557	C	G	intergenic	MIRLET7D;FBP2	dist=779960;dist=1204745	exonic	ENSOCUG00000010949	.	intergenic	MIRLET7D;FBP2	dist=779960;dist=1204745	exonic	ENSOCUG00000010949	.	BOTH
1	73511206	73511206	A	T	intergenic	MIRLET7D;FBP2	dist=1944609;dist=40096	exonic	ENSOCUG00000017008	.	intergenic	MIRLET7D;FBP2	dist=1944609;dist=40096	exonic	ENSOCUG00000017008	.	BOTH
1	73551610	73551610	G	A	exonic	FBP2	.	exonic	ENSOCUG00000010583	.	exonic	FBP2	.	exonic	ENSOCUG00000010583	.	BOTH
1	73551631	73551631	C	A	exonic	FBP2	.	exonic	ENSOCUG00000010583	.	exonic	FBP2	.	exonic	ENSOCUG00000010583	.	BOTH
1	73556598	73556598	A	G	exonic	FBP2	.	exonic	ENSOCUG00000010583	.	exonic	FBP2	.	exonic	ENSOCUG00000010583	.	BOTH
1	73562605	73562605	G	A	exonic	FBP2	.	exonic	ENSOCUG00000010583	.	exonic	FBP2	.	exonic	ENSOCUG00000010583	.	BOTH
1	73574415	73574415	G	C	exonic	FBP2	.	exonic	ENSOCUG00000010583	.	exonic	FBP2	.	exonic	ENSOCUG00000010583	.	BOTH
1	73574448	73574448	G	A	exonic	FBP2	.	exonic	ENSOCUG00000010583	.	exonic	FBP2	.	exonic	ENSOCUG00000010583	.	BOTH
1	73578697	73578697	C	G	exonic	FBP2	.	exonic	ENSOCUG00000010583	.	exonic	FBP2	.	exonic	ENSOCUG00000010583	.	BOTH
1	73578700	73578700	T	A	exonic	FBP2	.	exonic	ENSOCUG00000010583	.	exonic	FBP2	.	exonic	ENSOCUG00000010583	.	BOTH
1	73578798	73578798	C	T	exonic	FBP2	.	exonic	ENSOCUG00000010583	.	exonic	FBP2	.	exonic	ENSOCUG00000010583	.	BOTH
1	73595726	73595726	C	T	intergenic	FBP2;MIR23B	dist=16879;dist=506432	exonic	ENSOCUG00000029295	.	intergenic	FBP2;MIR23B	dist=16879;dist=506432	exonic	ENSOCUG00000029295	.	BOTH
1	74112223	74112223	C	T	intergenic	MIR24-1;NONE	dist=9377;dist=NONE	exonic	ENSOCUG00000010476	.	intergenic	MIR24-1;NONE	dist=9377;dist=NONE	exonic	ENSOCUG00000010476	.	BOTH
1	74136395	74136395	C	T	intergenic	MIR24-1;NONE	dist=33549;dist=NONE	exonic	ENSOCUG00000010476	.	intergenic	MIR24-1;NONE	dist=33549;dist=NONE	exonic	ENSOCUG00000010476	.	BOTH
1	7440258	7440258	A	C	intergenic	NONE;NONE	dist=NONE;dist=NONE	exonic	ENSOCUG00000005809	.	intergenic	NONE;NONE	dist=NONE;dist=NONE	exonic	ENSOCUG00000005809	.	BOTH
1	7442660	7442660	T	C	intergenic	NONE;NONE	dist=NONE;dist=NONE	exonic	ENSOCUG00000005809	.	intergenic	NONE;NONE	dist=NONE;dist=NONE	exonic	ENSOCUG00000005809	.	BOTH
1	75739391	75739391	A	G	intergenic	MIR24-1;NONE	dist=1636545;dist=NONE	exonic	ENSOCUG00000008405	.	intergenic	MIR24-1;NONE	dist=1636545;dist=NONE	exonic	ENSOCUG00000008405	.	BOTH
1	76431947	76431947	T	C	intergenic	NONE;NONE	dist=NONE;dist=NONE	exonic	ENSOCUG00000016548	.	intergenic	NONE;NONE	dist=NONE;dist=NONE	exonic	ENSOCUG00000016548	.	BOTH
1	7698732	7698732	A	G	intergenic	NONE;NONE	dist=NONE;dist=NONE	exonic	ENSOCUG00000005946	.	intergenic	NONE;NONE	dist=NONE;dist=NONE	exonic	ENSOCUG00000005946	.	BOTH
1	77344350	77344350	C	T	intergenic	NONE;NONE	dist=NONE;dist=NONE	exonic	ENSOCUG00000024724	.	intergenic	NONE;NONE	dist=NONE;dist=NONE	exonic	ENSOCUG00000024724	.	BOTH
1	85676587	85676587	A	G	intergenic	NONE;NONE	dist=NONE;dist=NONE	exonic	ENSOCUG00000001730	.	intergenic	NONE;NONE	dist=NONE;dist=NONE	exonic	ENSOCUG00000001730	.	BOTH
1	86458186	86458186	C	T	intergenic	NONE;ETS1	dist=NONE;dist=1937459	exonic	ENSOCUG00000010051	.	intergenic	NONE;ETS1	dist=NONE;dist=1937459	exonic	ENSOCUG00000010051	.	BOTH
1	86458210	86458210	A	G	intergenic	NONE;ETS1	dist=NONE;dist=1937435	exonic	ENSOCUG00000010051	.	intergenic	NONE;ETS1	dist=NONE;dist=1937435	exonic	ENSOCUG00000010051	.	BOTH
1	86465587	86465587	A	G	intergenic	NONE;ETS1	dist=NONE;dist=1930058	exonic	ENSOCUG00000010051	.	intergenic	NONE;ETS1	dist=NONE;dist=1930058	exonic	ENSOCUG00000010051	.	BOTH
1	86467391	86467391	A	G	intergenic	NONE;ETS1	dist=NONE;dist=1928254	exonic	ENSOCUG00000010051	.	intergenic	NONE;ETS1	dist=NONE;dist=1928254	exonic	ENSOCUG00000010051	.	BOTH
1	86467418	86467418	A	G	intergenic	NONE;ETS1	dist=NONE;dist=1928227	exonic	ENSOCUG00000010051	.	intergenic	NONE;ETS1	dist=NONE;dist=1928227	exonic	ENSOCUG00000010051	.	BOTH
1	86471160	86471160	A	G	intergenic	NONE;ETS1	dist=NONE;dist=1924485	exonic	ENSOCUG00000010051	.	intergenic	NONE;ETS1	dist=NONE;dist=1924485	exonic	ENSOCUG00000010051	.	BOTH
1	88113966	88113966	C	G	intergenic	NONE;ETS1	dist=NONE;dist=281679	exonic	ENSOCUG00000013415	.	intergenic	NONE;ETS1	dist=NONE;dist=281679	exonic	ENSOCUG00000013415	.	BOTH
1	88118183	88118183	G	A	intergenic	NONE;ETS1	dist=NONE;dist=277462	exonic	ENSOCUG00000013415	.	intergenic	NONE;ETS1	dist=NONE;dist=277462	exonic	ENSOCUG00000013415	.	BOTH
1	8965614	8965614	A	G	intergenic	NONE;NONE	dist=NONE;dist=NONE	exonic	ENSOCUG00000005655	.	intergenic	NONE;NONE	dist=NONE;dist=NONE	exonic	ENSOCUG00000005655	.	BOTH
1	90681920	90681920	A	G	exonic	ST3GAL4	.	exonic	ENSOCUG00000012528	.	exonic	ST3GAL4	.	exonic	ENSOCUG00000012528	.	BOTH
1	90808573	90808573	A	G	intergenic	ST3GAL4;ACRV1	dist=101257;dist=792621	exonic	ENSOCUG00000026364	.	intergenic	ST3GAL4;ACRV1	dist=101257;dist=792621	exonic	ENSOCUG00000026364	.	BOTH
1	90812515	90812515	C	T	intergenic	ST3GAL4;ACRV1	dist=105199;dist=788679	exonic	ENSOCUG00000026364	.	intergenic	ST3GAL4;ACRV1	dist=105199;dist=788679	exonic	ENSOCUG00000026364	.	BOTH
1	90871518	90871518	T	C	intergenic	ST3GAL4;ACRV1	dist=164202;dist=729676	exonic	ENSOCUG00000017039	.	intergenic	ST3GAL4;ACRV1	dist=164202;dist=729676	exonic	ENSOCUG00000017039	.	BOTH
1	92162890	92162890	C	T	intergenic	ACRV1;SPA17	dist=553908;dist=389515	exonic	ENSOCUG00000014753	.	intergenic	ACRV1;SPA17	dist=553908;dist=389515	exonic	ENSOCUG00000014753	.	BOTH
1	93083905	93083905	G	C	intergenic	SPA17;NONE	dist=516517;dist=NONE	exonic	ENSOCUG00000017511	.	intergenic	SPA17;NONE	dist=516517;dist=NONE	exonic	ENSOCUG00000017511	.	BOTH
1	94361368	94361368	T	C	intergenic	SPA17;MIR100	dist=1793980;dist=1508172	exonic	ENSOCUG00000014264	.	intergenic	SPA17;MIR100	dist=1793980;dist=1508172	exonic	ENSOCUG00000014264	.	BOTH
1	94363934	94363934	G	T	intergenic	SPA17;MIR100	dist=1796546;dist=1505606	exonic	ENSOCUG00000014264	.	intergenic	SPA17;MIR100	dist=1796546;dist=1505606	exonic	ENSOCUG00000014264	.	BOTH
1	95032041	95032041	T	C	intergenic	NONE;MIR100	dist=NONE;dist=837499	exonic	ENSOCUG00000015533	.	intergenic	NONE;MIR100	dist=NONE;dist=837499	exonic	ENSOCUG00000015533	.	BOTH
1	96674974	96674974	T	C	intergenic	SORL1;NONE	dist=119602;dist=NONE	exonic	ENSOCUG00000011339	.	intergenic	SORL1;NONE	dist=119602;dist=NONE	exonic	ENSOCUG00000011339	.	BOTH
1	96680082	96680082	C	T	intergenic	SORL1;NONE	dist=124710;dist=NONE	exonic	ENSOCUG00000011339	.	intergenic	SORL1;NONE	dist=124710;dist=NONE	exonic	ENSOCUG00000011339	.	BOTH
1	96680145	96680145	G	A	intergenic	SORL1;NONE	dist=124773;dist=NONE	exonic	ENSOCUG00000011339	.	intergenic	SORL1;NONE	dist=124773;dist=NONE	exonic	ENSOCUG00000011339	.	BOTH
1	96680178	96680178	A	G	intergenic	SORL1;NONE	dist=124806;dist=NONE	exonic	ENSOCUG00000011339	.	intergenic	SORL1;NONE	dist=124806;dist=NONE	exonic	ENSOCUG00000011339	.	BOTH
1	96947232	96947232	T	G	intergenic	SORL1;NONE	dist=391860;dist=NONE	exonic	ENSOCUG00000002876	.	intergenic	SORL1;NONE	dist=391860;dist=NONE	exonic	ENSOCUG00000002876	.	BOTH
1	97495365	97495365	T	C	intergenic	SORL1;NONE	dist=939993;dist=NONE	exonic	ENSOCUG00000005196	.	intergenic	SORL1;NONE	dist=939993;dist=NONE	exonic	ENSOCUG00000005196	.	BOTH
1	97497058	97497058	G	A	intergenic	SORL1;NONE	dist=941686;dist=NONE	exonic	ENSOCUG00000005196	.	intergenic	SORL1;NONE	dist=941686;dist=NONE	exonic	ENSOCUG00000005196	.	BOTH
1	97501089	97501089	G	C	intergenic	SORL1;APOA1	dist=945717;dist=2095498	exonic	ENSOCUG00000005196	.	intergenic	SORL1;APOA1	dist=945717;dist=2095498	exonic	ENSOCUG00000005196	.	BOTH
1	97523347	97523347	T	C	intergenic	SORL1;APOA1	dist=967975;dist=2073240	exonic	ENSOCUG00000005196	.	intergenic	SORL1;APOA1	dist=967975;dist=2073240	exonic	ENSOCUG00000005196	.	BOTH
1	97535766	97535766	G	A	intergenic	SORL1;APOA1	dist=980394;dist=2060821	exonic	ENSOCUG00000005196	.	intergenic	SORL1;APOA1	dist=980394;dist=2060821	exonic	ENSOCUG00000005196	.	BOTH
1	97546616	97546616	C	T	intergenic	SORL1;APOA1	dist=991244;dist=2049971	exonic	ENSOCUG00000005196	.	intergenic	SORL1;APOA1	dist=991244;dist=2049971	exonic	ENSOCUG00000005196	.	BOTH
1	97787394	97787394	T	C	intergenic	SORL1;APOA1	dist=1232022;dist=1809193	exonic	ENSOCUG00000025219	.	intergenic	SORL1;APOA1	dist=1232022;dist=1809193	exonic	ENSOCUG00000025219	.	BOTH
1	98655006	98655006	C	T	intergenic	NONE;APOA1	dist=NONE;dist=941581	exonic	ENSOCUG00000005593	.	intergenic	NONE;APOA1	dist=NONE;dist=941581	exonic	ENSOCUG00000005593	.	BOTH
1	99146217	99146217	T	C	intergenic	NONE;APOA1	dist=NONE;dist=450370	exonic	ENSOCUG00000022776	.	intergenic	NONE;APOA1	dist=NONE;dist=450370	exonic	ENSOCUG00000022776	.	BOTH
1	99153267	99153267	A	G	intergenic	NONE;APOA1	dist=NONE;dist=443320	exonic	ENSOCUG00000011993	.	intergenic	NONE;APOA1	dist=NONE;dist=443320	exonic	ENSOCUG00000011993	.	BOTH
1	99232514	99232514	C	G	intergenic	NONE;APOA1	dist=NONE;dist=364073	exonic	ENSOCUG00000011955	.	intergenic	NONE;APOA1	dist=NONE;dist=364073	exonic	ENSOCUG00000011955	.	BOTH
1	99589250	99589250	C	T	intergenic	NONE;APOA1	dist=NONE;dist=7337	exonic	ENSOCUG00000011238	.	intergenic	NONE;APOA1	dist=NONE;dist=7337	exonic	ENSOCUG00000011238	.	BOTH
1	99635468	99635468	T	G	exonic	ZPR1	.	exonic	ENSOCUG00000004619	.	exonic	ZPR1	.	exonic	ENSOCUG00000004619	.	BOTH
1	99640682	99640682	T	C	exonic	ZPR1	.	exonic	ENSOCUG00000004619	.	exonic	ZPR1	.	exonic	ENSOCUG00000004619	.	BOTH
1	104309231	104309231	G	A	intergenic	IL18;CRYAB	dist=74860;dist=153467	exonic	ENSOCUG00000028144	.	-	-	-	-	-	-	SC
1	104309241	104309241	T	C	intergenic	IL18;CRYAB	dist=74870;dist=153457	exonic	ENSOCUG00000028144	.	-	-	-	-	-	-	SC
1	106333135	106333135	C	T	intergenic	MIR34B;NONE	dist=1438506;dist=NONE	exonic	ENSOCUG00000005283	.	-	-	-	-	-	-	SC
1	108133720	108133720	A	G	intergenic	NONE;CUL5	dist=NONE;dist=336999	exonic	ENSOCUG00000014539	.	-	-	-	-	-	-	SC
1	110616394	110616394	A	G	intergenic	SLN;PDGFD	dist=1791597;dist=1748845	exonic	ENSOCUG00000000230	.	-	-	-	-	-	-	SC
1	111590577	111590577	G	A	intergenic	NONE;PDGFD	dist=NONE;dist=774662	exonic	ENSOCUG00000007503	.	-	-	-	-	-	-	SC
1	112552963	112552963	A	G	exonic	PDGFD	.	exonic	ENSOCUG00000015312	.	-	-	-	-	-	-	SC
1	113119223	113119223	A	G	intergenic	PDGFD;MMP13	dist=481152;dist=496568	exonic	ENSOCUG00000016257	.	-	-	-	-	-	-	SC
1	113441438	113441438	A	C	intergenic	PDGFD;MMP13	dist=803367;dist=174353	exonic	ENSOCUG00000016257	.	-	-	-	-	-	-	SC
1	114089374	114089374	G	A	intergenic	MMP1;PGR	dist=332801;dist=1511985	exonic	ENSOCUG00000006165	.	-	-	-	-	-	-	SC
1	114135201	114135201	T	C	intergenic	MMP1;PGR	dist=378628;dist=1466158	exonic	ENSOCUG00000006165	.	-	-	-	-	-	-	SC
1	114179915	114179915	G	A	intergenic	MMP1;PGR	dist=423342;dist=1421444	exonic	ENSOCUG00000013890	.	-	-	-	-	-	-	SC
1	114180159	114180159	G	C	intergenic	MMP1;PGR	dist=423586;dist=1421200	exonic	ENSOCUG00000013890	.	-	-	-	-	-	-	SC
1	115006693	115006693	T	A	intergenic	MMP1;PGR	dist=1250120;dist=594666	exonic	ENSOCUG00000026522	.	-	-	-	-	-	-	SC
1	115006696	115006696	G	C	intergenic	MMP1;PGR	dist=1250123;dist=594663	exonic	ENSOCUG00000026522	.	-	-	-	-	-	-	SC
1	115006723	115006723	T	C	intergenic	MMP1;PGR	dist=1250150;dist=594636	exonic	ENSOCUG00000026522	.	-	-	-	-	-	-	SC
1	115006762	115006762	T	C	intergenic	MMP1;PGR	dist=1250189;dist=594597	exonic	ENSOCUG00000026522	.	-	-	-	-	-	-	SC
1	115006767	115006767	A	G	intergenic	MMP1;PGR	dist=1250194;dist=594592	exonic	ENSOCUG00000026522	.	-	-	-	-	-	-	SC
1	115602752	115602752	G	A	exonic	PGR	.	exonic	ENSOCUG00000014693	.	-	-	-	-	-	-	SC
1	115749266	115749266	T	C	intergenic	PGR;NONE	dist=76649;dist=NONE	exonic	ENSOCUG00000006927	.	-	-	-	-	-	-	SC
1	120385849	120385849	C	T	intergenic	NONE;NONE	dist=NONE;dist=NONE	exonic	ENSOCUG00000024211	.	-	-	-	-	-	-	SC
1	120385930	120385930	G	A	intergenic	NONE;NONE	dist=NONE;dist=NONE	exonic	ENSOCUG00000024211	.	-	-	-	-	-	-	SC
1	120386917	120386917	T	C	intergenic	NONE;NONE	dist=NONE;dist=NONE	exonic	ENSOCUG00000024211	.	-	-	-	-	-	-	SC
1	120415450	120415450	G	A	intergenic	NONE;NONE	dist=NONE;dist=NONE	exonic	ENSOCUG00000007312	.	-	-	-	-	-	-	SC
1	120415456	120415456	T	C	intergenic	NONE;NONE	dist=NONE;dist=NONE	exonic	ENSOCUG00000007312	.	-	-	-	-	-	-	SC
1	120415492	120415492	C	A	intergenic	NONE;NONE	dist=NONE;dist=NONE	exonic	ENSOCUG00000007312	.	-	-	-	-	-	-	SC
1	120428546	120428546	T	C	intergenic	NONE;NONE	dist=NONE;dist=NONE	exonic	ENSOCUG00000007312	.	-	-	-	-	-	-	SC
1	120428623	120428623	T	C	intergenic	NONE;NONE	dist=NONE;dist=NONE	exonic	ENSOCUG00000007312	.	-	-	-	-	-	-	SC
1	120437452	120437452	A	G	intergenic	NONE;NONE	dist=NONE;dist=NONE	exonic	ENSOCUG00000007312	.	-	-	-	-	-	-	SC
1	120977015	120977015	C	T	intergenic	NONE;NONE	dist=NONE;dist=NONE	exonic	ENSOCUG00000014557	.	-	-	-	-	-	-	SC
1	120977027	120977027	G	A	intergenic	NONE;NONE	dist=NONE;dist=NONE	exonic	ENSOCUG00000014557	.	-	-	-	-	-	-	SC
1	12513521	12513521	A	C	intergenic	ALDOB;NONE	dist=929880;dist=NONE	exonic	ENSOCUG00000025109	.	-	-	-	-	-	-	SC
1	12728255	12728255	T	C	intergenic	ALDOB;NONE	dist=1144614;dist=NONE	exonic	ENSOCUG00000006373	.	-	-	-	-	-	-	SC
1	12728288	12728288	A	G	intergenic	ALDOB;NONE	dist=1144647;dist=NONE	exonic	ENSOCUG00000006373	.	-	-	-	-	-	-	SC
1	12728591	12728591	T	C	intergenic	ALDOB;NONE	dist=1144950;dist=NONE	exonic	ENSOCUG00000006373	.	-	-	-	-	-	-	SC
1	128540848	128540848	G	A	intergenic	TYR;NONE	dist=873611;dist=NONE	exonic	ENSOCUG00000014527	.	-	-	-	-	-	-	SC
1	129791131	129791131	A	G	intergenic	NONE;NONE	dist=NONE;dist=NONE	exonic	ENSOCUG00000006445	.	-	-	-	-	-	-	SC
1	129791214	129791214	A	G	intergenic	NONE;NONE	dist=NONE;dist=NONE	exonic	ENSOCUG00000006445	.	-	-	-	-	-	-	SC
1	129899117	129899117	T	C	intergenic	NONE;NONE	dist=NONE;dist=NONE	exonic	ENSOCUG00000004137	.	-	-	-	-	-	-	SC
1	130027587	130027587	G	A	intergenic	NONE;NONE	dist=NONE;dist=NONE	exonic	ENSOCUG00000012005	.	-	-	-	-	-	-	SC
1	130116034	130116034	A	G	intergenic	NONE;NONE	dist=NONE;dist=NONE	exonic	ENSOCUG00000012005	.	-	-	-	-	-	-	SC
1	130217437	130217437	A	G	intergenic	NONE;NONE	dist=NONE;dist=NONE	exonic	ENSOCUG00000012005	.	-	-	-	-	-	-	SC
1	130443558	130443558	C	T	intergenic	NONE;NONE	dist=NONE;dist=NONE	exonic	ENSOCUG00000021263	.	-	-	-	-	-	-	SC
1	130991055	130991055	G	C	intergenic	NONE;NONE	dist=NONE;dist=NONE	exonic	ENSOCUG00000013753	.	-	-	-	-	-	-	SC
1	131036492	131036492	G	A	intergenic	NONE;NONE	dist=NONE;dist=NONE	exonic	ENSOCUG00000013753	.	-	-	-	-	-	-	SC
1	131053254	131053254	T	C	intergenic	NONE;NONE	dist=NONE;dist=NONE	exonic	ENSOCUG00000013753	.	-	-	-	-	-	-	SC
1	131066035	131066035	G	A	intergenic	NONE;NONE	dist=NONE;dist=NONE	exonic	ENSOCUG00000016547	.	-	-	-	-	-	-	SC
1	131066297	131066297	T	C	intergenic	NONE;NONE	dist=NONE;dist=NONE	exonic	ENSOCUG00000016547	.	-	-	-	-	-	-	SC
1	131066668	131066668	A	G	intergenic	NONE;NONE	dist=NONE;dist=NONE	exonic	ENSOCUG00000016547	.	-	-	-	-	-	-	SC
1	131066861	131066861	C	T	intergenic	NONE;NONE	dist=NONE;dist=NONE	exonic	ENSOCUG00000016547	.	-	-	-	-	-	-	SC
1	131066978	131066978	C	T	intergenic	NONE;NONE	dist=NONE;dist=NONE	exonic	ENSOCUG00000016547	.	-	-	-	-	-	-	SC
1	131067079	131067079	G	A	intergenic	NONE;NONE	dist=NONE;dist=NONE	exonic	ENSOCUG00000016547	.	-	-	-	-	-	-	SC
1	131095288	131095288	T	G	intergenic	NONE;NONE	dist=NONE;dist=NONE	exonic	ENSOCUG00000016534	.	-	-	-	-	-	-	SC
1	131100956	131100956	T	C	intergenic	NONE;NONE	dist=NONE;dist=NONE	exonic	ENSOCUG00000016534	.	-	-	-	-	-	-	SC
1	131100978	131100978	A	C	intergenic	NONE;NONE	dist=NONE;dist=NONE	exonic	ENSOCUG00000016534	.	-	-	-	-	-	-	SC
1	131120179	131120179	T	C	intergenic	NONE;NONE	dist=NONE;dist=NONE	exonic	ENSOCUG00000016529	.	-	-	-	-	-	-	SC
1	131120592	131120592	T	C	intergenic	NONE;NONE	dist=NONE;dist=NONE	exonic	ENSOCUG00000016529	.	-	-	-	-	-	-	SC
1	138771073	138771073	T	C	intergenic	THRSP;CLNS1A	dist=76710;dist=308439	exonic	ENSOCUG00000010638	.	-	-	-	-	-	-	SC
1	138791498	138791498	C	T	intergenic	THRSP;CLNS1A	dist=97135;dist=288014	exonic	ENSOCUG00000010638	.	-	-	-	-	-	-	SC
1	138793980	138793980	T	C	intergenic	THRSP;CLNS1A	dist=99617;dist=285532	exonic	ENSOCUG00000010638	.	-	-	-	-	-	-	SC
1	138809745	138809745	C	T	intergenic	THRSP;CLNS1A	dist=115382;dist=269767	exonic	ENSOCUG00000010638	.	-	-	-	-	-	-	SC
1	138865946	138865946	A	G	intergenic	THRSP;CLNS1A	dist=171583;dist=213566	exonic	ENSOCUG00000010638	.	-	-	-	-	-	-	SC
1	139002133	139002133	G	A	intergenic	THRSP;CLNS1A	dist=307770;dist=77379	exonic	ENSOCUG00000011923	.	-	-	-	-	-	-	SC
1	139011880	139011880	T	C	intergenic	THRSP;CLNS1A	dist=317517;dist=67632	exonic	ENSOCUG00000011923	.	-	-	-	-	-	-	SC
1	139011931	139011931	G	T	intergenic	THRSP;CLNS1A	dist=317568;dist=67581	exonic	ENSOCUG00000011923	.	-	-	-	-	-	-	SC
1	139011937	139011937	C	T	intergenic	THRSP;CLNS1A	dist=317574;dist=67575	exonic	ENSOCUG00000011923	.	-	-	-	-	-	-	SC
1	139011976	139011976	G	A	intergenic	THRSP;CLNS1A	dist=317613;dist=67536	exonic	ENSOCUG00000011923	.	-	-	-	-	-	-	SC
1	139012447	139012447	G	A	intergenic	THRSP;CLNS1A	dist=318084;dist=67065	exonic	ENSOCUG00000011923	.	-	-	-	-	-	-	SC
1	139012555	139012555	T	C	intergenic	THRSP;CLNS1A	dist=318192;dist=66957	exonic	ENSOCUG00000011923	.	-	-	-	-	-	-	SC
1	139012641	139012641	G	A	intergenic	THRSP;CLNS1A	dist=318278;dist=66871	exonic	ENSOCUG00000011923	.	-	-	-	-	-	-	SC
1	139013070	139013070	G	T	intergenic	THRSP;CLNS1A	dist=318707;dist=66442	exonic	ENSOCUG00000011923	.	-	-	-	-	-	-	SC
1	139013133	139013133	A	C	intergenic	THRSP;CLNS1A	dist=318770;dist=66379	exonic	ENSOCUG00000011923	.	-	-	-	-	-	-	SC
1	139013248	139013248	G	A	intergenic	THRSP;CLNS1A	dist=318885;dist=66264	exonic	ENSOCUG00000011923	.	-	-	-	-	-	-	SC
1	139015418	139015418	T	C	intergenic	THRSP;CLNS1A	dist=321055;dist=64094	exonic	ENSOCUG00000011923	.	-	-	-	-	-	-	SC
1	139025571	139025571	A	G	intergenic	THRSP;CLNS1A	dist=331208;dist=53941	exonic	ENSOCUG00000011923	.	-	-	-	-	-	-	SC
1	139043883	139043883	T	C	intergenic	THRSP;CLNS1A	dist=349520;dist=35629	exonic	ENSOCUG00000011923	.	-	-	-	-	-	-	SC
1	139043901	139043901	A	G	intergenic	THRSP;CLNS1A	dist=349538;dist=35611	exonic	ENSOCUG00000011923	.	-	-	-	-	-	-	SC
1	139056101	139056101	T	C	intergenic	THRSP;CLNS1A	dist=361738;dist=23411	exonic	ENSOCUG00000011923	.	-	-	-	-	-	-	SC
1	139135592	139135592	G	A	intergenic	CLNS1A;WNT11	dist=32532;dist=1478863	exonic	ENSOCUG00000009905	.	-	-	-	-	-	-	SC
1	1396600	1396600	C	T	intergenic	NONE;DNAJC25	dist=NONE;dist=245773	exonic	ENSOCUG00000014366	.	-	-	-	-	-	-	SC
1	139767887	139767887	A	G	intergenic	CLNS1A;WNT11	dist=664827;dist=846568	exonic	ENSOCUG00000023355	.	-	-	-	-	-	-	SC
1	139770132	139770132	A	G	intergenic	CLNS1A;WNT11	dist=667072;dist=844323	exonic	ENSOCUG00000023355	.	-	-	-	-	-	-	SC
1	139771922	139771922	G	C	intergenic	CLNS1A;WNT11	dist=668862;dist=842533	exonic	ENSOCUG00000023355	.	-	-	-	-	-	-	SC
1	139772220	139772220	T	C	intergenic	CLNS1A;WNT11	dist=669160;dist=842235	exonic	ENSOCUG00000023355	.	-	-	-	-	-	-	SC
1	140224008	140224008	A	G	intergenic	CLNS1A;WNT11	dist=1120948;dist=390447	exonic	ENSOCUG00000015394	.	-	-	-	-	-	-	SC
1	140224019	140224019	T	C	intergenic	CLNS1A;WNT11	dist=1120959;dist=390436	exonic	ENSOCUG00000015394	.	-	-	-	-	-	-	SC
1	140224029	140224029	C	T	intergenic	CLNS1A;WNT11	dist=1120969;dist=390426	exonic	ENSOCUG00000015394	.	-	-	-	-	-	-	SC
1	140623079	140623079	T	C	exonic	WNT11	.	exonic	ENSOCUG00000001726	.	-	-	-	-	-	-	SC
1	140657637	140657637	G	A	intergenic	WNT11;MIR326	dist=28154;dist=712309	exonic	ENSOCUG00000017876	.	-	-	-	-	-	-	SC
1	140657706	140657706	G	A	intergenic	WNT11;MIR326	dist=28223;dist=712240	exonic	ENSOCUG00000017876	.	-	-	-	-	-	-	SC
1	140681490	140681490	C	A	intergenic	WNT11;MIR326	dist=52007;dist=688456	exonic	ENSOCUG00000017876	.	-	-	-	-	-	-	SC
1	141017969	141017969	C	T	intergenic	WNT11;MIR326	dist=388486;dist=351977	exonic	ENSOCUG00000014223	.	-	-	-	-	-	-	SC
1	141174731	141174731	A	G	intergenic	WNT11;MIR326	dist=545248;dist=195215	exonic	ENSOCUG00000026029	.	-	-	-	-	-	-	SC
1	141474793	141474793	T	C	intergenic	MIR326;NONE	dist=104788;dist=NONE	exonic	ENSOCUG00000014225	.	-	-	-	-	-	-	SC
1	141807389	141807389	A	G	intergenic	MIR326;MIR139	dist=437384;dist=1991970	exonic	ENSOCUG00000012514	.	-	-	-	-	-	-	SC
1	14189583	14189583	G	A	intergenic	NONE;NONE	dist=NONE;dist=NONE	exonic	ENSOCUG00000016236	.	-	-	-	-	-	-	SC
1	14192182	14192182	G	A	intergenic	NONE;NONE	dist=NONE;dist=NONE	exonic	ENSOCUG00000016236	.	-	-	-	-	-	-	SC
1	14203099	14203099	A	G	intergenic	NONE;NONE	dist=NONE;dist=NONE	exonic	ENSOCUG00000016236	.	-	-	-	-	-	-	SC
1	14221840	14221840	T	C	intergenic	NONE;NONE	dist=NONE;dist=NONE	exonic	ENSOCUG00000016236	.	-	-	-	-	-	-	SC
1	14222332	14222332	G	C	intergenic	NONE;NONE	dist=NONE;dist=NONE	exonic	ENSOCUG00000016236	.	-	-	-	-	-	-	SC
1	14222346	14222346	A	G	intergenic	NONE;NONE	dist=NONE;dist=NONE	exonic	ENSOCUG00000016236	.	-	-	-	-	-	-	SC
1	14222424	14222424	T	C	intergenic	NONE;NONE	dist=NONE;dist=NONE	exonic	ENSOCUG00000016236	.	-	-	-	-	-	-	SC
1	14224881	14224881	C	G	intergenic	NONE;NONE	dist=NONE;dist=NONE	exonic	ENSOCUG00000016236	.	-	-	-	-	-	-	SC
1	14231570	14231570	T	C	intergenic	NONE;NONE	dist=NONE;dist=NONE	exonic	ENSOCUG00000016236	.	-	-	-	-	-	-	SC
1	14231670	14231670	G	A	intergenic	NONE;NONE	dist=NONE;dist=NONE	exonic	ENSOCUG00000016236	.	-	-	-	-	-	-	SC
1	14236772	14236772	C	T	intergenic	NONE;NONE	dist=NONE;dist=NONE	exonic	ENSOCUG00000016236	.	-	-	-	-	-	-	SC
1	14236788	14236788	C	G	intergenic	NONE;NONE	dist=NONE;dist=NONE	exonic	ENSOCUG00000016236	.	-	-	-	-	-	-	SC
1	14240012	14240012	G	C	intergenic	NONE;NONE	dist=NONE;dist=NONE	exonic	ENSOCUG00000016236	.	-	-	-	-	-	-	SC
1	14240087	14240087	A	G	intergenic	NONE;NONE	dist=NONE;dist=NONE	exonic	ENSOCUG00000016236	.	-	-	-	-	-	-	SC
1	14240111	14240111	T	C	intergenic	NONE;NONE	dist=NONE;dist=NONE	exonic	ENSOCUG00000016236	.	-	-	-	-	-	-	SC
1	14240112	14240112	G	A	intergenic	NONE;NONE	dist=NONE;dist=NONE	exonic	ENSOCUG00000016236	.	-	-	-	-	-	-	SC
1	14240177	14240177	G	A	intergenic	NONE;NONE	dist=NONE;dist=NONE	exonic	ENSOCUG00000016236	.	-	-	-	-	-	-	SC
1	14240210	14240210	G	A	intergenic	NONE;NONE	dist=NONE;dist=NONE	exonic	ENSOCUG00000016236	.	-	-	-	-	-	-	SC
1	14240216	14240216	C	G	intergenic	NONE;NONE	dist=NONE;dist=NONE	exonic	ENSOCUG00000016236	.	-	-	-	-	-	-	SC
1	14240325	14240325	C	T	intergenic	NONE;NONE	dist=NONE;dist=NONE	exonic	ENSOCUG00000016236	.	-	-	-	-	-	-	SC
1	14240367	14240367	T	C	intergenic	NONE;NONE	dist=NONE;dist=NONE	exonic	ENSOCUG00000016236	.	-	-	-	-	-	-	SC
1	14240375	14240375	G	A	intergenic	NONE;NONE	dist=NONE;dist=NONE	exonic	ENSOCUG00000016236	.	-	-	-	-	-	-	SC
1	14240402	14240402	G	A	intergenic	NONE;NONE	dist=NONE;dist=NONE	exonic	ENSOCUG00000016236	.	-	-	-	-	-	-	SC
1	14240411	14240411	A	G	intergenic	NONE;NONE	dist=NONE;dist=NONE	exonic	ENSOCUG00000016236	.	-	-	-	-	-	-	SC
1	14240438	14240438	C	T	intergenic	NONE;NONE	dist=NONE;dist=NONE	exonic	ENSOCUG00000016236	.	-	-	-	-	-	-	SC
1	14240526	14240526	A	G	intergenic	NONE;NONE	dist=NONE;dist=NONE	exonic	ENSOCUG00000016236	.	-	-	-	-	-	-	SC
1	143085067	143085067	C	T	intergenic	MIR326;MIR139	dist=1715062;dist=714292	exonic	ENSOCUG00000000318	.	-	-	-	-	-	-	SC
1	143131047	143131047	G	A	intergenic	MIR326;MIR139	dist=1761042;dist=668312	exonic	ENSOCUG00000029716	.	-	-	-	-	-	-	SC
1	143131092	143131092	G	A	intergenic	MIR326;MIR139	dist=1761087;dist=668267	exonic	ENSOCUG00000029716	.	-	-	-	-	-	-	SC
1	143175799	143175799	G	A	intergenic	MIR326;MIR139	dist=1805794;dist=623560	exonic	ENSOCUG00000029716	.	-	-	-	-	-	-	SC
1	143175970	143175970	A	G	intergenic	MIR326;MIR139	dist=1805965;dist=623389	exonic	ENSOCUG00000029716	.	-	-	-	-	-	-	SC
1	143175985	143175985	G	A	intergenic	MIR326;MIR139	dist=1805980;dist=623374	exonic	ENSOCUG00000029716	.	-	-	-	-	-	-	SC
1	143176096	143176096	T	C	intergenic	MIR326;MIR139	dist=1806091;dist=623263	exonic	ENSOCUG00000029716	.	-	-	-	-	-	-	SC
1	143176123	143176123	G	A	intergenic	MIR326;MIR139	dist=1806118;dist=623236	exonic	ENSOCUG00000029716	.	-	-	-	-	-	-	SC
1	143177108	143177108	A	G	intergenic	MIR326;MIR139	dist=1807103;dist=622251	exonic	ENSOCUG00000029716	.	-	-	-	-	-	-	SC
1	143177109	143177109	G	C	intergenic	MIR326;MIR139	dist=1807104;dist=622250	exonic	ENSOCUG00000029716	.	-	-	-	-	-	-	SC
1	143177272	143177272	A	G	intergenic	MIR326;MIR139	dist=1807267;dist=622087	exonic	ENSOCUG00000029716	.	-	-	-	-	-	-	SC
1	143615410	143615410	A	G	intergenic	NONE;MIR139	dist=NONE;dist=183949	exonic	ENSOCUG00000010457	.	-	-	-	-	-	-	SC
1	143615782	143615782	A	C	intergenic	NONE;MIR139	dist=NONE;dist=183577	exonic	ENSOCUG00000010457	.	-	-	-	-	-	-	SC
1	143617010	143617010	T	C	intergenic	NONE;MIR139	dist=NONE;dist=182349	exonic	ENSOCUG00000010457	.	-	-	-	-	-	-	SC
1	143626516	143626516	A	G	intergenic	NONE;MIR139	dist=NONE;dist=172843	exonic	ENSOCUG00000010446	.	-	-	-	-	-	-	SC
1	143629736	143629736	C	T	intergenic	NONE;MIR139	dist=NONE;dist=169623	exonic	ENSOCUG00000010446	.	-	-	-	-	-	-	SC
1	143637502	143637502	C	G	intergenic	NONE;MIR139	dist=NONE;dist=161857	exonic	ENSOCUG00000010446	.	-	-	-	-	-	-	SC
1	143638087	143638087	C	G	intergenic	NONE;MIR139	dist=NONE;dist=161272	exonic	ENSOCUG00000010446	.	-	-	-	-	-	-	SC
1	143661453	143661453	G	A	intergenic	NONE;MIR139	dist=NONE;dist=137906	exonic	ENSOCUG00000021327	.	-	-	-	-	-	-	SC
1	143680557	143680557	C	T	intergenic	NONE;MIR139	dist=NONE;dist=118802	exonic	ENSOCUG00000021327	.	-	-	-	-	-	-	SC
1	143680578	143680578	C	T	intergenic	NONE;MIR139	dist=NONE;dist=118781	exonic	ENSOCUG00000021327	.	-	-	-	-	-	-	SC
1	143683442	143683442	A	G	intergenic	NONE;MIR139	dist=NONE;dist=115917	exonic	ENSOCUG00000021327	.	-	-	-	-	-	-	SC
1	143683553	143683553	A	G	intergenic	NONE;MIR139	dist=NONE;dist=115806	exonic	ENSOCUG00000021327	.	-	-	-	-	-	-	SC
1	143716457	143716457	T	C	intergenic	NONE;MIR139	dist=NONE;dist=82902	exonic	ENSOCUG00000021605	.	-	-	-	-	-	-	SC
1	143716703	143716703	T	C	intergenic	NONE;MIR139	dist=NONE;dist=82656	exonic	ENSOCUG00000021605	.	-	-	-	-	-	-	SC
1	143717869	143717869	C	T	intergenic	NONE;MIR139	dist=NONE;dist=81490	exonic	ENSOCUG00000021605	.	-	-	-	-	-	-	SC
1	143726732	143726732	G	A	intergenic	NONE;MIR139	dist=NONE;dist=72627	exonic	ENSOCUG00000021605	.	-	-	-	-	-	-	SC
1	143727792	143727792	A	G	intergenic	NONE;MIR139	dist=NONE;dist=71567	exonic	ENSOCUG00000021605	.	-	-	-	-	-	-	SC
1	143728479	143728479	T	C	intergenic	NONE;MIR139	dist=NONE;dist=70880	exonic	ENSOCUG00000021605	.	-	-	-	-	-	-	SC
1	143728679	143728679	T	C	intergenic	NONE;MIR139	dist=NONE;dist=70680	exonic	ENSOCUG00000021605	.	-	-	-	-	-	-	SC
1	143729050	143729050	C	T	intergenic	NONE;MIR139	dist=NONE;dist=70309	exonic	ENSOCUG00000021605	.	-	-	-	-	-	-	SC
1	143814836	143814836	C	G	intergenic	MIR139;IL18BP	dist=15419;dist=549624	exonic	ENSOCUG00000014917	.	-	-	-	-	-	-	SC
1	143825799	143825799	C	T	intergenic	MIR139;IL18BP	dist=26382;dist=538661	exonic	ENSOCUG00000014917	.	-	-	-	-	-	-	SC
1	143828522	143828522	C	T	intergenic	MIR139;IL18BP	dist=29105;dist=535938	exonic	ENSOCUG00000014917	.	-	-	-	-	-	-	SC
1	143981440	143981440	C	T	intergenic	MIR139;IL18BP	dist=182023;dist=383020	exonic	ENSOCUG00000017356	.	-	-	-	-	-	-	SC
1	144089966	144089966	T	C	intergenic	MIR139;IL18BP	dist=290549;dist=274494	exonic	ENSOCUG00000017356	.	-	-	-	-	-	-	SC
1	144174546	144174546	A	C	intergenic	MIR139;IL18BP	dist=375129;dist=189914	exonic	ENSOCUG00000000167	.	-	-	-	-	-	-	SC
1	144174585	144174585	T	C	intergenic	MIR139;IL18BP	dist=375168;dist=189875	exonic	ENSOCUG00000000167	.	-	-	-	-	-	-	SC
1	144174945	144174945	A	G	intergenic	MIR139;IL18BP	dist=375528;dist=189515	exonic	ENSOCUG00000000167	.	-	-	-	-	-	-	SC
1	144178234	144178234	T	C	intergenic	MIR139;IL18BP	dist=378817;dist=186226	exonic	ENSOCUG00000000167	.	-	-	-	-	-	-	SC
1	144179453	144179453	A	G	intergenic	MIR139;IL18BP	dist=380036;dist=185007	exonic	ENSOCUG00000000167	.	-	-	-	-	-	-	SC
1	144181019	144181019	A	G	intergenic	MIR139;IL18BP	dist=381602;dist=183441	exonic	ENSOCUG00000000167	.	-	-	-	-	-	-	SC
1	144181811	144181811	T	C	intergenic	MIR139;IL18BP	dist=382394;dist=182649	exonic	ENSOCUG00000000167	.	-	-	-	-	-	-	SC
1	144189046	144189046	T	C	intergenic	MIR139;IL18BP	dist=389629;dist=175414	exonic	ENSOCUG00000022850	.	-	-	-	-	-	-	SC
1	144189781	144189781	T	C	intergenic	MIR139;IL18BP	dist=390364;dist=174679	exonic	ENSOCUG00000022850	.	-	-	-	-	-	-	SC
1	144649136	144649136	G	A	intergenic	LOC100342857;OR51E1	dist=90026;dist=793646	exonic	ENSOCUG00000017583	.	-	-	-	-	-	-	SC
1	144977073	144977073	G	A	intergenic	LOC100342857;OR51E1	dist=417963;dist=465709	exonic	ENSOCUG00000013363	.	-	-	-	-	-	-	SC
1	145053767	145053767	T	C	intergenic	LOC100342857;OR51E1	dist=494657;dist=389015	exonic	ENSOCUG00000013372	.	-	-	-	-	-	-	SC
1	147220595	147220595	C	T	intergenic	OLFR658;CCKBR	dist=450957;dist=50143	exonic	ENSOCUG00000017869	.	-	-	-	-	-	-	SC
1	147625601	147625601	G	A	intergenic	HPX;NONE	dist=171020;dist=NONE	exonic	ENSOCUG00000006606	.	-	-	-	-	-	-	SC
1	147625658	147625658	T	C	intergenic	HPX;NONE	dist=171077;dist=NONE	exonic	ENSOCUG00000006606	.	-	-	-	-	-	-	SC
1	147625736	147625736	T	C	intergenic	HPX;NONE	dist=171155;dist=NONE	exonic	ENSOCUG00000006606	.	-	-	-	-	-	-	SC
1	147626582	147626582	T	C	intergenic	HPX;NONE	dist=172001;dist=NONE	exonic	ENSOCUG00000006606	.	-	-	-	-	-	-	SC
1	147626627	147626627	T	C	intergenic	HPX;NONE	dist=172046;dist=NONE	exonic	ENSOCUG00000006606	.	-	-	-	-	-	-	SC
1	147626957	147626957	G	A	intergenic	HPX;NONE	dist=172376;dist=NONE	exonic	ENSOCUG00000006606	.	-	-	-	-	-	-	SC
1	147630029	147630029	C	T	intergenic	HPX;NONE	dist=175448;dist=NONE	exonic	ENSOCUG00000006606	.	-	-	-	-	-	-	SC
1	147630065	147630065	C	T	intergenic	HPX;NONE	dist=175484;dist=NONE	exonic	ENSOCUG00000006606	.	-	-	-	-	-	-	SC
1	147634128	147634128	A	G	intergenic	HPX;NONE	dist=179547;dist=NONE	exonic	ENSOCUG00000006606	.	-	-	-	-	-	-	SC
1	147635056	147635056	G	C	intergenic	HPX;NONE	dist=180475;dist=NONE	exonic	ENSOCUG00000006606	.	-	-	-	-	-	-	SC
1	147719115	147719115	A	G	intergenic	HPX;NONE	dist=264534;dist=NONE	exonic	ENSOCUG00000027246	.	-	-	-	-	-	-	SC
1	147720301	147720301	A	G	intergenic	HPX;NONE	dist=265720;dist=NONE	exonic	ENSOCUG00000027246	.	-	-	-	-	-	-	SC
1	147720322	147720322	G	A	intergenic	HPX;NONE	dist=265741;dist=NONE	exonic	ENSOCUG00000027246	.	-	-	-	-	-	-	SC
1	147721295	147721295	G	A	intergenic	HPX;NONE	dist=266714;dist=NONE	exonic	ENSOCUG00000027246	.	-	-	-	-	-	-	SC
1	147721451	147721451	A	G	intergenic	HPX;NONE	dist=266870;dist=NONE	exonic	ENSOCUG00000027246	.	-	-	-	-	-	-	SC
1	147721944	147721944	C	G	intergenic	HPX;NONE	dist=267363;dist=NONE	exonic	ENSOCUG00000027246	.	-	-	-	-	-	-	SC
1	147722300	147722300	A	G	intergenic	HPX;NONE	dist=267719;dist=NONE	exonic	ENSOCUG00000027246	.	-	-	-	-	-	-	SC
1	147845883	147845883	G	A	intergenic	HPX;NONE	dist=391302;dist=NONE	exonic	ENSOCUG00000016801	.	-	-	-	-	-	-	SC
1	147846565	147846565	A	G	intergenic	HPX;NONE	dist=391984;dist=NONE	exonic	ENSOCUG00000016801	.	-	-	-	-	-	-	SC
1	147846869	147846869	C	T	intergenic	HPX;NONE	dist=392288;dist=NONE	exonic	ENSOCUG00000016801	.	-	-	-	-	-	-	SC
1	147846915	147846915	T	C	intergenic	HPX;NONE	dist=392334;dist=NONE	exonic	ENSOCUG00000016801	.	-	-	-	-	-	-	SC
1	149205964	149205964	A	G	intergenic	HPX;NONE	dist=1751383;dist=NONE	exonic	ENSOCUG00000014983	.	-	-	-	-	-	-	SC
1	149754096	149754096	A	G	intergenic	NONE;NONE	dist=NONE;dist=NONE	exonic	ENSOCUG00000004225	.	-	-	-	-	-	-	SC
1	149754653	149754653	C	T	intergenic	NONE;NONE	dist=NONE;dist=NONE	exonic	ENSOCUG00000004225	.	-	-	-	-	-	-	SC
1	150467650	150467650	A	G	intergenic	NONE;NONE	dist=NONE;dist=NONE	exonic	ENSOCUG00000005447	.	-	-	-	-	-	-	SC
1	15169518	15169518	A	G	intergenic	NONE;NONE	dist=NONE;dist=NONE	exonic	ENSOCUG00000013794	.	-	-	-	-	-	-	SC
1	161257595	161257595	A	G	intergenic	NONE;NONE	dist=NONE;dist=NONE	exonic	ENSOCUG00000000222	.	-	-	-	-	-	-	SC
1	161328478	161328478	A	G	intergenic	NONE;NONE	dist=NONE;dist=NONE	exonic	ENSOCUG00000000222	.	-	-	-	-	-	-	SC
1	161337649	161337649	G	A	intergenic	NONE;NONE	dist=NONE;dist=NONE	exonic	ENSOCUG00000000222	.	-	-	-	-	-	-	SC
1	16256871	16256871	C	G	intergenic	NONE;RECK	dist=NONE;dist=1610606	exonic	ENSOCUG00000010994	.	-	-	-	-	-	-	SC
1	16519754	16519754	C	T	intergenic	NONE;RECK	dist=NONE;dist=1347723	exonic	ENSOCUG00000001992	.	-	-	-	-	-	-	SC
1	16538461	16538461	C	A	intergenic	NONE;RECK	dist=NONE;dist=1329016	exonic	ENSOCUG00000001992	.	-	-	-	-	-	-	SC
1	16542296	16542296	C	T	intergenic	NONE;RECK	dist=NONE;dist=1325181	exonic	ENSOCUG00000001992	.	-	-	-	-	-	-	SC
1	16543677	16543677	C	T	intergenic	NONE;RECK	dist=NONE;dist=1323800	exonic	ENSOCUG00000001992	.	-	-	-	-	-	-	SC
1	16543683	16543683	G	A	intergenic	NONE;RECK	dist=NONE;dist=1323794	exonic	ENSOCUG00000001992	.	-	-	-	-	-	-	SC
1	16560177	16560177	G	A	intergenic	NONE;RECK	dist=NONE;dist=1307300	exonic	ENSOCUG00000024773	.	-	-	-	-	-	-	SC
1	16565013	16565013	G	A	intergenic	NONE;RECK	dist=NONE;dist=1302464	exonic	ENSOCUG00000024773	.	-	-	-	-	-	-	SC
1	16598024	16598024	C	T	intergenic	NONE;RECK	dist=NONE;dist=1269453	exonic	ENSOCUG00000007041	.	-	-	-	-	-	-	SC
1	16598120	16598120	T	C	intergenic	NONE;RECK	dist=NONE;dist=1269357	exonic	ENSOCUG00000007041	.	-	-	-	-	-	-	SC
1	166342688	166342688	C	T	intergenic	NONE;NONE	dist=NONE;dist=NONE	exonic	ENSOCUG00000004061	.	-	-	-	-	-	-	SC
1	166350621	166350621	C	T	intergenic	NONE;NONE	dist=NONE;dist=NONE	exonic	ENSOCUG00000004061	.	-	-	-	-	-	-	SC
1	166356662	166356662	G	A	intergenic	NONE;NONE	dist=NONE;dist=NONE	exonic	ENSOCUG00000004061	.	-	-	-	-	-	-	SC
1	166356815	166356815	A	C	intergenic	NONE;NONE	dist=NONE;dist=NONE	exonic	ENSOCUG00000004061	.	-	-	-	-	-	-	SC
1	172395328	172395328	C	T	intergenic	PAX6;CD59	dist=1269892;dist=657117	exonic	ENSOCUG00000015409	.	-	-	-	-	-	-	SC
1	172421383	172421383	A	G	intergenic	PAX6;CD59	dist=1295947;dist=631062	exonic	ENSOCUG00000015409	.	-	-	-	-	-	-	SC
1	172421410	172421410	G	C	intergenic	PAX6;CD59	dist=1295974;dist=631035	exonic	ENSOCUG00000015409	.	-	-	-	-	-	-	SC
1	172424434	172424434	T	G	intergenic	PAX6;CD59	dist=1298998;dist=628011	exonic	ENSOCUG00000015409	.	-	-	-	-	-	-	SC
1	172434590	172434590	A	G	intergenic	PAX6;CD59	dist=1309154;dist=617855	exonic	ENSOCUG00000015409	.	-	-	-	-	-	-	SC
1	172434701	172434701	C	T	intergenic	PAX6;CD59	dist=1309265;dist=617744	exonic	ENSOCUG00000015409	.	-	-	-	-	-	-	SC
1	173451821	173451821	A	G	intergenic	CD59;MIR1343	dist=374449;dist=783330	exonic	ENSOCUG00000001398	.	-	-	-	-	-	-	SC
1	173469651	173469651	T	C	intergenic	CD59;MIR1343	dist=392279;dist=765500	exonic	ENSOCUG00000001398	.	-	-	-	-	-	-	SC
1	173478142	173478142	T	C	intergenic	CD59;MIR1343	dist=400770;dist=757009	exonic	ENSOCUG00000001398	.	-	-	-	-	-	-	SC
1	173478156	173478156	C	G	intergenic	CD59;MIR1343	dist=400784;dist=756995	exonic	ENSOCUG00000001398	.	-	-	-	-	-	-	SC
1	173478157	173478157	T	C	intergenic	CD59;MIR1343	dist=400785;dist=756994	exonic	ENSOCUG00000001398	.	-	-	-	-	-	-	SC
1	173478168	173478168	C	A	intergenic	CD59;MIR1343	dist=400796;dist=756983	exonic	ENSOCUG00000001398	.	-	-	-	-	-	-	SC
1	173497162	173497162	A	C	intergenic	CD59;MIR1343	dist=419790;dist=737989	exonic	ENSOCUG00000001405	.	-	-	-	-	-	-	SC
1	173497168	173497168	A	G	intergenic	CD59;MIR1343	dist=419796;dist=737983	exonic	ENSOCUG00000001405	.	-	-	-	-	-	-	SC
1	173657455	173657455	G	A	intergenic	CD59;MIR1343	dist=580083;dist=577696	exonic	ENSOCUG00000001405	.	-	-	-	-	-	-	SC
1	173734677	173734677	C	T	intergenic	CD59;MIR1343	dist=657305;dist=500474	exonic	ENSOCUG00000014198	.	-	-	-	-	-	-	SC
1	173759921	173759921	C	T	intergenic	CD59;MIR1343	dist=682549;dist=475230	exonic	ENSOCUG00000014198	.	-	-	-	-	-	-	SC
1	174187100	174187100	T	G	intergenic	CD59;MIR1343	dist=1109728;dist=48051	exonic	ENSOCUG00000021141	.	-	-	-	-	-	-	SC
1	174187105	174187105	C	T	intergenic	CD59;MIR1343	dist=1109733;dist=48046	exonic	ENSOCUG00000021141	.	-	-	-	-	-	-	SC
1	174249750	174249750	G	A	intergenic	MIR1343;RAG1	dist=14541;dist=1578346	exonic	ENSOCUG00000008004	.	-	-	-	-	-	-	SC
1	174271104	174271104	G	C	intergenic	MIR1343;RAG1	dist=35895;dist=1556992	exonic	ENSOCUG00000008004	.	-	-	-	-	-	-	SC
1	174288517	174288517	A	G	intergenic	MIR1343;RAG1	dist=53308;dist=1539579	exonic	ENSOCUG00000008004	.	-	-	-	-	-	-	SC
1	174291518	174291518	G	A	intergenic	MIR1343;RAG1	dist=56309;dist=1536578	exonic	ENSOCUG00000008004	.	-	-	-	-	-	-	SC
1	174540624	174540624	A	G	intergenic	MIR1343;RAG1	dist=305415;dist=1287472	exonic	ENSOCUG00000000715	.	-	-	-	-	-	-	SC
1	174744608	174744608	C	T	intergenic	MIR1343;RAG1	dist=509399;dist=1083488	exonic	ENSOCUG00000000721	.	-	-	-	-	-	-	SC
1	174775886	174775886	T	C	intergenic	MIR1343;RAG1	dist=540677;dist=1052210	exonic	ENSOCUG00000000721	.	-	-	-	-	-	-	SC
1	174807393	174807393	G	T	intergenic	MIR1343;RAG1	dist=572184;dist=1020703	exonic	ENSOCUG00000000721	.	-	-	-	-	-	-	SC
1	175368640	175368640	C	T	intergenic	MIR1343;RAG1	dist=1133431;dist=459456	exonic	ENSOCUG00000026068	.	-	-	-	-	-	-	SC
1	175368691	175368691	A	G	intergenic	MIR1343;RAG1	dist=1133482;dist=459405	exonic	ENSOCUG00000026068	.	-	-	-	-	-	-	SC
1	175770469	175770469	T	C	intergenic	MIR1343;RAG1	dist=1535260;dist=57627	exonic	ENSOCUG00000012011	.	-	-	-	-	-	-	SC
1	175887143	175887143	A	G	intergenic	RAG2;NONE	dist=44896;dist=NONE	exonic	ENSOCUG00000006998	.	-	-	-	-	-	-	SC
1	175907238	175907238	A	G	intergenic	RAG2;NONE	dist=64991;dist=NONE	exonic	ENSOCUG00000006998	.	-	-	-	-	-	-	SC
1	175926164	175926164	T	C	intergenic	RAG2;NONE	dist=83917;dist=NONE	exonic	ENSOCUG00000006998	.	-	-	-	-	-	-	SC
1	175926210	175926210	C	T	intergenic	RAG2;NONE	dist=83963;dist=NONE	exonic	ENSOCUG00000006998	.	-	-	-	-	-	-	SC
1	175926222	175926222	T	C	intergenic	RAG2;NONE	dist=83975;dist=NONE	exonic	ENSOCUG00000006998	.	-	-	-	-	-	-	SC
1	175926304	175926304	A	T	intergenic	RAG2;NONE	dist=84057;dist=NONE	exonic	ENSOCUG00000006998	.	-	-	-	-	-	-	SC
1	17829798	17829798	A	G	intergenic	NONE;RECK	dist=NONE;dist=37679	exonic	ENSOCUG00000000007	.	-	-	-	-	-	-	SC
1	17838678	17838678	C	G	intergenic	NONE;RECK	dist=NONE;dist=28799	exonic	ENSOCUG00000000007	.	-	-	-	-	-	-	SC
1	18200258	18200258	A	G	intergenic	RECK;TPM2	dist=253324;dist=41983	exonic	ENSOCUG00000028989	.	-	-	-	-	-	-	SC
1	18216538	18216538	C	T	intergenic	RECK;TPM2	dist=269604;dist=25703	exonic	ENSOCUG00000010203	.	-	-	-	-	-	-	SC
1	18221445	18221445	A	G	intergenic	RECK;TPM2	dist=274511;dist=20796	exonic	ENSOCUG00000010203	.	-	-	-	-	-	-	SC
1	18222822	18222822	T	C	intergenic	RECK;TPM2	dist=275888;dist=19419	exonic	ENSOCUG00000010203	.	-	-	-	-	-	-	SC
1	18223273	18223273	A	G	intergenic	RECK;TPM2	dist=276339;dist=18968	exonic	ENSOCUG00000010203	.	-	-	-	-	-	-	SC
1	18223933	18223933	G	A	intergenic	RECK;TPM2	dist=276999;dist=18308	exonic	ENSOCUG00000010203	.	-	-	-	-	-	-	SC
1	18224232	18224232	G	A	intergenic	RECK;TPM2	dist=277298;dist=18009	exonic	ENSOCUG00000010203	.	-	-	-	-	-	-	SC
1	18224678	18224678	C	A	intergenic	RECK;TPM2	dist=277744;dist=17563	exonic	ENSOCUG00000010203	.	-	-	-	-	-	-	SC
1	18226288	18226288	C	T	intergenic	RECK;TPM2	dist=279354;dist=15953	exonic	ENSOCUG00000010203	.	-	-	-	-	-	-	SC
1	18226291	18226291	A	G	intergenic	RECK;TPM2	dist=279357;dist=15950	exonic	ENSOCUG00000010203	.	-	-	-	-	-	-	SC
1	18226970	18226970	C	G	intergenic	RECK;TPM2	dist=280036;dist=15271	exonic	ENSOCUG00000010203	.	-	-	-	-	-	-	SC
1	18226973	18226973	C	T	intergenic	RECK;TPM2	dist=280039;dist=15268	exonic	ENSOCUG00000010203	.	-	-	-	-	-	-	SC
1	18227608	18227608	A	G	intergenic	RECK;TPM2	dist=280674;dist=14633	exonic	ENSOCUG00000010203	.	-	-	-	-	-	-	SC
1	18227650	18227650	T	C	intergenic	RECK;TPM2	dist=280716;dist=14591	exonic	ENSOCUG00000010203	.	-	-	-	-	-	-	SC
1	18227973	18227973	C	G	intergenic	RECK;TPM2	dist=281039;dist=14268	exonic	ENSOCUG00000010203	.	-	-	-	-	-	-	SC
1	18228160	18228160	C	T	intergenic	RECK;TPM2	dist=281226;dist=14081	exonic	ENSOCUG00000010203	.	-	-	-	-	-	-	SC
1	183036118	183036118	G	A	intergenic	NONE;MIR670	dist=NONE;dist=176312	exonic	ENSOCUG00000014674	.	-	-	-	-	-	-	SC
1	183036956	183036956	C	T	intergenic	NONE;MIR670	dist=NONE;dist=175474	exonic	ENSOCUG00000014674	.	-	-	-	-	-	-	SC
1	183037224	183037224	C	T	intergenic	NONE;MIR670	dist=NONE;dist=175206	exonic	ENSOCUG00000014674	.	-	-	-	-	-	-	SC
1	183048294	183048294	C	T	intergenic	NONE;MIR670	dist=NONE;dist=164136	exonic	ENSOCUG00000014674	.	-	-	-	-	-	-	SC
1	183054461	183054461	G	A	intergenic	NONE;MIR670	dist=NONE;dist=157969	exonic	ENSOCUG00000014674	.	-	-	-	-	-	-	SC
1	183061837	183061837	A	G	intergenic	NONE;MIR670	dist=NONE;dist=150593	exonic	ENSOCUG00000014674	.	-	-	-	-	-	-	SC
1	183091611	183091611	A	C	intergenic	NONE;MIR670	dist=NONE;dist=120819	exonic	ENSOCUG00000014674	.	-	-	-	-	-	-	SC
1	183091681	183091681	G	A	intergenic	NONE;MIR670	dist=NONE;dist=120749	exonic	ENSOCUG00000014674	.	-	-	-	-	-	-	SC
1	183110133	183110133	A	G	intergenic	NONE;MIR670	dist=NONE;dist=102297	exonic	ENSOCUG00000014674	.	-	-	-	-	-	-	SC
1	183149952	183149952	C	T	intergenic	NONE;MIR670	dist=NONE;dist=62478	exonic	ENSOCUG00000014674	.	-	-	-	-	-	-	SC
1	18324871	18324871	A	C	intergenic	TPM2;NONE	dist=74631;dist=NONE	exonic	ENSOCUG00000011571	.	-	-	-	-	-	-	SC
1	18324880	18324880	A	G	intergenic	TPM2;NONE	dist=74640;dist=NONE	exonic	ENSOCUG00000011571	.	-	-	-	-	-	-	SC
1	18324886	18324886	A	G	intergenic	TPM2;NONE	dist=74646;dist=NONE	exonic	ENSOCUG00000011571	.	-	-	-	-	-	-	SC
1	18325114	18325114	T	C	intergenic	TPM2;NONE	dist=74874;dist=NONE	exonic	ENSOCUG00000011571	.	-	-	-	-	-	-	SC
1	18328540	18328540	A	G	intergenic	TPM2;NONE	dist=78300;dist=NONE	exonic	ENSOCUG00000011571	.	-	-	-	-	-	-	SC
1	18329165	18329165	C	T	intergenic	TPM2;NONE	dist=78925;dist=NONE	exonic	ENSOCUG00000011571	.	-	-	-	-	-	-	SC
1	18329217	18329217	C	T	intergenic	TPM2;NONE	dist=78977;dist=NONE	exonic	ENSOCUG00000011571	.	-	-	-	-	-	-	SC
1	18334776	18334776	G	A	intergenic	TPM2;NONE	dist=84536;dist=NONE	exonic	ENSOCUG00000011571	.	-	-	-	-	-	-	SC
1	18335436	18335436	T	C	intergenic	TPM2;NONE	dist=85196;dist=NONE	exonic	ENSOCUG00000011571	.	-	-	-	-	-	-	SC
1	183586463	183586463	C	T	intergenic	MIR129-2;NONE	dist=352502;dist=NONE	exonic	ENSOCUG00000016359	.	-	-	-	-	-	-	SC
1	183586502	183586502	C	T	intergenic	MIR129-2;NONE	dist=352541;dist=NONE	exonic	ENSOCUG00000016359	.	-	-	-	-	-	-	SC
1	185198958	185198958	C	T	intergenic	MIR129-2;CHRM4	dist=1964997;dist=518019	exonic	ENSOCUG00000025433	.	-	-	-	-	-	-	SC
1	185254360	185254360	A	G	intergenic	MIR129-2;CHRM4	dist=2020399;dist=462617	exonic	ENSOCUG00000001670	.	-	-	-	-	-	-	SC
1	185255061	185255061	A	G	intergenic	MIR129-2;CHRM4	dist=2021100;dist=461916	exonic	ENSOCUG00000001670	.	-	-	-	-	-	-	SC
1	185255940	185255940	A	G	intergenic	MIR129-2;CHRM4	dist=2021979;dist=461037	exonic	ENSOCUG00000001670	.	-	-	-	-	-	-	SC
1	185288269	185288269	C	T	intergenic	MIR129-2;CHRM4	dist=2054308;dist=428708	exonic	ENSOCUG00000001675	.	-	-	-	-	-	-	SC
1	186032472	186032472	A	G	intergenic	CHRM4;NR1H3	dist=314059;dist=576357	exonic	ENSOCUG00000016144	.	-	-	-	-	-	-	SC
1	186037822	186037822	A	G	intergenic	CHRM4;NR1H3	dist=319409;dist=571007	exonic	ENSOCUG00000016144	.	-	-	-	-	-	-	SC
1	186043494	186043494	A	C	intergenic	CHRM4;NR1H3	dist=325081;dist=565335	exonic	ENSOCUG00000016144	.	-	-	-	-	-	-	SC
1	186043533	186043533	C	A	intergenic	CHRM4;NR1H3	dist=325120;dist=565296	exonic	ENSOCUG00000016144	.	-	-	-	-	-	-	SC
1	186044734	186044734	A	G	intergenic	CHRM4;NR1H3	dist=326321;dist=564095	exonic	ENSOCUG00000016144	.	-	-	-	-	-	-	SC
1	186044765	186044765	G	A	intergenic	CHRM4;NR1H3	dist=326352;dist=564064	exonic	ENSOCUG00000016144	.	-	-	-	-	-	-	SC
1	186044770	186044770	C	T	intergenic	CHRM4;NR1H3	dist=326357;dist=564059	exonic	ENSOCUG00000016144	.	-	-	-	-	-	-	SC
1	186045293	186045293	T	C	intergenic	CHRM4;NR1H3	dist=326880;dist=563536	exonic	ENSOCUG00000016144	.	-	-	-	-	-	-	SC
1	186052888	186052888	G	A	intergenic	CHRM4;NR1H3	dist=334475;dist=555941	exonic	ENSOCUG00000016160	.	-	-	-	-	-	-	SC
1	186053485	186053485	G	A	intergenic	CHRM4;NR1H3	dist=335072;dist=555344	exonic	ENSOCUG00000016160	.	-	-	-	-	-	-	SC
1	186053500	186053500	A	G	intergenic	CHRM4;NR1H3	dist=335087;dist=555329	exonic	ENSOCUG00000016160	.	-	-	-	-	-	-	SC
1	186055174	186055174	C	T	intergenic	CHRM4;NR1H3	dist=336761;dist=553655	exonic	ENSOCUG00000016160	.	-	-	-	-	-	-	SC
1	186066156	186066156	G	A	intergenic	CHRM4;NR1H3	dist=347743;dist=542673	exonic	ENSOCUG00000016160	.	-	-	-	-	-	-	SC
1	186071603	186071603	G	C	intergenic	CHRM4;NR1H3	dist=353190;dist=537226	exonic	ENSOCUG00000010953	.	-	-	-	-	-	-	SC
1	186071713	186071713	C	T	intergenic	CHRM4;NR1H3	dist=353300;dist=537116	exonic	ENSOCUG00000010953	.	-	-	-	-	-	-	SC
1	186071766	186071766	C	T	intergenic	CHRM4;NR1H3	dist=353353;dist=537063	exonic	ENSOCUG00000010953	.	-	-	-	-	-	-	SC
1	186071780	186071780	A	T	intergenic	CHRM4;NR1H3	dist=353367;dist=537049	exonic	ENSOCUG00000010953	.	-	-	-	-	-	-	SC
1	186073204	186073204	G	A	intergenic	CHRM4;NR1H3	dist=354791;dist=535625	exonic	ENSOCUG00000010953	.	-	-	-	-	-	-	SC
1	186073441	186073441	A	G	intergenic	CHRM4;NR1H3	dist=355028;dist=535388	exonic	ENSOCUG00000010953	.	-	-	-	-	-	-	SC
1	186073476	186073476	G	A	intergenic	CHRM4;NR1H3	dist=355063;dist=535353	exonic	ENSOCUG00000010953	.	-	-	-	-	-	-	SC
1	186073529	186073529	A	G	intergenic	CHRM4;NR1H3	dist=355116;dist=535300	exonic	ENSOCUG00000010953	.	-	-	-	-	-	-	SC
1	186075290	186075290	G	A	intergenic	CHRM4;NR1H3	dist=356877;dist=533539	exonic	ENSOCUG00000010953	.	-	-	-	-	-	-	SC
1	186228761	186228761	T	C	intergenic	CHRM4;NR1H3	dist=510348;dist=380068	exonic	ENSOCUG00000002052	.	-	-	-	-	-	-	SC
1	186247591	186247591	G	A	intergenic	CHRM4;NR1H3	dist=529178;dist=361238	exonic	ENSOCUG00000002052	.	-	-	-	-	-	-	SC
1	186254261	186254261	A	G	intergenic	CHRM4;NR1H3	dist=535848;dist=354568	exonic	ENSOCUG00000002052	.	-	-	-	-	-	-	SC
1	186254668	186254668	T	C	intergenic	CHRM4;NR1H3	dist=536255;dist=354161	exonic	ENSOCUG00000002052	.	-	-	-	-	-	-	SC
1	186259878	186259878	T	C	intergenic	CHRM4;NR1H3	dist=541465;dist=348951	exonic	ENSOCUG00000002052	.	-	-	-	-	-	-	SC
1	186532311	186532311	T	C	intergenic	CHRM4;NR1H3	dist=813898;dist=76518	exonic	ENSOCUG00000002066	.	-	-	-	-	-	-	SC
1	186532396	186532396	G	A	intergenic	CHRM4;NR1H3	dist=813983;dist=76433	exonic	ENSOCUG00000002066	.	-	-	-	-	-	-	SC
1	186550177	186550177	G	A	intergenic	CHRM4;NR1H3	dist=831764;dist=58652	exonic	ENSOCUG00000027715	.	-	-	-	-	-	-	SC
1	186550626	186550626	G	A	intergenic	CHRM4;NR1H3	dist=832213;dist=58203	exonic	ENSOCUG00000027715	.	-	-	-	-	-	-	SC
1	186554249	186554249	A	G	intergenic	CHRM4;NR1H3	dist=835836;dist=54580	exonic	ENSOCUG00000027715	.	-	-	-	-	-	-	SC
1	186554264	186554264	G	A	intergenic	CHRM4;NR1H3	dist=835851;dist=54565	exonic	ENSOCUG00000027715	.	-	-	-	-	-	-	SC
1	186554288	186554288	T	C	intergenic	CHRM4;NR1H3	dist=835875;dist=54541	exonic	ENSOCUG00000027715	.	-	-	-	-	-	-	SC
1	186577497	186577497	C	T	intergenic	CHRM4;NR1H3	dist=859084;dist=31332	exonic	ENSOCUG00000002076	.	-	-	-	-	-	-	SC
1	186578351	186578351	A	C	intergenic	CHRM4;NR1H3	dist=859938;dist=30478	exonic	ENSOCUG00000002076	.	-	-	-	-	-	-	SC
1	186578459	186578459	C	G	intergenic	CHRM4;NR1H3	dist=860046;dist=30370	exonic	ENSOCUG00000002076	.	-	-	-	-	-	-	SC
1	186591341	186591341	C	T	intergenic	CHRM4;NR1H3	dist=872928;dist=17488	exonic	ENSOCUG00000002076	.	-	-	-	-	-	-	SC
1	186591347	186591347	T	C	intergenic	CHRM4;NR1H3	dist=872934;dist=17482	exonic	ENSOCUG00000002076	.	-	-	-	-	-	-	SC
1	186591996	186591996	C	T	intergenic	CHRM4;NR1H3	dist=873583;dist=16833	exonic	ENSOCUG00000002076	.	-	-	-	-	-	-	SC
1	186610084	186610084	C	G	exonic	NR1H3	.	exonic	ENSOCUG00000002095	.	-	-	-	-	-	-	SC
1	186610394	186610394	A	G	exonic	NR1H3	.	exonic	ENSOCUG00000002095	.	-	-	-	-	-	-	SC
1	186610715	186610715	A	G	exonic	NR1H3	.	exonic	ENSOCUG00000002095	.	-	-	-	-	-	-	SC
1	186621366	186621366	T	C	intergenic	NR1H3;NONE	dist=5428;dist=NONE	exonic	ENSOCUG00000002099	.	-	-	-	-	-	-	SC
1	186621483	186621483	T	C	intergenic	NR1H3;NONE	dist=5545;dist=NONE	exonic	ENSOCUG00000002099	.	-	-	-	-	-	-	SC
1	186621573	186621573	T	C	intergenic	NR1H3;NONE	dist=5635;dist=NONE	exonic	ENSOCUG00000002099	.	-	-	-	-	-	-	SC
1	186629528	186629528	T	C	intergenic	NR1H3;NONE	dist=13590;dist=NONE	exonic	ENSOCUG00000002099	.	-	-	-	-	-	-	SC
1	186629557	186629557	G	A	intergenic	NR1H3;NONE	dist=13619;dist=NONE	exonic	ENSOCUG00000002099	.	-	-	-	-	-	-	SC
1	186907513	186907513	A	G	intergenic	NR1H3;NONE	dist=291575;dist=NONE	exonic	ENSOCUG00000006361	.	-	-	-	-	-	-	SC
1	187096059	187096059	A	G	intergenic	NR1H3;NONE	dist=480121;dist=NONE	exonic	ENSOCUG00000017545	.	-	-	-	-	-	-	SC
1	18776961	18776961	T	C	intergenic	TPM2;NONE	dist=526721;dist=NONE	exonic	ENSOCUG00000006457	.	-	-	-	-	-	-	SC
1	18781607	18781607	G	A	intergenic	TPM2;NONE	dist=531367;dist=NONE	exonic	ENSOCUG00000006451	.	-	-	-	-	-	-	SC
1	18781652	18781652	G	A	intergenic	TPM2;NONE	dist=531412;dist=NONE	exonic	ENSOCUG00000006451	.	-	-	-	-	-	-	SC
1	18782128	18782128	A	G	intergenic	TPM2;NONE	dist=531888;dist=NONE	exonic	ENSOCUG00000006451	.	-	-	-	-	-	-	SC
1	18782146	18782146	C	T	intergenic	TPM2;NONE	dist=531906;dist=NONE	exonic	ENSOCUG00000006451	.	-	-	-	-	-	-	SC
1	18783282	18783282	G	A	intergenic	TPM2;NONE	dist=533042;dist=NONE	exonic	ENSOCUG00000006451	.	-	-	-	-	-	-	SC
1	18787119	18787119	T	C	intergenic	TPM2;NONE	dist=536879;dist=NONE	exonic	ENSOCUG00000002653	.	-	-	-	-	-	-	SC
1	18787401	18787401	C	A	intergenic	TPM2;NONE	dist=537161;dist=NONE	exonic	ENSOCUG00000002653	.	-	-	-	-	-	-	SC
1	18788722	18788722	G	A	intergenic	TPM2;NONE	dist=538482;dist=NONE	exonic	ENSOCUG00000002653	.	-	-	-	-	-	-	SC
1	18789831	18789831	G	A	intergenic	TPM2;NONE	dist=539591;dist=NONE	exonic	ENSOCUG00000002653	.	-	-	-	-	-	-	SC
1	18790127	18790127	G	T	intergenic	TPM2;NONE	dist=539887;dist=NONE	exonic	ENSOCUG00000002653	.	-	-	-	-	-	-	SC
1	18790514	18790514	T	C	intergenic	TPM2;NONE	dist=540274;dist=NONE	exonic	ENSOCUG00000002653	.	-	-	-	-	-	-	SC
1	18790655	18790655	C	T	intergenic	TPM2;NONE	dist=540415;dist=NONE	exonic	ENSOCUG00000002653	.	-	-	-	-	-	-	SC
1	18790895	18790895	A	G	intergenic	TPM2;NONE	dist=540655;dist=NONE	exonic	ENSOCUG00000002653	.	-	-	-	-	-	-	SC
1	18790907	18790907	G	A	intergenic	TPM2;NONE	dist=540667;dist=NONE	exonic	ENSOCUG00000002653	.	-	-	-	-	-	-	SC
1	18792088	18792088	G	A	intergenic	TPM2;NONE	dist=541848;dist=NONE	exonic	ENSOCUG00000002653	.	-	-	-	-	-	-	SC
1	18792112	18792112	A	G	intergenic	TPM2;NONE	dist=541872;dist=NONE	exonic	ENSOCUG00000002653	.	-	-	-	-	-	-	SC
1	18805989	18805989	T	G	intergenic	TPM2;NONE	dist=555749;dist=NONE	exonic	ENSOCUG00000006442	.	-	-	-	-	-	-	SC
1	18806677	18806677	G	A	intergenic	TPM2;NONE	dist=556437;dist=NONE	exonic	ENSOCUG00000006442	.	-	-	-	-	-	-	SC
1	18806943	18806943	A	G	intergenic	TPM2;NONE	dist=556703;dist=NONE	exonic	ENSOCUG00000006442	.	-	-	-	-	-	-	SC
1	18806945	18806945	G	A	intergenic	TPM2;NONE	dist=556705;dist=NONE	exonic	ENSOCUG00000006442	.	-	-	-	-	-	-	SC
1	18806976	18806976	G	C	intergenic	TPM2;NONE	dist=556736;dist=NONE	exonic	ENSOCUG00000006442	.	-	-	-	-	-	-	SC
1	18836568	18836568	A	T	intergenic	TPM2;NONE	dist=586328;dist=NONE	exonic	ENSOCUG00000015327	.	-	-	-	-	-	-	SC
1	190507537	190507537	T	G	intergenic	NONE;MIR130A	dist=NONE;dist=206666	exonic	ENSOCUG00000012561	.	-	-	-	-	-	-	SC
1	190844621	190844621	C	T	intergenic	MIR130A;LPXN	dist=130357;dist=763428	exonic	ENSOCUG00000014213	.	-	-	-	-	-	-	SC
1	192373080	192373080	C	G	exonic	OSBP	.	exonic	ENSOCUG00000002148	.	-	-	-	-	-	-	SC
1	192373140	192373140	A	G	exonic	OSBP	.	exonic	ENSOCUG00000002148	.	-	-	-	-	-	-	SC
1	192373161	192373161	G	A	exonic	OSBP	.	exonic	ENSOCUG00000002148	.	-	-	-	-	-	-	SC
1	192880052	192880052	G	A	intergenic	OSBP;ZP1	dist=466786;dist=625746	exonic	ENSOCUG00000009084	.	-	-	-	-	-	-	SC
1	192880120	192880120	C	T	intergenic	OSBP;ZP1	dist=466854;dist=625678	exonic	ENSOCUG00000009084	.	-	-	-	-	-	-	SC
1	192882572	192882572	C	T	intergenic	OSBP;ZP1	dist=469306;dist=623226	exonic	ENSOCUG00000009084	.	-	-	-	-	-	-	SC
1	192884422	192884422	C	T	intergenic	OSBP;ZP1	dist=471156;dist=621376	exonic	ENSOCUG00000009084	.	-	-	-	-	-	-	SC
1	192888726	192888726	G	A	intergenic	OSBP;ZP1	dist=475460;dist=617072	exonic	ENSOCUG00000009084	.	-	-	-	-	-	-	SC
1	192908697	192908697	T	C	intergenic	OSBP;ZP1	dist=495431;dist=597101	exonic	ENSOCUG00000010079	.	-	-	-	-	-	-	SC
1	193530525	193530525	G	A	intergenic	ZP1;TMEM109	dist=17935;dist=8814	exonic	ENSOCUG00000015689	.	-	-	-	-	-	-	SC
1	193547412	193547412	C	T	exonic	TMEM109	.	exonic	ENSOCUG00000015708	.	-	-	-	-	-	-	SC
1	193548300	193548300	C	T	exonic	TMEM109	.	exonic	ENSOCUG00000015708	.	-	-	-	-	-	-	SC
1	193553585	193553585	C	T	intergenic	TMEM109;LARK	dist=4232;dist=724119	exonic	ENSOCUG00000015713	.	-	-	-	-	-	-	SC
1	193554280	193554280	A	G	intergenic	TMEM109;LARK	dist=4927;dist=723424	exonic	ENSOCUG00000015713	.	-	-	-	-	-	-	SC
1	193554310	193554310	T	C	intergenic	TMEM109;LARK	dist=4957;dist=723394	exonic	ENSOCUG00000015713	.	-	-	-	-	-	-	SC
1	193554412	193554412	A	G	intergenic	TMEM109;LARK	dist=5059;dist=723292	exonic	ENSOCUG00000015713	.	-	-	-	-	-	-	SC
1	193554430	193554430	T	G	intergenic	TMEM109;LARK	dist=5077;dist=723274	exonic	ENSOCUG00000015713	.	-	-	-	-	-	-	SC
1	193557016	193557016	C	T	intergenic	TMEM109;LARK	dist=7663;dist=720688	exonic	ENSOCUG00000015713	.	-	-	-	-	-	-	SC
1	193558422	193558422	G	A	intergenic	TMEM109;LARK	dist=9069;dist=719282	exonic	ENSOCUG00000015713	.	-	-	-	-	-	-	SC
1	193559184	193559184	C	T	intergenic	TMEM109;LARK	dist=9831;dist=718520	exonic	ENSOCUG00000015713	.	-	-	-	-	-	-	SC
1	193561594	193561594	C	T	intergenic	TMEM109;LARK	dist=12241;dist=716110	exonic	ENSOCUG00000015723	.	-	-	-	-	-	-	SC
1	193563075	193563075	G	A	intergenic	TMEM109;LARK	dist=13722;dist=714629	exonic	ENSOCUG00000015723	.	-	-	-	-	-	-	SC
1	193570658	193570658	C	A	intergenic	TMEM109;LARK	dist=21305;dist=707046	exonic	ENSOCUG00000015723	.	-	-	-	-	-	-	SC
1	193719578	193719578	C	A	intergenic	TMEM109;LARK	dist=170225;dist=558126	exonic	ENSOCUG00000010947	.	-	-	-	-	-	-	SC
1	193719590	193719590	C	T	intergenic	TMEM109;LARK	dist=170237;dist=558114	exonic	ENSOCUG00000010947	.	-	-	-	-	-	-	SC
1	193719689	193719689	C	G	intergenic	TMEM109;LARK	dist=170336;dist=558015	exonic	ENSOCUG00000010947	.	-	-	-	-	-	-	SC
1	193719818	193719818	G	A	intergenic	TMEM109;LARK	dist=170465;dist=557886	exonic	ENSOCUG00000010947	.	-	-	-	-	-	-	SC
1	193719918	193719918	T	C	intergenic	TMEM109;LARK	dist=170565;dist=557786	exonic	ENSOCUG00000010947	.	-	-	-	-	-	-	SC
1	193722653	193722653	C	T	intergenic	TMEM109;LARK	dist=173300;dist=555051	exonic	ENSOCUG00000020976	.	-	-	-	-	-	-	SC
1	193722925	193722925	A	G	intergenic	TMEM109;LARK	dist=173572;dist=554779	exonic	ENSOCUG00000020976	.	-	-	-	-	-	-	SC
1	193722928	193722928	T	G	intergenic	TMEM109;LARK	dist=173575;dist=554776	exonic	ENSOCUG00000020976	.	-	-	-	-	-	-	SC
1	193722997	193722997	G	A	intergenic	TMEM109;LARK	dist=173644;dist=554707	exonic	ENSOCUG00000020976	.	-	-	-	-	-	-	SC
1	193753218	193753218	G	A	intergenic	TMEM109;LARK	dist=203865;dist=524486	exonic	ENSOCUG00000022025	.	-	-	-	-	-	-	SC
1	193809716	193809716	T	C	intergenic	TMEM109;LARK	dist=260363;dist=467988	exonic	ENSOCUG00000015722	.	-	-	-	-	-	-	SC
1	194080386	194080386	C	G	intergenic	TMEM109;LARK	dist=531033;dist=197318	exonic	ENSOCUG00000020926	.	-	-	-	-	-	-	SC
1	194107334	194107334	T	C	intergenic	TMEM109;LARK	dist=557981;dist=170370	exonic	ENSOCUG00000010911	.	-	-	-	-	-	-	SC
1	194120794	194120794	A	G	intergenic	TMEM109;LARK	dist=571441;dist=156910	exonic	ENSOCUG00000010915	.	-	-	-	-	-	-	SC
1	194122623	194122623	A	G	intergenic	TMEM109;LARK	dist=573270;dist=155081	exonic	ENSOCUG00000010915	.	-	-	-	-	-	-	SC
1	194131609	194131609	T	C	intergenic	TMEM109;LARK	dist=582256;dist=146095	exonic	ENSOCUG00000010915	.	-	-	-	-	-	-	SC
1	194172387	194172387	G	A	intergenic	TMEM109;LARK	dist=623034;dist=105317	exonic	ENSOCUG00000023317	.	-	-	-	-	-	-	SC
1	194175127	194175127	C	T	intergenic	TMEM109;LARK	dist=625774;dist=102577	exonic	ENSOCUG00000023317	.	-	-	-	-	-	-	SC
1	194179637	194179637	C	T	intergenic	TMEM109;LARK	dist=630284;dist=98067	exonic	ENSOCUG00000023317	.	-	-	-	-	-	-	SC
1	194181960	194181960	A	G	intergenic	TMEM109;LARK	dist=632607;dist=95744	exonic	ENSOCUG00000013700	.	-	-	-	-	-	-	SC
1	194182139	194182139	G	A	intergenic	TMEM109;LARK	dist=632786;dist=95565	exonic	ENSOCUG00000013700	.	-	-	-	-	-	-	SC
1	194183046	194183046	C	T	intergenic	TMEM109;LARK	dist=633693;dist=94658	exonic	ENSOCUG00000013700	.	-	-	-	-	-	-	SC
1	194203782	194203782	T	C	intergenic	TMEM109;LARK	dist=654429;dist=73922	exonic	ENSOCUG00000013823	.	-	-	-	-	-	-	SC
1	194425481	194425481	T	C	intergenic	LARK;PPP1CA	dist=138678;dist=409684	exonic	ENSOCUG00000003485	.	-	-	-	-	-	-	SC
1	194833502	194833502	T	C	intergenic	LARK;PPP1CA	dist=546699;dist=1663	exonic	ENSOCUG00000024015	.	-	-	-	-	-	-	SC
1	194834552	194834552	C	T	downstream	PPP1CA	dist=613	exonic	ENSOCUG00000024015	.	-	-	-	-	-	-	SC
1	20093022	20093022	T	A	intergenic	TPM2;ACO1	dist=1842782;dist=935532	exonic	ENSOCUG00000008957	.	-	-	-	-	-	-	SC
1	20093055	20093055	A	G	intergenic	TPM2;ACO1	dist=1842815;dist=935499	exonic	ENSOCUG00000008957	.	-	-	-	-	-	-	SC
1	20151030	20151030	G	C	intergenic	TPM2;ACO1	dist=1900790;dist=877524	exonic	ENSOCUG00000008957	.	-	-	-	-	-	-	SC
1	20184400	20184400	G	A	intergenic	TPM2;ACO1	dist=1934160;dist=844154	exonic	ENSOCUG00000008945	.	-	-	-	-	-	-	SC
1	2336510	2336510	C	T	intergenic	PTGR1;AKAP2	dist=612015;dist=672321	exonic	ENSOCUG00000026842	.	-	-	-	-	-	-	SC
1	2336519	2336519	T	C	intergenic	PTGR1;AKAP2	dist=612024;dist=672312	exonic	ENSOCUG00000026842	.	-	-	-	-	-	-	SC
1	2336666	2336666	C	A	intergenic	PTGR1;AKAP2	dist=612171;dist=672165	exonic	ENSOCUG00000026842	.	-	-	-	-	-	-	SC
1	2336726	2336726	C	T	intergenic	PTGR1;AKAP2	dist=612231;dist=672105	exonic	ENSOCUG00000026842	.	-	-	-	-	-	-	SC
1	2495572	2495572	C	A	intergenic	PTGR1;AKAP2	dist=771077;dist=513259	exonic	ENSOCUG00000017885	.	-	-	-	-	-	-	SC
1	2525230	2525230	A	G	intergenic	PTGR1;AKAP2	dist=800735;dist=483601	exonic	ENSOCUG00000017885	.	-	-	-	-	-	-	SC
1	3208267	3208267	C	A	exonic	PALM2	.	exonic	ENSOCUG00000025387	.	-	-	-	-	-	-	SC
1	36677306	36677306	G	A	intergenic	SH3GL2;NONE	dist=215831;dist=NONE	exonic	ENSOCUG00000002551	.	-	-	-	-	-	-	SC
1	46416641	46416641	T	G	intergenic	NONE;NONE	dist=NONE;dist=NONE	exonic	ENSOCUG00000000982	.	-	-	-	-	-	-	SC
1	46416713	46416713	A	T	intergenic	NONE;NONE	dist=NONE;dist=NONE	exonic	ENSOCUG00000000982	.	-	-	-	-	-	-	SC
1	48140607	48140607	A	G	intergenic	NONE;RLN1	dist=NONE;dist=731101	exonic	ENSOCUG00000008471	.	-	-	-	-	-	-	SC
1	49088675	49088675	C	T	intergenic	RLN1;MIR101-2	dist=178401;dist=295996	exonic	ENSOCUG00000016853	.	-	-	-	-	-	-	SC
1	49096888	49096888	C	T	intergenic	RLN1;MIR101-2	dist=186614;dist=287783	exonic	ENSOCUG00000016853	.	-	-	-	-	-	-	SC
1	51153266	51153266	A	G	intergenic	SLC1A1;VLDLR	dist=1384659;dist=698223	exonic	ENSOCUG00000014086	.	-	-	-	-	-	-	SC
1	52509338	52509338	C	T	intergenic	VLDLR;NONE	dist=622636;dist=NONE	exonic	ENSOCUG00000006320	.	-	-	-	-	-	-	SC
1	55514547	55514547	G	A	intergenic	NONE;MIR204	dist=NONE;dist=1567217	exonic	ENSOCUG00000013019	.	-	-	-	-	-	-	SC
1	55514618	55514618	C	G	intergenic	NONE;MIR204	dist=NONE;dist=1567146	exonic	ENSOCUG00000013019	.	-	-	-	-	-	-	SC
1	55547851	55547851	C	T	intergenic	NONE;MIR204	dist=NONE;dist=1533913	exonic	ENSOCUG00000013019	.	-	-	-	-	-	-	SC
1	55551516	55551516	A	G	intergenic	NONE;MIR204	dist=NONE;dist=1530248	exonic	ENSOCUG00000013019	.	-	-	-	-	-	-	SC
1	56395001	56395001	G	A	intergenic	NONE;MIR204	dist=NONE;dist=686763	exonic	ENSOCUG00000000271	.	-	-	-	-	-	-	SC
1	56565980	56565980	C	T	intergenic	NONE;MIR204	dist=NONE;dist=515784	exonic	ENSOCUG00000013243	.	-	-	-	-	-	-	SC
1	56580712	56580712	G	A	intergenic	NONE;MIR204	dist=NONE;dist=501052	exonic	ENSOCUG00000013243	.	-	-	-	-	-	-	SC
1	59419969	59419969	A	C	exonic	ALDH1A1	.	exonic	ENSOCUG00000009444	.	-	-	-	-	-	-	SC
1	59438945	59438945	T	C	exonic	ALDH1A1	.	exonic	ENSOCUG00000009444	.	-	-	-	-	-	-	SC
1	59452621	59452621	C	T	exonic	ALDH1A1	.	exonic	ENSOCUG00000009444	.	-	-	-	-	-	-	SC
1	59699666	59699666	C	T	exonic	ANXA1	.	exonic	ENSOCUG00000015493	.	-	-	-	-	-	-	SC
1	59707955	59707955	A	G	exonic	ANXA1	.	exonic	ENSOCUG00000015493	.	-	-	-	-	-	-	SC
1	673806	673806	A	G	intergenic	NONE;DNAJC25	dist=NONE;dist=968567	exonic	ENSOCUG00000016711	.	-	-	-	-	-	-	SC
1	68062248	68062248	C	T	intergenic	NONE;NONE	dist=NONE;dist=NONE	exonic	ENSOCUG00000000531	.	-	-	-	-	-	-	SC
1	72829413	72829413	T	C	intergenic	MIRLET7D;FBP2	dist=1262816;dist=721889	exonic	ENSOCUG00000011405	.	-	-	-	-	-	-	SC
1	72829446	72829446	A	G	intergenic	MIRLET7D;FBP2	dist=1262849;dist=721856	exonic	ENSOCUG00000011405	.	-	-	-	-	-	-	SC
1	72829485	72829485	G	C	intergenic	MIRLET7D;FBP2	dist=1262888;dist=721817	exonic	ENSOCUG00000011405	.	-	-	-	-	-	-	SC
1	73763804	73763804	C	T	intergenic	FBP2;MIR23B	dist=184957;dist=338354	exonic	ENSOCUG00000000678	.	-	-	-	-	-	-	SC
1	73763849	73763849	G	A	intergenic	FBP2;MIR23B	dist=185002;dist=338309	exonic	ENSOCUG00000000678	.	-	-	-	-	-	-	SC
1	74100918	74100918	C	T	intergenic	FBP2;MIR23B	dist=522071;dist=1240	exonic	ENSOCUG00000000678	.	-	-	-	-	-	-	SC
1	74136408	74136408	G	A	intergenic	MIR24-1;NONE	dist=33562;dist=NONE	exonic	ENSOCUG00000010476	.	-	-	-	-	-	-	SC
1	74278008	74278008	T	G	intergenic	MIR24-1;NONE	dist=175162;dist=NONE	exonic	ENSOCUG00000010476	.	-	-	-	-	-	-	SC
1	7584396	7584396	C	T	intergenic	NONE;NONE	dist=NONE;dist=NONE	exonic	ENSOCUG00000023297	.	-	-	-	-	-	-	SC
1	76184456	76184456	G	A	intergenic	MIR24-1;NONE	dist=2081610;dist=NONE	exonic	ENSOCUG00000008078	.	-	-	-	-	-	-	SC
1	78408279	78408279	T	C	intergenic	NONE;NONE	dist=NONE;dist=NONE	exonic	ENSOCUG00000012955	.	-	-	-	-	-	-	SC
1	78414823	78414823	A	G	intergenic	NONE;NONE	dist=NONE;dist=NONE	exonic	ENSOCUG00000012955	.	-	-	-	-	-	-	SC
1	78417124	78417124	C	T	intergenic	NONE;NONE	dist=NONE;dist=NONE	exonic	ENSOCUG00000012955	.	-	-	-	-	-	-	SC
1	78417151	78417151	C	T	intergenic	NONE;NONE	dist=NONE;dist=NONE	exonic	ENSOCUG00000012955	.	-	-	-	-	-	-	SC
1	78417835	78417835	C	T	intergenic	NONE;NONE	dist=NONE;dist=NONE	exonic	ENSOCUG00000012955	.	-	-	-	-	-	-	SC
1	78420011	78420011	A	G	intergenic	NONE;NONE	dist=NONE;dist=NONE	exonic	ENSOCUG00000012955	.	-	-	-	-	-	-	SC
1	78425512	78425512	C	A	intergenic	NONE;NONE	dist=NONE;dist=NONE	exonic	ENSOCUG00000012955	.	-	-	-	-	-	-	SC
1	78425694	78425694	A	G	intergenic	NONE;NONE	dist=NONE;dist=NONE	exonic	ENSOCUG00000012955	.	-	-	-	-	-	-	SC
1	78441911	78441911	T	C	intergenic	NONE;NONE	dist=NONE;dist=NONE	exonic	ENSOCUG00000012932	.	-	-	-	-	-	-	SC
1	78443387	78443387	G	A	intergenic	NONE;NONE	dist=NONE;dist=NONE	exonic	ENSOCUG00000012932	.	-	-	-	-	-	-	SC
1	78448452	78448452	G	A	intergenic	NONE;NONE	dist=NONE;dist=NONE	exonic	ENSOCUG00000012932	.	-	-	-	-	-	-	SC
1	78460193	78460193	G	A	intergenic	NONE;NONE	dist=NONE;dist=NONE	exonic	ENSOCUG00000012932	.	-	-	-	-	-	-	SC
1	78460212	78460212	G	C	intergenic	NONE;NONE	dist=NONE;dist=NONE	exonic	ENSOCUG00000012932	.	-	-	-	-	-	-	SC
1	78467279	78467279	T	C	intergenic	NONE;NONE	dist=NONE;dist=NONE	exonic	ENSOCUG00000012932	.	-	-	-	-	-	-	SC
1	78481237	78481237	T	C	intergenic	NONE;NONE	dist=NONE;dist=NONE	exonic	ENSOCUG00000012932	.	-	-	-	-	-	-	SC
1	8213426	8213426	A	G	intergenic	NONE;NONE	dist=NONE;dist=NONE	exonic	ENSOCUG00000009279	.	-	-	-	-	-	-	SC
1	8213471	8213471	C	G	intergenic	NONE;NONE	dist=NONE;dist=NONE	exonic	ENSOCUG00000009279	.	-	-	-	-	-	-	SC
1	8229324	8229324	A	C	intergenic	NONE;NONE	dist=NONE;dist=NONE	exonic	ENSOCUG00000009279	.	-	-	-	-	-	-	SC
1	8229342	8229342	T	C	intergenic	NONE;NONE	dist=NONE;dist=NONE	exonic	ENSOCUG00000009279	.	-	-	-	-	-	-	SC
1	8229366	8229366	A	G	intergenic	NONE;NONE	dist=NONE;dist=NONE	exonic	ENSOCUG00000009279	.	-	-	-	-	-	-	SC
1	8258824	8258824	G	A	intergenic	NONE;NONE	dist=NONE;dist=NONE	exonic	ENSOCUG00000009279	.	-	-	-	-	-	-	SC
1	8260249	8260249	A	C	intergenic	NONE;NONE	dist=NONE;dist=NONE	exonic	ENSOCUG00000009279	.	-	-	-	-	-	-	SC
1	8281648	8281648	A	G	intergenic	NONE;NONE	dist=NONE;dist=NONE	exonic	ENSOCUG00000007880	.	-	-	-	-	-	-	SC
1	8283974	8283974	A	G	intergenic	NONE;NONE	dist=NONE;dist=NONE	exonic	ENSOCUG00000007880	.	-	-	-	-	-	-	SC
1	86184496	86184496	A	G	intergenic	NONE;NONE	dist=NONE;dist=NONE	exonic	ENSOCUG00000000374	.	-	-	-	-	-	-	SC
1	86467412	86467412	C	A	intergenic	NONE;ETS1	dist=NONE;dist=1928233	exonic	ENSOCUG00000010051	.	-	-	-	-	-	-	SC
1	86471268	86471268	T	C	intergenic	NONE;ETS1	dist=NONE;dist=1924377	exonic	ENSOCUG00000010051	.	-	-	-	-	-	-	SC
1	87900209	87900209	G	C	intergenic	NONE;ETS1	dist=NONE;dist=495436	exonic	ENSOCUG00000025278	.	-	-	-	-	-	-	SC
1	88072305	88072305	T	C	intergenic	NONE;ETS1	dist=NONE;dist=323340	exonic	ENSOCUG00000013415	.	-	-	-	-	-	-	SC
1	8919400	8919400	C	T	intergenic	NONE;NONE	dist=NONE;dist=NONE	exonic	ENSOCUG00000005655	.	-	-	-	-	-	-	SC
1	8923142	8923142	G	A	intergenic	NONE;NONE	dist=NONE;dist=NONE	exonic	ENSOCUG00000005655	.	-	-	-	-	-	-	SC
1	8945952	8945952	G	A	intergenic	NONE;NONE	dist=NONE;dist=NONE	exonic	ENSOCUG00000005655	.	-	-	-	-	-	-	SC
1	8946075	8946075	G	A	intergenic	NONE;NONE	dist=NONE;dist=NONE	exonic	ENSOCUG00000005655	.	-	-	-	-	-	-	SC
1	8965464	8965464	A	G	intergenic	NONE;NONE	dist=NONE;dist=NONE	exonic	ENSOCUG00000005655	.	-	-	-	-	-	-	SC
1	8965557	8965557	T	C	intergenic	NONE;NONE	dist=NONE;dist=NONE	exonic	ENSOCUG00000005655	.	-	-	-	-	-	-	SC
1	8980714	8980714	T	A	intergenic	NONE;NONE	dist=NONE;dist=NONE	exonic	ENSOCUG00000005655	.	-	-	-	-	-	-	SC
1	91087605	91087605	T	C	intergenic	ST3GAL4;ACRV1	dist=380289;dist=513589	exonic	ENSOCUG00000012610	.	-	-	-	-	-	-	SC
1	91118404	91118404	G	A	intergenic	ST3GAL4;ACRV1	dist=411088;dist=482790	exonic	ENSOCUG00000012610	.	-	-	-	-	-	-	SC
1	92462379	92462379	G	T	intergenic	ACRV1;SPA17	dist=853397;dist=90026	exonic	ENSOCUG00000002631	.	-	-	-	-	-	-	SC
1	92572061	92572061	T	C	intergenic	SPA17;NONE	dist=4673;dist=NONE	exonic	ENSOCUG00000003036	.	-	-	-	-	-	-	SC
1	94504169	94504169	A	G	intergenic	SPA17;MIR100	dist=1936781;dist=1365371	exonic	ENSOCUG00000010493	.	-	-	-	-	-	-	SC
1	96909792	96909792	T	C	intergenic	SORL1;NONE	dist=354420;dist=NONE	exonic	ENSOCUG00000002876	.	-	-	-	-	-	-	SC
1	99213454	99213454	G	A	intergenic	NONE;APOA1	dist=NONE;dist=383133	exonic	ENSOCUG00000011974	.	-	-	-	-	-	-	SC
1	99557407	99557407	C	T	intergenic	NONE;APOA1	dist=NONE;dist=39180	exonic	ENSOCUG00000011238	.	-	-	-	-	-	-	SC
1	99572607	99572607	C	A	intergenic	NONE;APOA1	dist=NONE;dist=23980	exonic	ENSOCUG00000011238	.	-	-	-	-	-	-	SC
1	99574833	99574833	T	C	intergenic	NONE;APOA1	dist=NONE;dist=21754	exonic	ENSOCUG00000011238	.	-	-	-	-	-	-	SC
1	99574836	99574836	C	T	intergenic	NONE;APOA1	dist=NONE;dist=21751	exonic	ENSOCUG00000011238	.	-	-	-	-	-	-	SC
1	99574989	99574989	C	T	intergenic	NONE;APOA1	dist=NONE;dist=21598	exonic	ENSOCUG00000011238	.	-	-	-	-	-	-	SC
1	99575019	99575019	C	T	intergenic	NONE;APOA1	dist=NONE;dist=21568	exonic	ENSOCUG00000011238	.	-	-	-	-	-	-	SC
1	99634820	99634820	T	C	exonic	ZPR1	.	exonic	ENSOCUG00000004619	.	-	-	-	-	-	-	SC
1	99636094	99636094	A	G	exonic	ZPR1	.	exonic	ENSOCUG00000004619	.	-	-	-	-	-	-	SC
1	99655945	99655945	A	G	intergenic	ZPR1;NONE	dist=11688;dist=NONE	exonic	ENSOCUG00000004615	.	-	-	-	-	-	-	SC
1	102367343	102367343	G	A	-	-	-	-	-	-	intergenic	NXPE1;IL18	dist=303393;dist=1858261	exonic	ENSOCUG00000007470	.	ZIKA
1	102368084	102368084	T	C	-	-	-	-	-	-	intergenic	NXPE1;IL18	dist=304134;dist=1857520	exonic	ENSOCUG00000007470	.	ZIKA
1	102368096	102368096	A	G	-	-	-	-	-	-	intergenic	NXPE1;IL18	dist=304146;dist=1857508	exonic	ENSOCUG00000007470	.	ZIKA
1	102544776	102544776	A	G	-	-	-	-	-	-	intergenic	NXPE1;IL18	dist=480826;dist=1680828	exonic	ENSOCUG00000007441	.	ZIKA
1	102570738	102570738	G	T	-	-	-	-	-	-	intergenic	NXPE1;IL18	dist=506788;dist=1654866	exonic	ENSOCUG00000007441	.	ZIKA
1	102580948	102580948	C	T	-	-	-	-	-	-	intergenic	NXPE1;IL18	dist=516998;dist=1644656	exonic	ENSOCUG00000007441	.	ZIKA
1	102629800	102629800	C	T	-	-	-	-	-	-	intergenic	NXPE1;IL18	dist=565850;dist=1595804	exonic	ENSOCUG00000007436	.	ZIKA
1	102629879	102629879	T	C	-	-	-	-	-	-	intergenic	NXPE1;IL18	dist=565929;dist=1595725	exonic	ENSOCUG00000007436	.	ZIKA
1	103115622	103115622	G	A	-	-	-	-	-	-	intergenic	NXPE1;IL18	dist=1051672;dist=1109982	exonic	ENSOCUG00000006190	.	ZIKA
1	103115658	103115658	G	A	-	-	-	-	-	-	intergenic	NXPE1;IL18	dist=1051708;dist=1109946	exonic	ENSOCUG00000006190	.	ZIKA
1	103115661	103115661	G	A	-	-	-	-	-	-	intergenic	NXPE1;IL18	dist=1051711;dist=1109943	exonic	ENSOCUG00000006190	.	ZIKA
1	103117386	103117386	A	G	-	-	-	-	-	-	intergenic	NXPE1;IL18	dist=1053436;dist=1108218	exonic	ENSOCUG00000006190	.	ZIKA
1	103118365	103118365	G	A	-	-	-	-	-	-	intergenic	NXPE1;IL18	dist=1054415;dist=1107239	exonic	ENSOCUG00000006190	.	ZIKA
1	104157360	104157360	T	A	-	-	-	-	-	-	intergenic	NONE;IL18	dist=NONE;dist=68244	exonic	ENSOCUG00000009662	.	ZIKA
1	104159599	104159599	G	A	-	-	-	-	-	-	intergenic	NONE;IL18	dist=NONE;dist=66005	exonic	ENSOCUG00000009662	.	ZIKA
1	104160968	104160968	G	T	-	-	-	-	-	-	intergenic	NONE;IL18	dist=NONE;dist=64636	exonic	ENSOCUG00000009662	.	ZIKA
1	104160990	104160990	C	T	-	-	-	-	-	-	intergenic	NONE;IL18	dist=NONE;dist=64614	exonic	ENSOCUG00000009662	.	ZIKA
1	104184465	104184465	T	C	-	-	-	-	-	-	intergenic	NONE;IL18	dist=NONE;dist=41139	exonic	ENSOCUG00000009662	.	ZIKA
1	104203195	104203195	A	G	-	-	-	-	-	-	intergenic	NONE;IL18	dist=NONE;dist=22409	exonic	ENSOCUG00000002174	.	ZIKA
1	104215521	104215521	C	G	-	-	-	-	-	-	intergenic	NONE;IL18	dist=NONE;dist=10083	exonic	ENSOCUG00000005255	.	ZIKA
1	104288854	104288854	G	A	-	-	-	-	-	-	intergenic	IL18;CRYAB	dist=54483;dist=173844	exonic	ENSOCUG00000017358	.	ZIKA
1	104290179	104290179	C	T	-	-	-	-	-	-	intergenic	IL18;CRYAB	dist=55808;dist=172519	exonic	ENSOCUG00000017358	.	ZIKA
1	104292584	104292584	A	C	-	-	-	-	-	-	intergenic	IL18;CRYAB	dist=58213;dist=170114	exonic	ENSOCUG00000017354	.	ZIKA
1	104299879	104299879	G	A	-	-	-	-	-	-	intergenic	IL18;CRYAB	dist=65508;dist=162819	exonic	ENSOCUG00000017354	.	ZIKA
1	106266371	106266371	A	G	-	-	-	-	-	-	intergenic	MIR34B;NONE	dist=1371742;dist=NONE	exonic	ENSOCUG00000014267	.	ZIKA
1	106282197	106282197	A	C	-	-	-	-	-	-	intergenic	MIR34B;NONE	dist=1387568;dist=NONE	exonic	ENSOCUG00000014267	.	ZIKA
1	106287519	106287519	C	T	-	-	-	-	-	-	intergenic	MIR34B;NONE	dist=1392890;dist=NONE	exonic	ENSOCUG00000014267	.	ZIKA
1	106332874	106332874	A	G	-	-	-	-	-	-	intergenic	MIR34B;NONE	dist=1438245;dist=NONE	exonic	ENSOCUG00000005283	.	ZIKA
1	106333066	106333066	T	C	-	-	-	-	-	-	intergenic	MIR34B;NONE	dist=1438437;dist=NONE	exonic	ENSOCUG00000005283	.	ZIKA
1	108214430	108214430	G	A	-	-	-	-	-	-	intergenic	NONE;CUL5	dist=NONE;dist=256289	exonic	ENSOCUG00000014663	.	ZIKA
1	114197231	114197231	T	A	-	-	-	-	-	-	intergenic	MMP1;PGR	dist=440658;dist=1404128	exonic	ENSOCUG00000010109	.	ZIKA
1	115667629	115667629	C	T	-	-	-	-	-	-	exonic	PGR	.	exonic	ENSOCUG00000014693	.	ZIKA
1	120691796	120691796	G	A	-	-	-	-	-	-	intergenic	NONE;NONE	dist=NONE;dist=NONE	exonic	ENSOCUG00000010820	.	ZIKA
1	120691820	120691820	T	C	-	-	-	-	-	-	intergenic	NONE;NONE	dist=NONE;dist=NONE	exonic	ENSOCUG00000010820	.	ZIKA
1	120691862	120691862	G	A	-	-	-	-	-	-	intergenic	NONE;NONE	dist=NONE;dist=NONE	exonic	ENSOCUG00000010820	.	ZIKA
1	124553910	124553910	C	T	-	-	-	-	-	-	intergenic	NONE;NONE	dist=NONE;dist=NONE	exonic	ENSOCUG00000007427	.	ZIKA
1	124554294	124554294	T	C	-	-	-	-	-	-	intergenic	NONE;NONE	dist=NONE;dist=NONE	exonic	ENSOCUG00000007427	.	ZIKA
1	124554405	124554405	G	T	-	-	-	-	-	-	intergenic	NONE;NONE	dist=NONE;dist=NONE	exonic	ENSOCUG00000007427	.	ZIKA
1	133513584	133513584	A	C	-	-	-	-	-	-	intergenic	NONE;NONE	dist=NONE;dist=NONE	exonic	ENSOCUG00000026829	.	ZIKA
1	133633606	133633606	T	C	-	-	-	-	-	-	intergenic	NONE;NONE	dist=NONE;dist=NONE	exonic	ENSOCUG00000004462	.	ZIKA
1	133679	133679	A	G	-	-	-	-	-	-	intergenic	NONE;NONE	dist=NONE;dist=NONE	exonic	ENSOCUG00000005028	.	ZIKA
1	14005866	14005866	A	G	-	-	-	-	-	-	intergenic	NONE;NONE	dist=NONE;dist=NONE	exonic	ENSOCUG00000005676	.	ZIKA
1	140224890	140224890	A	G	-	-	-	-	-	-	intergenic	CLNS1A;WNT11	dist=1121830;dist=389565	exonic	ENSOCUG00000015394	.	ZIKA
1	140225185	140225185	T	C	-	-	-	-	-	-	intergenic	CLNS1A;WNT11	dist=1122125;dist=389270	exonic	ENSOCUG00000015394	.	ZIKA
1	140994738	140994738	A	G	-	-	-	-	-	-	intergenic	WNT11;MIR326	dist=365255;dist=375208	exonic	ENSOCUG00000014223	.	ZIKA
1	141279946	141279946	A	C	-	-	-	-	-	-	intergenic	WNT11;MIR326	dist=650463;dist=90000	exonic	ENSOCUG00000026378	.	ZIKA
1	141648061	141648061	C	T	-	-	-	-	-	-	intergenic	MIR326;NONE	dist=278056;dist=NONE	exonic	ENSOCUG00000012531	.	ZIKA
1	14171079	14171079	C	G	-	-	-	-	-	-	intergenic	NONE;NONE	dist=NONE;dist=NONE	exonic	ENSOCUG00000016236	.	ZIKA
1	14171130	14171130	C	A	-	-	-	-	-	-	intergenic	NONE;NONE	dist=NONE;dist=NONE	exonic	ENSOCUG00000016236	.	ZIKA
1	14177465	14177465	T	C	-	-	-	-	-	-	intergenic	NONE;NONE	dist=NONE;dist=NONE	exonic	ENSOCUG00000016236	.	ZIKA
1	141816466	141816466	C	T	-	-	-	-	-	-	intergenic	MIR326;MIR139	dist=446461;dist=1982893	exonic	ENSOCUG00000001789	.	ZIKA
1	141817088	141817088	A	G	-	-	-	-	-	-	intergenic	MIR326;MIR139	dist=447083;dist=1982271	exonic	ENSOCUG00000001789	.	ZIKA
1	141840628	141840628	C	T	-	-	-	-	-	-	intergenic	MIR326;MIR139	dist=470623;dist=1958731	exonic	ENSOCUG00000001789	.	ZIKA
1	142443425	142443425	T	G	-	-	-	-	-	-	intergenic	MIR326;MIR139	dist=1073420;dist=1355934	exonic	ENSOCUG00000004011	.	ZIKA
1	142444209	142444209	G	A	-	-	-	-	-	-	intergenic	MIR326;MIR139	dist=1074204;dist=1355150	exonic	ENSOCUG00000004011	.	ZIKA
1	142444271	142444271	C	T	-	-	-	-	-	-	intergenic	MIR326;MIR139	dist=1074266;dist=1355088	exonic	ENSOCUG00000004011	.	ZIKA
1	142458174	142458174	T	C	-	-	-	-	-	-	intergenic	MIR326;MIR139	dist=1088169;dist=1341185	exonic	ENSOCUG00000004011	.	ZIKA
1	142465881	142465881	T	C	-	-	-	-	-	-	intergenic	MIR326;MIR139	dist=1095876;dist=1333478	exonic	ENSOCUG00000004011	.	ZIKA
1	142466127	142466127	G	A	-	-	-	-	-	-	intergenic	MIR326;MIR139	dist=1096122;dist=1333232	exonic	ENSOCUG00000004011	.	ZIKA
1	142466250	142466250	C	T	-	-	-	-	-	-	intergenic	MIR326;MIR139	dist=1096245;dist=1333109	exonic	ENSOCUG00000004011	.	ZIKA
1	142479989	142479989	A	G	-	-	-	-	-	-	intergenic	MIR326;MIR139	dist=1109984;dist=1319370	exonic	ENSOCUG00000004011	.	ZIKA
1	142480088	142480088	A	C	-	-	-	-	-	-	intergenic	MIR326;MIR139	dist=1110083;dist=1319271	exonic	ENSOCUG00000004011	.	ZIKA
1	142488440	142488440	G	A	-	-	-	-	-	-	intergenic	MIR326;MIR139	dist=1118435;dist=1310919	exonic	ENSOCUG00000004011	.	ZIKA
1	142488523	142488523	C	A	-	-	-	-	-	-	intergenic	MIR326;MIR139	dist=1118518;dist=1310836	exonic	ENSOCUG00000004011	.	ZIKA
1	142488598	142488598	G	A	-	-	-	-	-	-	intergenic	MIR326;MIR139	dist=1118593;dist=1310761	exonic	ENSOCUG00000004011	.	ZIKA
1	142488673	142488673	T	A	-	-	-	-	-	-	intergenic	MIR326;MIR139	dist=1118668;dist=1310686	exonic	ENSOCUG00000004011	.	ZIKA
1	142513130	142513130	G	A	-	-	-	-	-	-	intergenic	MIR326;MIR139	dist=1143125;dist=1286229	exonic	ENSOCUG00000004011	.	ZIKA
1	142544710	142544710	T	C	-	-	-	-	-	-	intergenic	MIR326;MIR139	dist=1174705;dist=1254649	exonic	ENSOCUG00000004011	.	ZIKA
1	142544718	142544718	G	A	-	-	-	-	-	-	intergenic	MIR326;MIR139	dist=1174713;dist=1254641	exonic	ENSOCUG00000004011	.	ZIKA
1	142544749	142544749	C	T	-	-	-	-	-	-	intergenic	MIR326;MIR139	dist=1174744;dist=1254610	exonic	ENSOCUG00000004011	.	ZIKA
1	142548724	142548724	C	T	-	-	-	-	-	-	intergenic	MIR326;MIR139	dist=1178719;dist=1250635	exonic	ENSOCUG00000004011	.	ZIKA
1	142548773	142548773	C	T	-	-	-	-	-	-	intergenic	MIR326;MIR139	dist=1178768;dist=1250586	exonic	ENSOCUG00000004011	.	ZIKA
1	142836763	142836763	A	G	-	-	-	-	-	-	intergenic	MIR326;MIR139	dist=1466758;dist=962596	exonic	ENSOCUG00000007621	.	ZIKA
1	142837456	142837456	G	A	-	-	-	-	-	-	intergenic	MIR326;MIR139	dist=1467451;dist=961903	exonic	ENSOCUG00000007621	.	ZIKA
1	143124555	143124555	C	T	-	-	-	-	-	-	intergenic	MIR326;MIR139	dist=1754550;dist=674804	exonic	ENSOCUG00000029716	.	ZIKA
1	143125647	143125647	G	A	-	-	-	-	-	-	intergenic	MIR326;MIR139	dist=1755642;dist=673712	exonic	ENSOCUG00000029716	.	ZIKA
1	143126543	143126543	C	T	-	-	-	-	-	-	intergenic	MIR326;MIR139	dist=1756538;dist=672816	exonic	ENSOCUG00000029716	.	ZIKA
1	143126546	143126546	G	A	-	-	-	-	-	-	intergenic	MIR326;MIR139	dist=1756541;dist=672813	exonic	ENSOCUG00000029716	.	ZIKA
1	143126915	143126915	C	T	-	-	-	-	-	-	intergenic	MIR326;MIR139	dist=1756910;dist=672444	exonic	ENSOCUG00000029716	.	ZIKA
1	143127072	143127072	G	C	-	-	-	-	-	-	intergenic	MIR326;MIR139	dist=1757067;dist=672287	exonic	ENSOCUG00000029716	.	ZIKA
1	143131056	143131056	G	A	-	-	-	-	-	-	intergenic	MIR326;MIR139	dist=1761051;dist=668303	exonic	ENSOCUG00000029716	.	ZIKA
1	143724056	143724056	T	C	-	-	-	-	-	-	intergenic	NONE;MIR139	dist=NONE;dist=75303	exonic	ENSOCUG00000021605	.	ZIKA
1	144010166	144010166	A	G	-	-	-	-	-	-	intergenic	MIR139;IL18BP	dist=210749;dist=354294	exonic	ENSOCUG00000017356	.	ZIKA
1	144039608	144039608	T	A	-	-	-	-	-	-	intergenic	MIR139;IL18BP	dist=240191;dist=324852	exonic	ENSOCUG00000017356	.	ZIKA
1	145025097	145025097	T	C	-	-	-	-	-	-	intergenic	LOC100342857;OR51E1	dist=465987;dist=417685	exonic	ENSOCUG00000013372	.	ZIKA
1	145032174	145032174	C	T	-	-	-	-	-	-	intergenic	LOC100342857;OR51E1	dist=473064;dist=410608	exonic	ENSOCUG00000013372	.	ZIKA
1	145053644	145053644	G	A	-	-	-	-	-	-	intergenic	LOC100342857;OR51E1	dist=494534;dist=389138	exonic	ENSOCUG00000013372	.	ZIKA
1	146652673	146652673	A	G	-	-	-	-	-	-	exonic	TRIM5	.	exonic	ENSOCUG00000002114	.	ZIKA
1	147494922	147494922	A	C	-	-	-	-	-	-	intergenic	HPX;NONE	dist=40341;dist=NONE	exonic	ENSOCUG00000016956	.	ZIKA
1	147626393	147626393	T	C	-	-	-	-	-	-	intergenic	HPX;NONE	dist=171812;dist=NONE	exonic	ENSOCUG00000006606	.	ZIKA
1	147630924	147630924	A	G	-	-	-	-	-	-	intergenic	HPX;NONE	dist=176343;dist=NONE	exonic	ENSOCUG00000006606	.	ZIKA
1	150481995	150481995	T	C	-	-	-	-	-	-	intergenic	NONE;NONE	dist=NONE;dist=NONE	exonic	ENSOCUG00000005447	.	ZIKA
1	150497404	150497404	T	G	-	-	-	-	-	-	intergenic	NONE;NONE	dist=NONE;dist=NONE	exonic	ENSOCUG00000005447	.	ZIKA
1	150680344	150680344	G	A	-	-	-	-	-	-	intergenic	NONE;EIF4G2	dist=NONE;dist=1907172	exonic	ENSOCUG00000027825	.	ZIKA
1	150843794	150843794	C	T	-	-	-	-	-	-	intergenic	NONE;EIF4G2	dist=NONE;dist=1743722	exonic	ENSOCUG00000003165	.	ZIKA
1	150898708	150898708	A	G	-	-	-	-	-	-	intergenic	NONE;EIF4G2	dist=NONE;dist=1688808	exonic	ENSOCUG00000016329	.	ZIKA
1	150899984	150899984	T	C	-	-	-	-	-	-	intergenic	NONE;EIF4G2	dist=NONE;dist=1687532	exonic	ENSOCUG00000016329	.	ZIKA
1	151149843	151149843	C	T	-	-	-	-	-	-	intergenic	NONE;EIF4G2	dist=NONE;dist=1437673	exonic	ENSOCUG00000005756	.	ZIKA
1	151167765	151167765	A	G	-	-	-	-	-	-	intergenic	NONE;EIF4G2	dist=NONE;dist=1419751	exonic	ENSOCUG00000005756	.	ZIKA
1	151167767	151167767	T	C	-	-	-	-	-	-	intergenic	NONE;EIF4G2	dist=NONE;dist=1419749	exonic	ENSOCUG00000005756	.	ZIKA
1	151267281	151267281	A	G	-	-	-	-	-	-	intergenic	NONE;EIF4G2	dist=NONE;dist=1320235	exonic	ENSOCUG00000007093	.	ZIKA
1	151284438	151284438	A	G	-	-	-	-	-	-	intergenic	NONE;EIF4G2	dist=NONE;dist=1303078	exonic	ENSOCUG00000007093	.	ZIKA
1	151286766	151286766	T	C	-	-	-	-	-	-	intergenic	NONE;EIF4G2	dist=NONE;dist=1300750	exonic	ENSOCUG00000007093	.	ZIKA
1	151310640	151310640	C	T	-	-	-	-	-	-	intergenic	NONE;EIF4G2	dist=NONE;dist=1276876	exonic	ENSOCUG00000005226	.	ZIKA
1	151386181	151386181	A	G	-	-	-	-	-	-	intergenic	NONE;EIF4G2	dist=NONE;dist=1201335	exonic	ENSOCUG00000013074	.	ZIKA
1	151386208	151386208	C	T	-	-	-	-	-	-	intergenic	NONE;EIF4G2	dist=NONE;dist=1201308	exonic	ENSOCUG00000013074	.	ZIKA
1	151390620	151390620	G	A	-	-	-	-	-	-	intergenic	NONE;EIF4G2	dist=NONE;dist=1196896	exonic	ENSOCUG00000013074	.	ZIKA
1	151390650	151390650	A	T	-	-	-	-	-	-	intergenic	NONE;EIF4G2	dist=NONE;dist=1196866	exonic	ENSOCUG00000013074	.	ZIKA
1	151532073	151532073	T	C	-	-	-	-	-	-	intergenic	NONE;EIF4G2	dist=NONE;dist=1055443	exonic	ENSOCUG00000008896	.	ZIKA
1	151532082	151532082	A	G	-	-	-	-	-	-	intergenic	NONE;EIF4G2	dist=NONE;dist=1055434	exonic	ENSOCUG00000008896	.	ZIKA
1	151573105	151573105	T	C	-	-	-	-	-	-	intergenic	NONE;EIF4G2	dist=NONE;dist=1014411	exonic	ENSOCUG00000008986	.	ZIKA
1	151614228	151614228	A	G	-	-	-	-	-	-	intergenic	NONE;EIF4G2	dist=NONE;dist=973288	exonic	ENSOCUG00000008986	.	ZIKA
1	151627328	151627328	T	C	-	-	-	-	-	-	intergenic	NONE;EIF4G2	dist=NONE;dist=960188	exonic	ENSOCUG00000008986	.	ZIKA
1	151658557	151658557	G	A	-	-	-	-	-	-	intergenic	NONE;EIF4G2	dist=NONE;dist=928959	exonic	ENSOCUG00000008986	.	ZIKA
1	151661371	151661371	T	C	-	-	-	-	-	-	intergenic	NONE;EIF4G2	dist=NONE;dist=926145	exonic	ENSOCUG00000008986	.	ZIKA
1	15169257	15169257	A	G	-	-	-	-	-	-	intergenic	NONE;NONE	dist=NONE;dist=NONE	exonic	ENSOCUG00000013794	.	ZIKA
1	151802075	151802075	G	A	-	-	-	-	-	-	intergenic	NONE;EIF4G2	dist=NONE;dist=785441	exonic	ENSOCUG00000008986	.	ZIKA
1	152242851	152242851	A	C	-	-	-	-	-	-	intergenic	NONE;EIF4G2	dist=NONE;dist=344665	exonic	ENSOCUG00000002805	.	ZIKA
1	152246762	152246762	T	C	-	-	-	-	-	-	intergenic	NONE;EIF4G2	dist=NONE;dist=340754	exonic	ENSOCUG00000002805	.	ZIKA
1	152254204	152254204	T	C	-	-	-	-	-	-	intergenic	NONE;EIF4G2	dist=NONE;dist=333312	exonic	ENSOCUG00000002805	.	ZIKA
1	152333707	152333707	T	G	-	-	-	-	-	-	intergenic	NONE;EIF4G2	dist=NONE;dist=253809	exonic	ENSOCUG00000009659	.	ZIKA
1	152343874	152343874	G	T	-	-	-	-	-	-	intergenic	NONE;EIF4G2	dist=NONE;dist=243642	exonic	ENSOCUG00000009659	.	ZIKA
1	152343887	152343887	C	G	-	-	-	-	-	-	intergenic	NONE;EIF4G2	dist=NONE;dist=243629	exonic	ENSOCUG00000009659	.	ZIKA
1	152552382	152552382	G	A	-	-	-	-	-	-	intergenic	NONE;EIF4G2	dist=NONE;dist=35134	exonic	ENSOCUG00000013302	.	ZIKA
1	152556152	152556152	A	G	-	-	-	-	-	-	intergenic	NONE;EIF4G2	dist=NONE;dist=31364	exonic	ENSOCUG00000013302	.	ZIKA
1	152559881	152559881	T	C	-	-	-	-	-	-	intergenic	NONE;EIF4G2	dist=NONE;dist=27635	exonic	ENSOCUG00000013302	.	ZIKA
1	152591422	152591422	G	T	-	-	-	-	-	-	exonic	EIF4G2	.	exonic	ENSOCUG00000013326	.	ZIKA
1	153028782	153028782	G	A	-	-	-	-	-	-	intergenic	EIF4G2;NONE	dist=431070;dist=NONE	exonic	ENSOCUG00000015212	.	ZIKA
1	154198135	154198135	C	T	-	-	-	-	-	-	intergenic	EIF4G2;NONE	dist=1600423;dist=NONE	exonic	ENSOCUG00000013101	.	ZIKA
1	159284500	159284500	G	A	-	-	-	-	-	-	intergenic	NONE;NONE	dist=NONE;dist=NONE	exonic	ENSOCUG00000000749	.	ZIKA
1	161257346	161257346	G	C	-	-	-	-	-	-	intergenic	NONE;NONE	dist=NONE;dist=NONE	exonic	ENSOCUG00000000222	.	ZIKA
1	161328382	161328382	G	A	-	-	-	-	-	-	intergenic	NONE;NONE	dist=NONE;dist=NONE	exonic	ENSOCUG00000000222	.	ZIKA
1	161331584	161331584	T	C	-	-	-	-	-	-	intergenic	NONE;NONE	dist=NONE;dist=NONE	exonic	ENSOCUG00000000222	.	ZIKA
1	161749853	161749853	G	C	-	-	-	-	-	-	intergenic	NONE;NONE	dist=NONE;dist=NONE	exonic	ENSOCUG00000008345	.	ZIKA
1	16553978	16553978	C	T	-	-	-	-	-	-	intergenic	NONE;RECK	dist=NONE;dist=1313499	exonic	ENSOCUG00000024773	.	ZIKA
1	16553987	16553987	T	C	-	-	-	-	-	-	intergenic	NONE;RECK	dist=NONE;dist=1313490	exonic	ENSOCUG00000024773	.	ZIKA
1	16565011	16565011	T	C	-	-	-	-	-	-	intergenic	NONE;RECK	dist=NONE;dist=1302466	exonic	ENSOCUG00000024773	.	ZIKA
1	16597505	16597505	G	A	-	-	-	-	-	-	intergenic	NONE;RECK	dist=NONE;dist=1269972	exonic	ENSOCUG00000007041	.	ZIKA
1	166457005	166457005	A	G	-	-	-	-	-	-	intergenic	NONE;NONE	dist=NONE;dist=NONE	exonic	ENSOCUG00000004061	.	ZIKA
1	170827763	170827763	G	C	-	-	-	-	-	-	intergenic	FSHB;PAX6	dist=1392944;dist=284537	exonic	ENSOCUG00000001925	.	ZIKA
1	171425813	171425813	G	A	-	-	-	-	-	-	intergenic	PAX6;CD59	dist=300377;dist=1626632	exonic	ENSOCUG00000016268	.	ZIKA
1	171425847	171425847	C	T	-	-	-	-	-	-	intergenic	PAX6;CD59	dist=300411;dist=1626598	exonic	ENSOCUG00000016268	.	ZIKA
1	171427142	171427142	G	C	-	-	-	-	-	-	intergenic	PAX6;CD59	dist=301706;dist=1625303	exonic	ENSOCUG00000016268	.	ZIKA
1	1717629	1717629	C	T	-	-	-	-	-	-	exonic	PTGR1	.	exonic	ENSOCUG00000022867	.	ZIKA
1	173068139	173068139	G	T	-	-	-	-	-	-	exonic	CD59	.	exonic	ENSOCUG00000014601	.	ZIKA
1	173452648	173452648	G	C	-	-	-	-	-	-	intergenic	CD59;MIR1343	dist=375276;dist=782503	exonic	ENSOCUG00000001398	.	ZIKA
1	173469603	173469603	C	T	-	-	-	-	-	-	intergenic	CD59;MIR1343	dist=392231;dist=765548	exonic	ENSOCUG00000001398	.	ZIKA
1	173469693	173469693	G	A	-	-	-	-	-	-	intergenic	CD59;MIR1343	dist=392321;dist=765458	exonic	ENSOCUG00000001398	.	ZIKA
1	173469694	173469694	C	T	-	-	-	-	-	-	intergenic	CD59;MIR1343	dist=392322;dist=765457	exonic	ENSOCUG00000001398	.	ZIKA
1	173471841	173471841	T	A	-	-	-	-	-	-	intergenic	CD59;MIR1343	dist=394469;dist=763310	exonic	ENSOCUG00000001398	.	ZIKA
1	173471877	173471877	A	G	-	-	-	-	-	-	intergenic	CD59;MIR1343	dist=394505;dist=763274	exonic	ENSOCUG00000001398	.	ZIKA
1	173489128	173489128	G	A	-	-	-	-	-	-	intergenic	CD59;MIR1343	dist=411756;dist=746023	exonic	ENSOCUG00000001405	.	ZIKA
1	173489182	173489182	C	T	-	-	-	-	-	-	intergenic	CD59;MIR1343	dist=411810;dist=745969	exonic	ENSOCUG00000001405	.	ZIKA
1	173499300	173499300	A	G	-	-	-	-	-	-	intergenic	CD59;MIR1343	dist=421928;dist=735851	exonic	ENSOCUG00000001405	.	ZIKA
1	173499327	173499327	A	G	-	-	-	-	-	-	intergenic	CD59;MIR1343	dist=421955;dist=735824	exonic	ENSOCUG00000001405	.	ZIKA
1	173503919	173503919	G	A	-	-	-	-	-	-	intergenic	CD59;MIR1343	dist=426547;dist=731232	exonic	ENSOCUG00000001405	.	ZIKA
1	173503982	173503982	A	G	-	-	-	-	-	-	intergenic	CD59;MIR1343	dist=426610;dist=731169	exonic	ENSOCUG00000001405	.	ZIKA
1	173503991	173503991	A	G	-	-	-	-	-	-	intergenic	CD59;MIR1343	dist=426619;dist=731160	exonic	ENSOCUG00000001405	.	ZIKA
1	173762597	173762597	G	A	-	-	-	-	-	-	intergenic	CD59;MIR1343	dist=685225;dist=472554	exonic	ENSOCUG00000014198	.	ZIKA
1	174741889	174741889	T	C	-	-	-	-	-	-	intergenic	MIR1343;RAG1	dist=506680;dist=1086207	exonic	ENSOCUG00000000721	.	ZIKA
1	174807285	174807285	T	C	-	-	-	-	-	-	intergenic	MIR1343;RAG1	dist=572076;dist=1020811	exonic	ENSOCUG00000000721	.	ZIKA
1	175387515	175387515	C	T	-	-	-	-	-	-	intergenic	MIR1343;RAG1	dist=1152306;dist=440581	exonic	ENSOCUG00000026068	.	ZIKA
1	180587	180587	C	T	-	-	-	-	-	-	intergenic	NONE;NONE	dist=NONE;dist=NONE	exonic	ENSOCUG00000026691	.	ZIKA
1	18139283	18139283	G	A	-	-	-	-	-	-	intergenic	RECK;TPM2	dist=192349;dist=102958	exonic	ENSOCUG00000006453	.	ZIKA
1	18140860	18140860	T	G	-	-	-	-	-	-	intergenic	RECK;TPM2	dist=193926;dist=101381	exonic	ENSOCUG00000006453	.	ZIKA
1	18142216	18142216	A	G	-	-	-	-	-	-	intergenic	RECK;TPM2	dist=195282;dist=100025	exonic	ENSOCUG00000006453	.	ZIKA
1	18149109	18149109	A	C	-	-	-	-	-	-	intergenic	RECK;TPM2	dist=202175;dist=93132	exonic	ENSOCUG00000006453	.	ZIKA
1	18188362	18188362	C	T	-	-	-	-	-	-	intergenic	RECK;TPM2	dist=241428;dist=53879	exonic	ENSOCUG00000010265	.	ZIKA
1	18193341	18193341	G	C	-	-	-	-	-	-	intergenic	RECK;TPM2	dist=246407;dist=48900	exonic	ENSOCUG00000010248	.	ZIKA
1	18195474	18195474	C	T	-	-	-	-	-	-	intergenic	RECK;TPM2	dist=248540;dist=46767	exonic	ENSOCUG00000010248	.	ZIKA
1	18195480	18195480	T	C	-	-	-	-	-	-	intergenic	RECK;TPM2	dist=248546;dist=46761	exonic	ENSOCUG00000010248	.	ZIKA
1	183558546	183558546	T	C	-	-	-	-	-	-	intergenic	MIR129-2;NONE	dist=324585;dist=NONE	exonic	ENSOCUG00000016359	.	ZIKA
1	183604371	183604371	A	C	-	-	-	-	-	-	intergenic	MIR129-2;NONE	dist=370410;dist=NONE	exonic	ENSOCUG00000021313	.	ZIKA
1	185302448	185302448	A	G	-	-	-	-	-	-	intergenic	NONE;CHRM4	dist=NONE;dist=414529	exonic	ENSOCUG00000001675	.	ZIKA
1	185708283	185708283	C	T	-	-	-	-	-	-	intergenic	NONE;CHRM4	dist=NONE;dist=8694	exonic	ENSOCUG00000016117	.	ZIKA
1	185708318	185708318	T	C	-	-	-	-	-	-	intergenic	NONE;CHRM4	dist=NONE;dist=8659	exonic	ENSOCUG00000016117	.	ZIKA
1	185709805	185709805	T	C	-	-	-	-	-	-	intergenic	NONE;CHRM4	dist=NONE;dist=7172	exonic	ENSOCUG00000024752	.	ZIKA
1	185709832	185709832	G	A	-	-	-	-	-	-	intergenic	NONE;CHRM4	dist=NONE;dist=7145	exonic	ENSOCUG00000024752	.	ZIKA
1	185710448	185710448	A	G	-	-	-	-	-	-	intergenic	NONE;CHRM4	dist=NONE;dist=6529	exonic	ENSOCUG00000024752	.	ZIKA
1	185710827	185710827	C	T	-	-	-	-	-	-	intergenic	NONE;CHRM4	dist=NONE;dist=6150	exonic	ENSOCUG00000024752	.	ZIKA
1	185713180	185713180	G	T	-	-	-	-	-	-	intergenic	NONE;CHRM4	dist=NONE;dist=3797	exonic	ENSOCUG00000024752	.	ZIKA
1	185713968	185713968	A	G	-	-	-	-	-	-	intergenic	NONE;CHRM4	dist=NONE;dist=3009	exonic	ENSOCUG00000024752	.	ZIKA
1	185769596	185769596	G	A	-	-	-	-	-	-	intergenic	CHRM4;NR1H3	dist=51183;dist=839233	exonic	ENSOCUG00000016117	.	ZIKA
1	185854777	185854777	G	A	-	-	-	-	-	-	intergenic	CHRM4;NR1H3	dist=136364;dist=754052	exonic	ENSOCUG00000016117	.	ZIKA
1	185971216	185971216	A	G	-	-	-	-	-	-	intergenic	CHRM4;NR1H3	dist=252803;dist=637613	exonic	ENSOCUG00000016137	.	ZIKA
1	186045341	186045341	C	T	-	-	-	-	-	-	intergenic	CHRM4;NR1H3	dist=326928;dist=563488	exonic	ENSOCUG00000016144	.	ZIKA
1	186071013	186071013	C	T	-	-	-	-	-	-	intergenic	CHRM4;NR1H3	dist=352600;dist=537816	exonic	ENSOCUG00000010953	.	ZIKA
1	186074381	186074381	T	C	-	-	-	-	-	-	intergenic	CHRM4;NR1H3	dist=355968;dist=534448	exonic	ENSOCUG00000010953	.	ZIKA
1	186074418	186074418	G	C	-	-	-	-	-	-	intergenic	CHRM4;NR1H3	dist=356005;dist=534411	exonic	ENSOCUG00000010953	.	ZIKA
1	186074478	186074478	G	A	-	-	-	-	-	-	intergenic	CHRM4;NR1H3	dist=356065;dist=534351	exonic	ENSOCUG00000010953	.	ZIKA
1	186074640	186074640	G	A	-	-	-	-	-	-	intergenic	CHRM4;NR1H3	dist=356227;dist=534189	exonic	ENSOCUG00000010953	.	ZIKA
1	186074790	186074790	G	A	-	-	-	-	-	-	intergenic	CHRM4;NR1H3	dist=356377;dist=534039	exonic	ENSOCUG00000010953	.	ZIKA
1	186075074	186075074	C	T	-	-	-	-	-	-	intergenic	CHRM4;NR1H3	dist=356661;dist=533755	exonic	ENSOCUG00000010953	.	ZIKA
1	186235873	186235873	T	C	-	-	-	-	-	-	intergenic	CHRM4;NR1H3	dist=517460;dist=372956	exonic	ENSOCUG00000002052	.	ZIKA
1	186240322	186240322	T	G	-	-	-	-	-	-	intergenic	CHRM4;NR1H3	dist=521909;dist=368507	exonic	ENSOCUG00000002052	.	ZIKA
1	186261094	186261094	C	T	-	-	-	-	-	-	intergenic	CHRM4;NR1H3	dist=542681;dist=347735	exonic	ENSOCUG00000002052	.	ZIKA
1	186261133	186261133	A	G	-	-	-	-	-	-	intergenic	CHRM4;NR1H3	dist=542720;dist=347696	exonic	ENSOCUG00000002052	.	ZIKA
1	186539266	186539266	A	G	-	-	-	-	-	-	intergenic	CHRM4;NR1H3	dist=820853;dist=69563	exonic	ENSOCUG00000002073	.	ZIKA
1	186540380	186540380	G	T	-	-	-	-	-	-	intergenic	CHRM4;NR1H3	dist=821967;dist=68449	exonic	ENSOCUG00000002073	.	ZIKA
1	186540392	186540392	C	T	-	-	-	-	-	-	intergenic	CHRM4;NR1H3	dist=821979;dist=68437	exonic	ENSOCUG00000002073	.	ZIKA
1	186540700	186540700	C	T	-	-	-	-	-	-	intergenic	CHRM4;NR1H3	dist=822287;dist=68129	exonic	ENSOCUG00000002073	.	ZIKA
1	186544668	186544668	G	A	-	-	-	-	-	-	intergenic	CHRM4;NR1H3	dist=826255;dist=64161	exonic	ENSOCUG00000002073	.	ZIKA
1	186576148	186576148	C	A	-	-	-	-	-	-	intergenic	CHRM4;NR1H3	dist=857735;dist=32681	exonic	ENSOCUG00000002076	.	ZIKA
1	186596518	186596518	C	T	-	-	-	-	-	-	intergenic	CHRM4;NR1H3	dist=878105;dist=12311	exonic	ENSOCUG00000013342	.	ZIKA
1	186596634	186596634	T	C	-	-	-	-	-	-	intergenic	CHRM4;NR1H3	dist=878221;dist=12195	exonic	ENSOCUG00000013342	.	ZIKA
1	186596817	186596817	A	G	-	-	-	-	-	-	intergenic	CHRM4;NR1H3	dist=878404;dist=12012	exonic	ENSOCUG00000013342	.	ZIKA
1	186600031	186600031	G	T	-	-	-	-	-	-	intergenic	CHRM4;NR1H3	dist=881618;dist=8798	exonic	ENSOCUG00000013342	.	ZIKA
1	186609367	186609367	T	C	-	-	-	-	-	-	exonic	NR1H3	.	exonic	ENSOCUG00000002095	.	ZIKA
1	186622320	186622320	C	G	-	-	-	-	-	-	intergenic	NR1H3;NONE	dist=6382;dist=NONE	exonic	ENSOCUG00000002099	.	ZIKA
1	186907338	186907338	G	A	-	-	-	-	-	-	intergenic	NR1H3;NONE	dist=291400;dist=NONE	exonic	ENSOCUG00000006361	.	ZIKA
1	18836341	18836341	T	C	-	-	-	-	-	-	intergenic	TPM2;NONE	dist=586101;dist=NONE	exonic	ENSOCUG00000015327	.	ZIKA
1	190403761	190403761	C	T	-	-	-	-	-	-	intergenic	NONE;MIR130A	dist=NONE;dist=310442	exonic	ENSOCUG00000024188	.	ZIKA
1	190403795	190403795	T	C	-	-	-	-	-	-	intergenic	NONE;MIR130A	dist=NONE;dist=310408	exonic	ENSOCUG00000024188	.	ZIKA
1	192412964	192412964	C	G	-	-	-	-	-	-	exonic	OSBP	.	exonic	ENSOCUG00000002148	.	ZIKA
1	192413110	192413110	T	G	-	-	-	-	-	-	exonic	OSBP	.	exonic	ENSOCUG00000002148	.	ZIKA
1	192413146	192413146	T	G	-	-	-	-	-	-	exonic	OSBP	.	exonic	ENSOCUG00000002148	.	ZIKA
1	192606332	192606332	C	T	-	-	-	-	-	-	intergenic	OSBP;ZP1	dist=193066;dist=899466	exonic	ENSOCUG00000013382	.	ZIKA
1	192606401	192606401	T	C	-	-	-	-	-	-	intergenic	OSBP;ZP1	dist=193135;dist=899397	exonic	ENSOCUG00000013382	.	ZIKA
1	193558581	193558581	C	T	-	-	-	-	-	-	intergenic	TMEM109;LARK	dist=9228;dist=719123	exonic	ENSOCUG00000015713	.	ZIKA
1	194118983	194118983	T	A	-	-	-	-	-	-	intergenic	TMEM109;LARK	dist=569630;dist=158721	exonic	ENSOCUG00000010915	.	ZIKA
1	194119473	194119473	A	G	-	-	-	-	-	-	intergenic	TMEM109;LARK	dist=570120;dist=158231	exonic	ENSOCUG00000010915	.	ZIKA
1	194120010	194120010	A	G	-	-	-	-	-	-	intergenic	TMEM109;LARK	dist=570657;dist=157694	exonic	ENSOCUG00000010915	.	ZIKA
1	194127014	194127014	C	T	-	-	-	-	-	-	intergenic	TMEM109;LARK	dist=577661;dist=150690	exonic	ENSOCUG00000010915	.	ZIKA
1	194128197	194128197	T	C	-	-	-	-	-	-	intergenic	TMEM109;LARK	dist=578844;dist=149507	exonic	ENSOCUG00000010915	.	ZIKA
1	194128221	194128221	C	T	-	-	-	-	-	-	intergenic	TMEM109;LARK	dist=578868;dist=149483	exonic	ENSOCUG00000010915	.	ZIKA
1	194138676	194138676	A	G	-	-	-	-	-	-	intergenic	TMEM109;LARK	dist=589323;dist=139028	exonic	ENSOCUG00000027758	.	ZIKA
1	194139436	194139436	T	C	-	-	-	-	-	-	intergenic	TMEM109;LARK	dist=590083;dist=138268	exonic	ENSOCUG00000027758	.	ZIKA
1	194158729	194158729	G	T	-	-	-	-	-	-	intergenic	TMEM109;LARK	dist=609376;dist=118975	exonic	ENSOCUG00000000302	.	ZIKA
1	194158858	194158858	T	C	-	-	-	-	-	-	intergenic	TMEM109;LARK	dist=609505;dist=118846	exonic	ENSOCUG00000000302	.	ZIKA
1	194177011	194177011	G	A	-	-	-	-	-	-	intergenic	TMEM109;LARK	dist=627658;dist=100693	exonic	ENSOCUG00000023317	.	ZIKA
1	194178283	194178283	C	G	-	-	-	-	-	-	intergenic	TMEM109;LARK	dist=628930;dist=99421	exonic	ENSOCUG00000023317	.	ZIKA
1	194179667	194179667	C	T	-	-	-	-	-	-	intergenic	TMEM109;LARK	dist=630314;dist=98037	exonic	ENSOCUG00000023317	.	ZIKA
1	194181975	194181975	G	A	-	-	-	-	-	-	intergenic	TMEM109;LARK	dist=632622;dist=95729	exonic	ENSOCUG00000013700	.	ZIKA
1	194765658	194765658	C	T	-	-	-	-	-	-	intergenic	LARK;PPP1CA	dist=478855;dist=69507	exonic	ENSOCUG00000006393	.	ZIKA
1	20077300	20077300	T	C	-	-	-	-	-	-	intergenic	TPM2;ACO1	dist=1827060;dist=951254	exonic	ENSOCUG00000017851	.	ZIKA
1	2563167	2563167	C	T	-	-	-	-	-	-	intergenic	PTGR1;AKAP2	dist=838672;dist=445664	exonic	ENSOCUG00000017885	.	ZIKA
1	2563200	2563200	C	A	-	-	-	-	-	-	intergenic	PTGR1;AKAP2	dist=838705;dist=445631	exonic	ENSOCUG00000017885	.	ZIKA
1	2563230	2563230	T	A	-	-	-	-	-	-	intergenic	PTGR1;AKAP2	dist=838735;dist=445601	exonic	ENSOCUG00000017885	.	ZIKA
1	2689155	2689155	A	C	-	-	-	-	-	-	intergenic	PTGR1;AKAP2	dist=964660;dist=319676	exonic	ENSOCUG00000016227	.	ZIKA
1	2689257	2689257	G	A	-	-	-	-	-	-	intergenic	PTGR1;AKAP2	dist=964762;dist=319574	exonic	ENSOCUG00000016227	.	ZIKA
1	2719453	2719453	C	A	-	-	-	-	-	-	intergenic	PTGR1;AKAP2	dist=994958;dist=289378	exonic	ENSOCUG00000016227	.	ZIKA
1	2719513	2719513	C	T	-	-	-	-	-	-	intergenic	PTGR1;AKAP2	dist=995018;dist=289318	exonic	ENSOCUG00000016227	.	ZIKA
1	2733109	2733109	A	G	-	-	-	-	-	-	intergenic	PTGR1;AKAP2	dist=1008614;dist=275722	exonic	ENSOCUG00000016227	.	ZIKA
1	2737206	2737206	A	G	-	-	-	-	-	-	intergenic	PTGR1;AKAP2	dist=1012711;dist=271625	exonic	ENSOCUG00000016227	.	ZIKA
1	2751399	2751399	G	A	-	-	-	-	-	-	intergenic	PTGR1;AKAP2	dist=1026904;dist=257432	exonic	ENSOCUG00000016227	.	ZIKA
1	2753332	2753332	A	G	-	-	-	-	-	-	intergenic	PTGR1;AKAP2	dist=1028837;dist=255499	exonic	ENSOCUG00000016227	.	ZIKA
1	2753373	2753373	T	C	-	-	-	-	-	-	intergenic	PTGR1;AKAP2	dist=1028878;dist=255458	exonic	ENSOCUG00000016227	.	ZIKA
1	2754638	2754638	C	T	-	-	-	-	-	-	intergenic	PTGR1;AKAP2	dist=1030143;dist=254193	exonic	ENSOCUG00000016227	.	ZIKA
1	2754651	2754651	A	T	-	-	-	-	-	-	intergenic	PTGR1;AKAP2	dist=1030156;dist=254180	exonic	ENSOCUG00000016227	.	ZIKA
1	2765151	2765151	G	A	-	-	-	-	-	-	intergenic	PTGR1;AKAP2	dist=1040656;dist=243680	exonic	ENSOCUG00000016227	.	ZIKA
1	2767394	2767394	G	A	-	-	-	-	-	-	intergenic	PTGR1;AKAP2	dist=1042899;dist=241437	exonic	ENSOCUG00000016227	.	ZIKA
1	2777304	2777304	C	A	-	-	-	-	-	-	intergenic	PTGR1;AKAP2	dist=1052809;dist=231527	exonic	ENSOCUG00000016227	.	ZIKA
1	2780964	2780964	A	G	-	-	-	-	-	-	intergenic	PTGR1;AKAP2	dist=1056469;dist=227867	exonic	ENSOCUG00000016227	.	ZIKA
1	2785260	2785260	G	C	-	-	-	-	-	-	intergenic	PTGR1;AKAP2	dist=1060765;dist=223571	exonic	ENSOCUG00000016227	.	ZIKA
1	2787209	2787209	G	A	-	-	-	-	-	-	intergenic	PTGR1;AKAP2	dist=1062714;dist=221622	exonic	ENSOCUG00000016227	.	ZIKA
1	2789486	2789486	T	C	-	-	-	-	-	-	intergenic	PTGR1;AKAP2	dist=1064991;dist=219345	exonic	ENSOCUG00000016227	.	ZIKA
1	2804459	2804459	G	A	-	-	-	-	-	-	intergenic	PTGR1;AKAP2	dist=1079964;dist=204372	exonic	ENSOCUG00000016227	.	ZIKA
1	2805498	2805498	G	A	-	-	-	-	-	-	intergenic	PTGR1;AKAP2	dist=1081003;dist=203333	exonic	ENSOCUG00000016227	.	ZIKA
1	2825369	2825369	A	G	-	-	-	-	-	-	intergenic	PTGR1;AKAP2	dist=1100874;dist=183462	exonic	ENSOCUG00000016227	.	ZIKA
1	2825406	2825406	G	A	-	-	-	-	-	-	intergenic	PTGR1;AKAP2	dist=1100911;dist=183425	exonic	ENSOCUG00000016227	.	ZIKA
1	2826189	2826189	C	T	-	-	-	-	-	-	intergenic	PTGR1;AKAP2	dist=1101694;dist=182642	exonic	ENSOCUG00000016227	.	ZIKA
1	2826317	2826317	A	C	-	-	-	-	-	-	intergenic	PTGR1;AKAP2	dist=1101822;dist=182514	exonic	ENSOCUG00000016227	.	ZIKA
1	2826363	2826363	G	A	-	-	-	-	-	-	intergenic	PTGR1;AKAP2	dist=1101868;dist=182468	exonic	ENSOCUG00000016227	.	ZIKA
1	2826397	2826397	C	A	-	-	-	-	-	-	intergenic	PTGR1;AKAP2	dist=1101902;dist=182434	exonic	ENSOCUG00000016227	.	ZIKA
1	2836107	2836107	C	T	-	-	-	-	-	-	intergenic	PTGR1;AKAP2	dist=1111612;dist=172724	exonic	ENSOCUG00000016227	.	ZIKA
1	2836188	2836188	A	G	-	-	-	-	-	-	intergenic	PTGR1;AKAP2	dist=1111693;dist=172643	exonic	ENSOCUG00000016227	.	ZIKA
1	2840349	2840349	C	T	-	-	-	-	-	-	intergenic	PTGR1;AKAP2	dist=1115854;dist=168482	exonic	ENSOCUG00000016227	.	ZIKA
1	2840376	2840376	C	T	-	-	-	-	-	-	intergenic	PTGR1;AKAP2	dist=1115881;dist=168455	exonic	ENSOCUG00000016227	.	ZIKA
1	34548999	34548999	G	A	-	-	-	-	-	-	intergenic	MIR491;SH3GL2	dist=1403978;dist=1681001	exonic	ENSOCUG00000003320	.	ZIKA
1	34560551	34560551	A	T	-	-	-	-	-	-	intergenic	MIR491;SH3GL2	dist=1415530;dist=1669449	exonic	ENSOCUG00000003320	.	ZIKA
1	34629501	34629501	C	T	-	-	-	-	-	-	intergenic	MIR491;SH3GL2	dist=1484480;dist=1600499	exonic	ENSOCUG00000003320	.	ZIKA
1	38443634	38443634	T	C	-	-	-	-	-	-	intergenic	SH3GL2;NONE	dist=1982159;dist=NONE	exonic	ENSOCUG00000009327	.	ZIKA
1	38443649	38443649	A	G	-	-	-	-	-	-	intergenic	SH3GL2;NONE	dist=1982174;dist=NONE	exonic	ENSOCUG00000009327	.	ZIKA
1	38443696	38443696	A	G	-	-	-	-	-	-	intergenic	SH3GL2;NONE	dist=1982221;dist=NONE	exonic	ENSOCUG00000009327	.	ZIKA
1	38538945	38538945	G	C	-	-	-	-	-	-	intergenic	NONE;NONE	dist=NONE;dist=NONE	exonic	ENSOCUG00000009319	.	ZIKA
1	38553186	38553186	C	T	-	-	-	-	-	-	intergenic	NONE;NONE	dist=NONE;dist=NONE	exonic	ENSOCUG00000009319	.	ZIKA
1	38614927	38614927	A	G	-	-	-	-	-	-	intergenic	NONE;NONE	dist=NONE;dist=NONE	exonic	ENSOCUG00000009315	.	ZIKA
1	38614942	38614942	C	T	-	-	-	-	-	-	intergenic	NONE;NONE	dist=NONE;dist=NONE	exonic	ENSOCUG00000009315	.	ZIKA
1	38841558	38841558	A	G	-	-	-	-	-	-	intergenic	NONE;NONE	dist=NONE;dist=NONE	exonic	ENSOCUG00000010656	.	ZIKA
1	38841608	38841608	C	A	-	-	-	-	-	-	intergenic	NONE;NONE	dist=NONE;dist=NONE	exonic	ENSOCUG00000010656	.	ZIKA
1	38850189	38850189	G	T	-	-	-	-	-	-	intergenic	NONE;NONE	dist=NONE;dist=NONE	exonic	ENSOCUG00000010656	.	ZIKA
1	38869373	38869373	G	A	-	-	-	-	-	-	intergenic	NONE;NONE	dist=NONE;dist=NONE	exonic	ENSOCUG00000010656	.	ZIKA
1	38879274	38879274	T	G	-	-	-	-	-	-	intergenic	NONE;NONE	dist=NONE;dist=NONE	exonic	ENSOCUG00000010656	.	ZIKA
1	40835753	40835753	A	G	-	-	-	-	-	-	intergenic	NONE;TYRP1	dist=NONE;dist=509898	exonic	ENSOCUG00000004401	.	ZIKA
1	40851977	40851977	C	T	-	-	-	-	-	-	intergenic	NONE;TYRP1	dist=NONE;dist=493674	exonic	ENSOCUG00000004401	.	ZIKA
1	40852050	40852050	C	A	-	-	-	-	-	-	intergenic	NONE;TYRP1	dist=NONE;dist=493601	exonic	ENSOCUG00000004401	.	ZIKA
1	40903757	40903757	T	A	-	-	-	-	-	-	intergenic	NONE;TYRP1	dist=NONE;dist=441894	exonic	ENSOCUG00000004401	.	ZIKA
1	40910124	40910124	G	A	-	-	-	-	-	-	intergenic	NONE;TYRP1	dist=NONE;dist=435527	exonic	ENSOCUG00000004401	.	ZIKA
1	40924119	40924119	G	A	-	-	-	-	-	-	intergenic	NONE;TYRP1	dist=NONE;dist=421532	exonic	ENSOCUG00000004401	.	ZIKA
1	47085490	47085490	A	G	-	-	-	-	-	-	intergenic	NONE;RLN1	dist=NONE;dist=1786218	exonic	ENSOCUG00000006819	.	ZIKA
1	47360678	47360678	C	T	-	-	-	-	-	-	intergenic	NONE;RLN1	dist=NONE;dist=1511030	exonic	ENSOCUG00000006819	.	ZIKA
1	47734366	47734366	T	C	-	-	-	-	-	-	intergenic	NONE;RLN1	dist=NONE;dist=1137342	exonic	ENSOCUG00000000518	.	ZIKA
1	48140643	48140643	G	A	-	-	-	-	-	-	intergenic	NONE;RLN1	dist=NONE;dist=731065	exonic	ENSOCUG00000008471	.	ZIKA
1	48140853	48140853	A	G	-	-	-	-	-	-	intergenic	NONE;RLN1	dist=NONE;dist=730855	exonic	ENSOCUG00000008471	.	ZIKA
1	48343996	48343996	C	G	-	-	-	-	-	-	intergenic	NONE;RLN1	dist=NONE;dist=527712	exonic	ENSOCUG00000017609	.	ZIKA
1	48406420	48406420	C	T	-	-	-	-	-	-	intergenic	NONE;RLN1	dist=NONE;dist=465288	exonic	ENSOCUG00000010108	.	ZIKA
1	49088675	49088675	C	A	-	-	-	-	-	-	intergenic	RLN1;MIR101-2	dist=178401;dist=295996	exonic	ENSOCUG00000016853	.	ZIKA
1	51684716	51684716	C	T	-	-	-	-	-	-	intergenic	SLC1A1;VLDLR	dist=1916109;dist=166773	exonic	ENSOCUG00000004189	.	ZIKA
1	51853881	51853881	C	T	-	-	-	-	-	-	exonic	VLDLR	.	exonic	ENSOCUG00000002231	.	ZIKA
1	51857282	51857282	A	G	-	-	-	-	-	-	exonic	VLDLR	.	exonic	ENSOCUG00000002231	.	ZIKA
1	51862774	51862774	G	C	-	-	-	-	-	-	exonic	VLDLR	.	exonic	ENSOCUG00000002231	.	ZIKA
1	52349439	52349439	A	G	-	-	-	-	-	-	intergenic	VLDLR;NONE	dist=462737;dist=NONE	exonic	ENSOCUG00000006320	.	ZIKA
1	52412400	52412400	A	G	-	-	-	-	-	-	intergenic	VLDLR;NONE	dist=525698;dist=NONE	exonic	ENSOCUG00000006320	.	ZIKA
1	52412544	52412544	C	T	-	-	-	-	-	-	intergenic	VLDLR;NONE	dist=525842;dist=NONE	exonic	ENSOCUG00000006320	.	ZIKA
1	52421527	52421527	C	T	-	-	-	-	-	-	intergenic	VLDLR;NONE	dist=534825;dist=NONE	exonic	ENSOCUG00000006320	.	ZIKA
1	52478053	52478053	T	C	-	-	-	-	-	-	intergenic	VLDLR;NONE	dist=591351;dist=NONE	exonic	ENSOCUG00000006320	.	ZIKA
1	52509488	52509488	C	T	-	-	-	-	-	-	intergenic	VLDLR;NONE	dist=622786;dist=NONE	exonic	ENSOCUG00000006320	.	ZIKA
1	53900639	53900639	G	A	-	-	-	-	-	-	intergenic	NONE;NONE	dist=NONE;dist=NONE	exonic	ENSOCUG00000004753	.	ZIKA
1	53900667	53900667	G	A	-	-	-	-	-	-	intergenic	NONE;NONE	dist=NONE;dist=NONE	exonic	ENSOCUG00000004753	.	ZIKA
1	53901263	53901263	G	A	-	-	-	-	-	-	intergenic	NONE;NONE	dist=NONE;dist=NONE	exonic	ENSOCUG00000004753	.	ZIKA
1	53911273	53911273	T	C	-	-	-	-	-	-	intergenic	NONE;NONE	dist=NONE;dist=NONE	exonic	ENSOCUG00000004753	.	ZIKA
1	53911296	53911296	C	T	-	-	-	-	-	-	intergenic	NONE;NONE	dist=NONE;dist=NONE	exonic	ENSOCUG00000004753	.	ZIKA
1	53911325	53911325	T	G	-	-	-	-	-	-	intergenic	NONE;NONE	dist=NONE;dist=NONE	exonic	ENSOCUG00000004753	.	ZIKA
1	53923598	53923598	T	C	-	-	-	-	-	-	intergenic	NONE;NONE	dist=NONE;dist=NONE	exonic	ENSOCUG00000004753	.	ZIKA
1	53923952	53923952	G	A	-	-	-	-	-	-	intergenic	NONE;NONE	dist=NONE;dist=NONE	exonic	ENSOCUG00000004753	.	ZIKA
1	53923982	53923982	C	T	-	-	-	-	-	-	intergenic	NONE;NONE	dist=NONE;dist=NONE	exonic	ENSOCUG00000004753	.	ZIKA
1	53924024	53924024	A	G	-	-	-	-	-	-	intergenic	NONE;NONE	dist=NONE;dist=NONE	exonic	ENSOCUG00000004753	.	ZIKA
1	53924186	53924186	G	A	-	-	-	-	-	-	intergenic	NONE;NONE	dist=NONE;dist=NONE	exonic	ENSOCUG00000004753	.	ZIKA
1	53924213	53924213	G	A	-	-	-	-	-	-	intergenic	NONE;NONE	dist=NONE;dist=NONE	exonic	ENSOCUG00000004753	.	ZIKA
1	53924348	53924348	T	C	-	-	-	-	-	-	intergenic	NONE;NONE	dist=NONE;dist=NONE	exonic	ENSOCUG00000004753	.	ZIKA
1	53924390	53924390	A	G	-	-	-	-	-	-	intergenic	NONE;NONE	dist=NONE;dist=NONE	exonic	ENSOCUG00000004753	.	ZIKA
1	53924540	53924540	T	C	-	-	-	-	-	-	intergenic	NONE;NONE	dist=NONE;dist=NONE	exonic	ENSOCUG00000004753	.	ZIKA
1	53924591	53924591	A	G	-	-	-	-	-	-	intergenic	NONE;NONE	dist=NONE;dist=NONE	exonic	ENSOCUG00000004753	.	ZIKA
1	53924699	53924699	T	C	-	-	-	-	-	-	intergenic	NONE;NONE	dist=NONE;dist=NONE	exonic	ENSOCUG00000004753	.	ZIKA
1	53924817	53924817	G	A	-	-	-	-	-	-	intergenic	NONE;NONE	dist=NONE;dist=NONE	exonic	ENSOCUG00000004753	.	ZIKA
1	53924828	53924828	G	C	-	-	-	-	-	-	intergenic	NONE;NONE	dist=NONE;dist=NONE	exonic	ENSOCUG00000004753	.	ZIKA
1	53924879	53924879	G	T	-	-	-	-	-	-	intergenic	NONE;NONE	dist=NONE;dist=NONE	exonic	ENSOCUG00000004753	.	ZIKA
1	53924888	53924888	C	T	-	-	-	-	-	-	intergenic	NONE;NONE	dist=NONE;dist=NONE	exonic	ENSOCUG00000004753	.	ZIKA
1	53925113	53925113	C	T	-	-	-	-	-	-	intergenic	NONE;NONE	dist=NONE;dist=NONE	exonic	ENSOCUG00000004753	.	ZIKA
1	53925317	53925317	G	A	-	-	-	-	-	-	intergenic	NONE;NONE	dist=NONE;dist=NONE	exonic	ENSOCUG00000004753	.	ZIKA
1	53925338	53925338	G	A	-	-	-	-	-	-	intergenic	NONE;NONE	dist=NONE;dist=NONE	exonic	ENSOCUG00000004753	.	ZIKA
1	53925788	53925788	T	C	-	-	-	-	-	-	intergenic	NONE;NONE	dist=NONE;dist=NONE	exonic	ENSOCUG00000004753	.	ZIKA
1	54505177	54505177	G	A	-	-	-	-	-	-	intergenic	NONE;NONE	dist=NONE;dist=NONE	exonic	ENSOCUG00000000733	.	ZIKA
1	54505196	54505196	G	A	-	-	-	-	-	-	intergenic	NONE;NONE	dist=NONE;dist=NONE	exonic	ENSOCUG00000000733	.	ZIKA
1	54505213	54505213	A	G	-	-	-	-	-	-	intergenic	NONE;NONE	dist=NONE;dist=NONE	exonic	ENSOCUG00000000733	.	ZIKA
1	54516851	54516851	A	G	-	-	-	-	-	-	intergenic	NONE;NONE	dist=NONE;dist=NONE	exonic	ENSOCUG00000010467	.	ZIKA
1	54571609	54571609	T	C	-	-	-	-	-	-	intergenic	NONE;NONE	dist=NONE;dist=NONE	exonic	ENSOCUG00000014125	.	ZIKA
1	54624620	54624620	C	T	-	-	-	-	-	-	intergenic	NONE;NONE	dist=NONE;dist=NONE	exonic	ENSOCUG00000014125	.	ZIKA
1	54624665	54624665	T	C	-	-	-	-	-	-	intergenic	NONE;NONE	dist=NONE;dist=NONE	exonic	ENSOCUG00000014125	.	ZIKA
1	55083091	55083091	C	T	-	-	-	-	-	-	intergenic	NONE;MIR204	dist=NONE;dist=1998673	exonic	ENSOCUG00000002637	.	ZIKA
1	55083130	55083130	T	C	-	-	-	-	-	-	intergenic	NONE;MIR204	dist=NONE;dist=1998634	exonic	ENSOCUG00000002637	.	ZIKA
1	55514354	55514354	T	C	-	-	-	-	-	-	intergenic	NONE;MIR204	dist=NONE;dist=1567410	exonic	ENSOCUG00000013019	.	ZIKA
1	55514414	55514414	C	T	-	-	-	-	-	-	intergenic	NONE;MIR204	dist=NONE;dist=1567350	exonic	ENSOCUG00000013019	.	ZIKA
1	56667980	56667980	C	T	-	-	-	-	-	-	intergenic	NONE;MIR204	dist=NONE;dist=413784	exonic	ENSOCUG00000006343	.	ZIKA
1	58145326	58145326	T	C	-	-	-	-	-	-	intergenic	MIR204;ALDH1A1	dist=1063503;dist=1274103	exonic	ENSOCUG00000001131	.	ZIKA
1	58153260	58153260	T	C	-	-	-	-	-	-	intergenic	MIR204;ALDH1A1	dist=1071437;dist=1266169	exonic	ENSOCUG00000001131	.	ZIKA
1	58153262	58153262	T	C	-	-	-	-	-	-	intergenic	MIR204;ALDH1A1	dist=1071439;dist=1266167	exonic	ENSOCUG00000001131	.	ZIKA
1	58166199	58166199	C	T	-	-	-	-	-	-	intergenic	MIR204;ALDH1A1	dist=1084376;dist=1253230	exonic	ENSOCUG00000001131	.	ZIKA
1	58202101	58202101	C	T	-	-	-	-	-	-	intergenic	MIR204;ALDH1A1	dist=1120278;dist=1217328	exonic	ENSOCUG00000001131	.	ZIKA
1	59698748	59698748	T	C	-	-	-	-	-	-	exonic	ANXA1	.	exonic	ENSOCUG00000015493	.	ZIKA
1	59698775	59698775	G	A	-	-	-	-	-	-	exonic	ANXA1	.	exonic	ENSOCUG00000015493	.	ZIKA
1	633872	633872	G	A	-	-	-	-	-	-	intergenic	NONE;DNAJC25	dist=NONE;dist=1008501	exonic	ENSOCUG00000016717	.	ZIKA
1	66259073	66259073	T	G	-	-	-	-	-	-	intergenic	PSAT1;NONE	dist=1531004;dist=NONE	exonic	ENSOCUG00000011891	.	ZIKA
1	67461967	67461967	T	C	-	-	-	-	-	-	intergenic	NONE;NONE	dist=NONE;dist=NONE	exonic	ENSOCUG00000022657	.	ZIKA
1	67462531	67462531	T	G	-	-	-	-	-	-	intergenic	NONE;NONE	dist=NONE;dist=NONE	exonic	ENSOCUG00000022657	.	ZIKA
1	67462603	67462603	G	A	-	-	-	-	-	-	intergenic	NONE;NONE	dist=NONE;dist=NONE	exonic	ENSOCUG00000022657	.	ZIKA
1	67462606	67462606	T	C	-	-	-	-	-	-	intergenic	NONE;NONE	dist=NONE;dist=NONE	exonic	ENSOCUG00000022657	.	ZIKA
1	67462687	67462687	C	T	-	-	-	-	-	-	intergenic	NONE;NONE	dist=NONE;dist=NONE	exonic	ENSOCUG00000022657	.	ZIKA
1	67462726	67462726	T	C	-	-	-	-	-	-	intergenic	NONE;NONE	dist=NONE;dist=NONE	exonic	ENSOCUG00000022657	.	ZIKA
1	67462750	67462750	C	T	-	-	-	-	-	-	intergenic	NONE;NONE	dist=NONE;dist=NONE	exonic	ENSOCUG00000022657	.	ZIKA
1	70666481	70666481	T	C	-	-	-	-	-	-	intergenic	OGN;MIRLET7A-1	dist=396346;dist=897412	exonic	ENSOCUG00000000822	.	ZIKA
1	70666843	70666843	A	G	-	-	-	-	-	-	intergenic	OGN;MIRLET7A-1	dist=396708;dist=897050	exonic	ENSOCUG00000000822	.	ZIKA
1	70666920	70666920	T	C	-	-	-	-	-	-	intergenic	OGN;MIRLET7A-1	dist=396785;dist=896973	exonic	ENSOCUG00000000822	.	ZIKA
1	70667286	70667286	G	A	-	-	-	-	-	-	intergenic	OGN;MIRLET7A-1	dist=397151;dist=896607	exonic	ENSOCUG00000000822	.	ZIKA
1	70667332	70667332	T	G	-	-	-	-	-	-	intergenic	OGN;MIRLET7A-1	dist=397197;dist=896561	exonic	ENSOCUG00000000822	.	ZIKA
1	70667457	70667457	C	G	-	-	-	-	-	-	intergenic	OGN;MIRLET7A-1	dist=397322;dist=896436	exonic	ENSOCUG00000000822	.	ZIKA
1	70682693	70682693	G	A	-	-	-	-	-	-	intergenic	OGN;MIRLET7A-1	dist=412558;dist=881200	exonic	ENSOCUG00000000822	.	ZIKA
1	70683419	70683419	T	C	-	-	-	-	-	-	intergenic	OGN;MIRLET7A-1	dist=413284;dist=880474	exonic	ENSOCUG00000000822	.	ZIKA
1	70686826	70686826	T	C	-	-	-	-	-	-	intergenic	OGN;MIRLET7A-1	dist=416691;dist=877067	exonic	ENSOCUG00000000822	.	ZIKA
1	70686844	70686844	C	T	-	-	-	-	-	-	intergenic	OGN;MIRLET7A-1	dist=416709;dist=877049	exonic	ENSOCUG00000000822	.	ZIKA
1	70690611	70690611	G	A	-	-	-	-	-	-	intergenic	OGN;MIRLET7A-1	dist=420476;dist=873282	exonic	ENSOCUG00000000822	.	ZIKA
1	70692243	70692243	C	T	-	-	-	-	-	-	intergenic	OGN;MIRLET7A-1	dist=422108;dist=871650	exonic	ENSOCUG00000000822	.	ZIKA
1	70692351	70692351	T	C	-	-	-	-	-	-	intergenic	OGN;MIRLET7A-1	dist=422216;dist=871542	exonic	ENSOCUG00000000822	.	ZIKA
1	70698803	70698803	C	T	-	-	-	-	-	-	intergenic	OGN;MIRLET7A-1	dist=428668;dist=865090	exonic	ENSOCUG00000000822	.	ZIKA
1	71037816	71037816	C	T	-	-	-	-	-	-	intergenic	OGN;MIRLET7A-1	dist=767681;dist=526077	exonic	ENSOCUG00000010598	.	ZIKA
1	72165449	72165449	A	G	-	-	-	-	-	-	intergenic	MIRLET7D;FBP2	dist=598852;dist=1385853	exonic	ENSOCUG00000001999	.	ZIKA
1	74464978	74464978	A	G	-	-	-	-	-	-	intergenic	MIR24-1;NONE	dist=362132;dist=NONE	exonic	ENSOCUG00000002973	.	ZIKA
1	74478703	74478703	C	T	-	-	-	-	-	-	intergenic	MIR24-1;NONE	dist=375857;dist=NONE	exonic	ENSOCUG00000002973	.	ZIKA
1	7488976	7488976	C	T	-	-	-	-	-	-	intergenic	NONE;NONE	dist=NONE;dist=NONE	exonic	ENSOCUG00000005809	.	ZIKA
1	7516780	7516780	T	C	-	-	-	-	-	-	intergenic	NONE;NONE	dist=NONE;dist=NONE	exonic	ENSOCUG00000023297	.	ZIKA
1	7533837	7533837	C	T	-	-	-	-	-	-	intergenic	NONE;NONE	dist=NONE;dist=NONE	exonic	ENSOCUG00000023297	.	ZIKA
1	764105	764105	A	G	-	-	-	-	-	-	intergenic	NONE;DNAJC25	dist=NONE;dist=878268	exonic	ENSOCUG00000016711	.	ZIKA
1	764138	764138	C	T	-	-	-	-	-	-	intergenic	NONE;DNAJC25	dist=NONE;dist=878235	exonic	ENSOCUG00000016711	.	ZIKA
1	7662567	7662567	A	G	-	-	-	-	-	-	intergenic	NONE;NONE	dist=NONE;dist=NONE	exonic	ENSOCUG00000005946	.	ZIKA
1	86244403	86244403	A	G	-	-	-	-	-	-	intergenic	NONE;NONE	dist=NONE;dist=NONE	exonic	ENSOCUG00000000370	.	ZIKA
1	87885387	87885387	C	T	-	-	-	-	-	-	intergenic	NONE;ETS1	dist=NONE;dist=510258	exonic	ENSOCUG00000025278	.	ZIKA
1	87896391	87896391	A	G	-	-	-	-	-	-	intergenic	NONE;ETS1	dist=NONE;dist=499254	exonic	ENSOCUG00000025278	.	ZIKA
1	87896480	87896480	G	A	-	-	-	-	-	-	intergenic	NONE;ETS1	dist=NONE;dist=499165	exonic	ENSOCUG00000025278	.	ZIKA
1	87900325	87900325	A	G	-	-	-	-	-	-	intergenic	NONE;ETS1	dist=NONE;dist=495320	exonic	ENSOCUG00000025278	.	ZIKA
1	88324115	88324115	T	C	-	-	-	-	-	-	intergenic	NONE;ETS1	dist=NONE;dist=71530	exonic	ENSOCUG00000010492	.	ZIKA
1	92348651	92348651	A	G	-	-	-	-	-	-	intergenic	ACRV1;SPA17	dist=739669;dist=203754	exonic	ENSOCUG00000002647	.	ZIKA
1	92349663	92349663	C	T	-	-	-	-	-	-	intergenic	ACRV1;SPA17	dist=740681;dist=202742	exonic	ENSOCUG00000002647	.	ZIKA
1	92352864	92352864	T	A	-	-	-	-	-	-	intergenic	ACRV1;SPA17	dist=743882;dist=199541	exonic	ENSOCUG00000002647	.	ZIKA
1	92358850	92358850	T	C	-	-	-	-	-	-	intergenic	ACRV1;SPA17	dist=749868;dist=193555	exonic	ENSOCUG00000002647	.	ZIKA
1	92608587	92608587	A	G	-	-	-	-	-	-	intergenic	SPA17;NONE	dist=41199;dist=NONE	exonic	ENSOCUG00000003036	.	ZIKA
1	92616644	92616644	G	A	-	-	-	-	-	-	intergenic	SPA17;NONE	dist=49256;dist=NONE	exonic	ENSOCUG00000003027	.	ZIKA
1	92626710	92626710	A	G	-	-	-	-	-	-	intergenic	SPA17;NONE	dist=59322;dist=NONE	exonic	ENSOCUG00000003027	.	ZIKA
1	94361260	94361260	G	T	-	-	-	-	-	-	intergenic	SPA17;MIR100	dist=1793872;dist=1508280	exonic	ENSOCUG00000014264	.	ZIKA
1	94365908	94365908	G	A	-	-	-	-	-	-	intergenic	SPA17;MIR100	dist=1798520;dist=1503632	exonic	ENSOCUG00000014264	.	ZIKA
1	96459992	96459992	A	G	-	-	-	-	-	-	exonic	SORL1	.	exonic	ENSOCUG00000011346	.	ZIKA
1	97774498	97774498	G	A	-	-	-	-	-	-	intergenic	SORL1;APOA1	dist=1219126;dist=1822089	exonic	ENSOCUG00000025219	.	ZIKA
1	97774585	97774585	T	C	-	-	-	-	-	-	intergenic	SORL1;APOA1	dist=1219213;dist=1822002	exonic	ENSOCUG00000025219	.	ZIKA
1	97774600	97774600	C	T	-	-	-	-	-	-	intergenic	SORL1;APOA1	dist=1219228;dist=1821987	exonic	ENSOCUG00000025219	.	ZIKA
1	99108650	99108650	C	G	-	-	-	-	-	-	intergenic	NONE;APOA1	dist=NONE;dist=487937	exonic	ENSOCUG00000010318	.	ZIKA
1	99214076	99214076	C	T	-	-	-	-	-	-	intergenic	NONE;APOA1	dist=NONE;dist=382511	exonic	ENSOCUG00000011974	.	ZIKA
1	99215861	99215861	A	G	-	-	-	-	-	-	intergenic	NONE;APOA1	dist=NONE;dist=380726	exonic	ENSOCUG00000011974	.	ZIKA
1	99218586	99218586	A	G	-	-	-	-	-	-	intergenic	NONE;APOA1	dist=NONE;dist=378001	exonic	ENSOCUG00000011970	.	ZIKA
1	99558422	99558422	T	C	-	-	-	-	-	-	intergenic	NONE;APOA1	dist=NONE;dist=38165	exonic	ENSOCUG00000011238	.	ZIKA
2	100111259	100111259	T	C	intergenic	NONE;SFTPB	dist=NONE;dist=492290	exonic	ENSOCUG00000010196	.	intergenic	NONE;SFTPB	dist=NONE;dist=492290	exonic	ENSOCUG00000010196	.	BOTH
2	100191426	100191426	A	G	intergenic	NONE;SFTPB	dist=NONE;dist=412123	exonic	ENSOCUG00000010178	.	intergenic	NONE;SFTPB	dist=NONE;dist=412123	exonic	ENSOCUG00000010178	.	BOTH
2	100212116	100212116	A	G	intergenic	NONE;SFTPB	dist=NONE;dist=391433	exonic	ENSOCUG00000010178	.	intergenic	NONE;SFTPB	dist=NONE;dist=391433	exonic	ENSOCUG00000010178	.	BOTH
2	100217653	100217653	C	T	intergenic	NONE;SFTPB	dist=NONE;dist=385896	exonic	ENSOCUG00000010161	.	intergenic	NONE;SFTPB	dist=NONE;dist=385896	exonic	ENSOCUG00000010161	.	BOTH
2	100220061	100220061	A	G	intergenic	NONE;SFTPB	dist=NONE;dist=383488	exonic	ENSOCUG00000010161	.	intergenic	NONE;SFTPB	dist=NONE;dist=383488	exonic	ENSOCUG00000010161	.	BOTH
2	100220062	100220062	T	C	intergenic	NONE;SFTPB	dist=NONE;dist=383487	exonic	ENSOCUG00000010161	.	intergenic	NONE;SFTPB	dist=NONE;dist=383487	exonic	ENSOCUG00000010161	.	BOTH
2	100220121	100220121	A	G	intergenic	NONE;SFTPB	dist=NONE;dist=383428	exonic	ENSOCUG00000010161	.	intergenic	NONE;SFTPB	dist=NONE;dist=383428	exonic	ENSOCUG00000010161	.	BOTH
2	100221336	100221336	G	C	intergenic	NONE;SFTPB	dist=NONE;dist=382213	exonic	ENSOCUG00000010161	.	intergenic	NONE;SFTPB	dist=NONE;dist=382213	exonic	ENSOCUG00000010161	.	BOTH
2	100223044	100223044	A	G	intergenic	NONE;SFTPB	dist=NONE;dist=380505	exonic	ENSOCUG00000010161	.	intergenic	NONE;SFTPB	dist=NONE;dist=380505	exonic	ENSOCUG00000010161	.	BOTH
2	100223832	100223832	G	T	intergenic	NONE;SFTPB	dist=NONE;dist=379717	exonic	ENSOCUG00000010161	.	intergenic	NONE;SFTPB	dist=NONE;dist=379717	exonic	ENSOCUG00000010161	.	BOTH
2	100223833	100223833	C	T	intergenic	NONE;SFTPB	dist=NONE;dist=379716	exonic	ENSOCUG00000010161	.	intergenic	NONE;SFTPB	dist=NONE;dist=379716	exonic	ENSOCUG00000010161	.	BOTH
2	100225473	100225473	T	C	intergenic	NONE;SFTPB	dist=NONE;dist=378076	exonic	ENSOCUG00000010161	.	intergenic	NONE;SFTPB	dist=NONE;dist=378076	exonic	ENSOCUG00000010161	.	BOTH
2	100227809	100227809	A	C	intergenic	NONE;SFTPB	dist=NONE;dist=375740	exonic	ENSOCUG00000010161	.	intergenic	NONE;SFTPB	dist=NONE;dist=375740	exonic	ENSOCUG00000010161	.	BOTH
2	100253807	100253807	A	G	intergenic	NONE;SFTPB	dist=NONE;dist=349742	exonic	ENSOCUG00000010138	.	intergenic	NONE;SFTPB	dist=NONE;dist=349742	exonic	ENSOCUG00000010138	.	BOTH
2	100258196	100258196	G	A	intergenic	NONE;SFTPB	dist=NONE;dist=345353	exonic	ENSOCUG00000010138	.	intergenic	NONE;SFTPB	dist=NONE;dist=345353	exonic	ENSOCUG00000010138	.	BOTH
2	100259177	100259177	T	C	intergenic	NONE;SFTPB	dist=NONE;dist=344372	exonic	ENSOCUG00000010138	.	intergenic	NONE;SFTPB	dist=NONE;dist=344372	exonic	ENSOCUG00000010138	.	BOTH
2	100270138	100270138	G	A	intergenic	NONE;SFTPB	dist=NONE;dist=333411	exonic	ENSOCUG00000010138	.	intergenic	NONE;SFTPB	dist=NONE;dist=333411	exonic	ENSOCUG00000010138	.	BOTH
2	100270554	100270554	T	C	intergenic	NONE;SFTPB	dist=NONE;dist=332995	exonic	ENSOCUG00000010138	.	intergenic	NONE;SFTPB	dist=NONE;dist=332995	exonic	ENSOCUG00000010138	.	BOTH
2	100270557	100270557	A	G	intergenic	NONE;SFTPB	dist=NONE;dist=332992	exonic	ENSOCUG00000010138	.	intergenic	NONE;SFTPB	dist=NONE;dist=332992	exonic	ENSOCUG00000010138	.	BOTH
2	100270626	100270626	C	A	intergenic	NONE;SFTPB	dist=NONE;dist=332923	exonic	ENSOCUG00000010138	.	intergenic	NONE;SFTPB	dist=NONE;dist=332923	exonic	ENSOCUG00000010138	.	BOTH
2	100723998	100723998	A	G	intergenic	SFTPB;NONE	dist=113627;dist=NONE	exonic	ENSOCUG00000002368	.	intergenic	SFTPB;NONE	dist=113627;dist=NONE	exonic	ENSOCUG00000002368	.	BOTH
2	100724317	100724317	A	G	intergenic	SFTPB;NONE	dist=113946;dist=NONE	exonic	ENSOCUG00000002368	.	intergenic	SFTPB;NONE	dist=113946;dist=NONE	exonic	ENSOCUG00000002368	.	BOTH
2	100727238	100727238	A	G	intergenic	SFTPB;NONE	dist=116867;dist=NONE	exonic	ENSOCUG00000002368	.	intergenic	SFTPB;NONE	dist=116867;dist=NONE	exonic	ENSOCUG00000002368	.	BOTH
2	100733339	100733339	A	G	intergenic	SFTPB;NONE	dist=122968;dist=NONE	exonic	ENSOCUG00000002361	.	intergenic	SFTPB;NONE	dist=122968;dist=NONE	exonic	ENSOCUG00000002361	.	BOTH
2	100883965	100883965	T	C	intergenic	SFTPB;NONE	dist=273594;dist=NONE	exonic	ENSOCUG00000026865	.	intergenic	SFTPB;NONE	dist=273594;dist=NONE	exonic	ENSOCUG00000026865	.	BOTH
2	100899386	100899386	A	G	intergenic	SFTPB;NONE	dist=289015;dist=NONE	exonic	ENSOCUG00000008764	.	intergenic	SFTPB;NONE	dist=289015;dist=NONE	exonic	ENSOCUG00000008764	.	BOTH
2	104510752	104510752	A	C	intergenic	NONE;NONE	dist=NONE;dist=NONE	exonic	ENSOCUG00000006135	.	intergenic	NONE;NONE	dist=NONE;dist=NONE	exonic	ENSOCUG00000006135	.	BOTH
2	104510756	104510756	T	C	intergenic	NONE;NONE	dist=NONE;dist=NONE	exonic	ENSOCUG00000006135	.	intergenic	NONE;NONE	dist=NONE;dist=NONE	exonic	ENSOCUG00000006135	.	BOTH
2	110758085	110758085	G	A	intergenic	NONE;NONE	dist=NONE;dist=NONE	exonic	ENSOCUG00000001715	.	intergenic	NONE;NONE	dist=NONE;dist=NONE	exonic	ENSOCUG00000001715	.	BOTH
2	110789034	110789034	A	G	intergenic	NONE;NONE	dist=NONE;dist=NONE	exonic	ENSOCUG00000001715	.	intergenic	NONE;NONE	dist=NONE;dist=NONE	exonic	ENSOCUG00000001715	.	BOTH
2	110806249	110806249	T	C	intergenic	NONE;NONE	dist=NONE;dist=NONE	exonic	ENSOCUG00000001712	.	intergenic	NONE;NONE	dist=NONE;dist=NONE	exonic	ENSOCUG00000001712	.	BOTH
2	110811310	110811310	T	C	intergenic	NONE;NONE	dist=NONE;dist=NONE	exonic	ENSOCUG00000001712	.	intergenic	NONE;NONE	dist=NONE;dist=NONE	exonic	ENSOCUG00000001712	.	BOTH
2	111583408	111583408	A	G	intergenic	NONE;CCT7	dist=NONE;dist=1568206	exonic	ENSOCUG00000022792	.	intergenic	NONE;CCT7	dist=NONE;dist=1568206	exonic	ENSOCUG00000022792	.	BOTH
2	111583524	111583524	G	T	intergenic	NONE;CCT7	dist=NONE;dist=1568090	exonic	ENSOCUG00000022792	.	intergenic	NONE;CCT7	dist=NONE;dist=1568090	exonic	ENSOCUG00000022792	.	BOTH
2	111583696	111583696	C	T	intergenic	NONE;CCT7	dist=NONE;dist=1567918	exonic	ENSOCUG00000022792	.	intergenic	NONE;CCT7	dist=NONE;dist=1567918	exonic	ENSOCUG00000022792	.	BOTH
2	112103982	112103982	T	G	intergenic	NONE;CCT7	dist=NONE;dist=1047632	exonic	ENSOCUG00000015295	.	intergenic	NONE;CCT7	dist=NONE;dist=1047632	exonic	ENSOCUG00000015295	.	BOTH
2	112146056	112146056	A	G	intergenic	NONE;CCT7	dist=NONE;dist=1005558	exonic	ENSOCUG00000015231	.	intergenic	NONE;CCT7	dist=NONE;dist=1005558	exonic	ENSOCUG00000015231	.	BOTH
2	112148012	112148012	T	C	intergenic	NONE;CCT7	dist=NONE;dist=1003602	exonic	ENSOCUG00000015231	.	intergenic	NONE;CCT7	dist=NONE;dist=1003602	exonic	ENSOCUG00000015231	.	BOTH
2	112151107	112151107	G	A	intergenic	NONE;CCT7	dist=NONE;dist=1000507	exonic	ENSOCUG00000015231	.	intergenic	NONE;CCT7	dist=NONE;dist=1000507	exonic	ENSOCUG00000015231	.	BOTH
2	112154379	112154379	T	C	intergenic	NONE;CCT7	dist=NONE;dist=997235	exonic	ENSOCUG00000015231	.	intergenic	NONE;CCT7	dist=NONE;dist=997235	exonic	ENSOCUG00000015231	.	BOTH
2	112154488	112154488	C	T	intergenic	NONE;CCT7	dist=NONE;dist=997126	exonic	ENSOCUG00000015231	.	intergenic	NONE;CCT7	dist=NONE;dist=997126	exonic	ENSOCUG00000015231	.	BOTH
2	112627651	112627651	A	T	intergenic	NONE;CCT7	dist=NONE;dist=523963	exonic	ENSOCUG00000003657	.	intergenic	NONE;CCT7	dist=NONE;dist=523963	exonic	ENSOCUG00000003657	.	BOTH
2	112636414	112636414	A	G	intergenic	NONE;CCT7	dist=NONE;dist=515200	exonic	ENSOCUG00000003657	.	intergenic	NONE;CCT7	dist=NONE;dist=515200	exonic	ENSOCUG00000003657	.	BOTH
2	112645174	112645174	G	C	intergenic	NONE;CCT7	dist=NONE;dist=506440	exonic	ENSOCUG00000003657	.	intergenic	NONE;CCT7	dist=NONE;dist=506440	exonic	ENSOCUG00000003657	.	BOTH
2	112645364	112645364	C	A	intergenic	NONE;CCT7	dist=NONE;dist=506250	exonic	ENSOCUG00000003657	.	intergenic	NONE;CCT7	dist=NONE;dist=506250	exonic	ENSOCUG00000003657	.	BOTH
2	112931018	112931018	C	T	intergenic	NONE;CCT7	dist=NONE;dist=220596	exonic	ENSOCUG00000006224	.	intergenic	NONE;CCT7	dist=NONE;dist=220596	exonic	ENSOCUG00000006224	.	BOTH
2	112931180	112931180	G	A	intergenic	NONE;CCT7	dist=NONE;dist=220434	exonic	ENSOCUG00000006224	.	intergenic	NONE;CCT7	dist=NONE;dist=220434	exonic	ENSOCUG00000006224	.	BOTH
2	112931231	112931231	C	T	intergenic	NONE;CCT7	dist=NONE;dist=220383	exonic	ENSOCUG00000006224	.	intergenic	NONE;CCT7	dist=NONE;dist=220383	exonic	ENSOCUG00000006224	.	BOTH
2	112931685	112931685	T	C	intergenic	NONE;CCT7	dist=NONE;dist=219929	exonic	ENSOCUG00000006224	.	intergenic	NONE;CCT7	dist=NONE;dist=219929	exonic	ENSOCUG00000006224	.	BOTH
2	112931692	112931692	C	G	intergenic	NONE;CCT7	dist=NONE;dist=219922	exonic	ENSOCUG00000006224	.	intergenic	NONE;CCT7	dist=NONE;dist=219922	exonic	ENSOCUG00000006224	.	BOTH
2	112931775	112931775	T	A	intergenic	NONE;CCT7	dist=NONE;dist=219839	exonic	ENSOCUG00000006224	.	intergenic	NONE;CCT7	dist=NONE;dist=219839	exonic	ENSOCUG00000006224	.	BOTH
2	112962732	112962732	C	T	intergenic	NONE;CCT7	dist=NONE;dist=188882	exonic	ENSOCUG00000006224	.	intergenic	NONE;CCT7	dist=NONE;dist=188882	exonic	ENSOCUG00000006224	.	BOTH
2	112963898	112963898	A	G	intergenic	NONE;CCT7	dist=NONE;dist=187716	exonic	ENSOCUG00000006224	.	intergenic	NONE;CCT7	dist=NONE;dist=187716	exonic	ENSOCUG00000006224	.	BOTH
2	112965625	112965625	G	A	intergenic	NONE;CCT7	dist=NONE;dist=185989	exonic	ENSOCUG00000006224	.	intergenic	NONE;CCT7	dist=NONE;dist=185989	exonic	ENSOCUG00000006224	.	BOTH
2	112965769	112965769	T	G	intergenic	NONE;CCT7	dist=NONE;dist=185845	exonic	ENSOCUG00000006224	.	intergenic	NONE;CCT7	dist=NONE;dist=185845	exonic	ENSOCUG00000006224	.	BOTH
2	113151874	113151874	C	T	exonic	CCT7	.	exonic	ENSOCUG00000002429	.	exonic	CCT7	.	exonic	ENSOCUG00000002429	.	BOTH
2	113154359	113154359	T	C	exonic	CCT7	.	exonic	ENSOCUG00000002429	.	exonic	CCT7	.	exonic	ENSOCUG00000002429	.	BOTH
2	113165438	113165438	G	T	exonic	CCT7	.	exonic	ENSOCUG00000002429	.	exonic	CCT7	.	exonic	ENSOCUG00000002429	.	BOTH
2	113165464	113165464	G	A	exonic	CCT7	.	exonic	ENSOCUG00000002429	.	exonic	CCT7	.	exonic	ENSOCUG00000002429	.	BOTH
2	113165516	113165516	G	T	exonic	CCT7	.	exonic	ENSOCUG00000002429	.	exonic	CCT7	.	exonic	ENSOCUG00000002429	.	BOTH
2	113180630	113180630	A	G	intergenic	CCT7;SPR	dist=8236;dist=322630	exonic	ENSOCUG00000002421	.	intergenic	CCT7;SPR	dist=8236;dist=322630	exonic	ENSOCUG00000002421	.	BOTH
2	114700172	114700172	A	G	intergenic	SPR;PCBP1	dist=1193553;dist=1416998	exonic	ENSOCUG00000010062	.	intergenic	SPR;PCBP1	dist=1193553;dist=1416998	exonic	ENSOCUG00000010062	.	BOTH
2	114734280	114734280	G	A	intergenic	SPR;PCBP1	dist=1227661;dist=1382890	exonic	ENSOCUG00000010062	.	intergenic	SPR;PCBP1	dist=1227661;dist=1382890	exonic	ENSOCUG00000010062	.	BOTH
2	114794494	114794494	A	G	intergenic	SPR;PCBP1	dist=1287875;dist=1322676	exonic	ENSOCUG00000010062	.	intergenic	SPR;PCBP1	dist=1287875;dist=1322676	exonic	ENSOCUG00000010062	.	BOTH
2	114796398	114796398	T	C	intergenic	SPR;PCBP1	dist=1289779;dist=1320772	exonic	ENSOCUG00000010062	.	intergenic	SPR;PCBP1	dist=1289779;dist=1320772	exonic	ENSOCUG00000010062	.	BOTH
2	114796736	114796736	A	G	intergenic	SPR;PCBP1	dist=1290117;dist=1320434	exonic	ENSOCUG00000010062	.	intergenic	SPR;PCBP1	dist=1290117;dist=1320434	exonic	ENSOCUG00000010062	.	BOTH
2	114797040	114797040	C	T	intergenic	SPR;PCBP1	dist=1290421;dist=1320130	exonic	ENSOCUG00000010062	.	intergenic	SPR;PCBP1	dist=1290421;dist=1320130	exonic	ENSOCUG00000010062	.	BOTH
2	114797057	114797057	A	G	intergenic	SPR;PCBP1	dist=1290438;dist=1320113	exonic	ENSOCUG00000010062	.	intergenic	SPR;PCBP1	dist=1290438;dist=1320113	exonic	ENSOCUG00000010062	.	BOTH
2	114797064	114797064	A	G	intergenic	SPR;PCBP1	dist=1290445;dist=1320106	exonic	ENSOCUG00000010062	.	intergenic	SPR;PCBP1	dist=1290445;dist=1320106	exonic	ENSOCUG00000010062	.	BOTH
2	114809475	114809475	G	A	intergenic	SPR;PCBP1	dist=1302856;dist=1307695	exonic	ENSOCUG00000010062	.	intergenic	SPR;PCBP1	dist=1302856;dist=1307695	exonic	ENSOCUG00000010062	.	BOTH
2	114810027	114810027	G	T	intergenic	SPR;PCBP1	dist=1303408;dist=1307143	exonic	ENSOCUG00000010062	.	intergenic	SPR;PCBP1	dist=1303408;dist=1307143	exonic	ENSOCUG00000010062	.	BOTH
2	114811290	114811290	T	C	intergenic	SPR;PCBP1	dist=1304671;dist=1305880	exonic	ENSOCUG00000010062	.	intergenic	SPR;PCBP1	dist=1304671;dist=1305880	exonic	ENSOCUG00000010062	.	BOTH
2	114842191	114842191	C	T	intergenic	SPR;PCBP1	dist=1335572;dist=1274979	exonic	ENSOCUG00000010062	.	intergenic	SPR;PCBP1	dist=1335572;dist=1274979	exonic	ENSOCUG00000010062	.	BOTH
2	114854962	114854962	T	C	intergenic	SPR;PCBP1	dist=1348343;dist=1262208	exonic	ENSOCUG00000010062	.	intergenic	SPR;PCBP1	dist=1348343;dist=1262208	exonic	ENSOCUG00000010062	.	BOTH
2	114923811	114923811	C	G	intergenic	SPR;PCBP1	dist=1417192;dist=1193359	exonic	ENSOCUG00000010045	.	intergenic	SPR;PCBP1	dist=1417192;dist=1193359	exonic	ENSOCUG00000010045	.	BOTH
2	114923967	114923967	T	C	intergenic	SPR;PCBP1	dist=1417348;dist=1193203	exonic	ENSOCUG00000010045	.	intergenic	SPR;PCBP1	dist=1417348;dist=1193203	exonic	ENSOCUG00000010045	.	BOTH
2	114924372	114924372	T	C	intergenic	SPR;PCBP1	dist=1417753;dist=1192798	exonic	ENSOCUG00000010045	.	intergenic	SPR;PCBP1	dist=1417753;dist=1192798	exonic	ENSOCUG00000010045	.	BOTH
2	115158994	115158994	G	A	intergenic	SPR;PCBP1	dist=1652375;dist=958176	exonic	ENSOCUG00000022370	.	intergenic	SPR;PCBP1	dist=1652375;dist=958176	exonic	ENSOCUG00000022370	.	BOTH
2	115169890	115169890	A	G	intergenic	SPR;PCBP1	dist=1663271;dist=947280	exonic	ENSOCUG00000008901	.	intergenic	SPR;PCBP1	dist=1663271;dist=947280	exonic	ENSOCUG00000008901	.	BOTH
2	115204896	115204896	T	C	intergenic	SPR;PCBP1	dist=1698277;dist=912274	exonic	ENSOCUG00000008898	.	intergenic	SPR;PCBP1	dist=1698277;dist=912274	exonic	ENSOCUG00000008898	.	BOTH
2	115940539	115940539	A	G	intergenic	NONE;PCBP1	dist=NONE;dist=176631	exonic	ENSOCUG00000011208	.	intergenic	NONE;PCBP1	dist=NONE;dist=176631	exonic	ENSOCUG00000011208	.	BOTH
2	115942383	115942383	G	T	intergenic	NONE;PCBP1	dist=NONE;dist=174787	exonic	ENSOCUG00000011208	.	intergenic	NONE;PCBP1	dist=NONE;dist=174787	exonic	ENSOCUG00000011208	.	BOTH
2	115942862	115942862	A	G	intergenic	NONE;PCBP1	dist=NONE;dist=174308	exonic	ENSOCUG00000011208	.	intergenic	NONE;PCBP1	dist=NONE;dist=174308	exonic	ENSOCUG00000011208	.	BOTH
2	116031083	116031083	T	C	intergenic	NONE;PCBP1	dist=NONE;dist=86087	exonic	ENSOCUG00000011192	.	intergenic	NONE;PCBP1	dist=NONE;dist=86087	exonic	ENSOCUG00000011192	.	BOTH
2	116270096	116270096	A	G	intergenic	PCBP1;NONE	dist=151445;dist=NONE	exonic	ENSOCUG00000015820	.	intergenic	PCBP1;NONE	dist=151445;dist=NONE	exonic	ENSOCUG00000015820	.	BOTH
2	116270482	116270482	A	G	intergenic	PCBP1;NONE	dist=151831;dist=NONE	exonic	ENSOCUG00000015820	.	intergenic	PCBP1;NONE	dist=151831;dist=NONE	exonic	ENSOCUG00000015820	.	BOTH
2	116272045	116272045	C	T	intergenic	PCBP1;NONE	dist=153394;dist=NONE	exonic	ENSOCUG00000015820	.	intergenic	PCBP1;NONE	dist=153394;dist=NONE	exonic	ENSOCUG00000015820	.	BOTH
2	116388101	116388101	C	T	intergenic	PCBP1;NONE	dist=269450;dist=NONE	exonic	ENSOCUG00000015796	.	intergenic	PCBP1;NONE	dist=269450;dist=NONE	exonic	ENSOCUG00000015796	.	BOTH
2	116388142	116388142	T	G	intergenic	PCBP1;NONE	dist=269491;dist=NONE	exonic	ENSOCUG00000015796	.	intergenic	PCBP1;NONE	dist=269491;dist=NONE	exonic	ENSOCUG00000015796	.	BOTH
2	116695355	116695355	G	A	intergenic	PCBP1;NONE	dist=576704;dist=NONE	exonic	ENSOCUG00000009550	.	intergenic	PCBP1;NONE	dist=576704;dist=NONE	exonic	ENSOCUG00000009550	.	BOTH
2	116771442	116771442	T	A	intergenic	PCBP1;NONE	dist=652791;dist=NONE	exonic	ENSOCUG00000009541	.	intergenic	PCBP1;NONE	dist=652791;dist=NONE	exonic	ENSOCUG00000009541	.	BOTH
2	116804054	116804054	C	G	intergenic	PCBP1;NONE	dist=685403;dist=NONE	exonic	ENSOCUG00000029568	.	intergenic	PCBP1;NONE	dist=685403;dist=NONE	exonic	ENSOCUG00000029568	.	BOTH
2	116819711	116819711	C	A	intergenic	PCBP1;NONE	dist=701060;dist=NONE	exonic	ENSOCUG00000029568	.	intergenic	PCBP1;NONE	dist=701060;dist=NONE	exonic	ENSOCUG00000029568	.	BOTH
2	116834935	116834935	C	T	intergenic	PCBP1;NONE	dist=716284;dist=NONE	exonic	ENSOCUG00000029568	.	intergenic	PCBP1;NONE	dist=716284;dist=NONE	exonic	ENSOCUG00000029568	.	BOTH
2	116853529	116853529	T	C	intergenic	PCBP1;NONE	dist=734878;dist=NONE	exonic	ENSOCUG00000029568	.	intergenic	PCBP1;NONE	dist=734878;dist=NONE	exonic	ENSOCUG00000029568	.	BOTH
2	116856651	116856651	G	A	intergenic	PCBP1;NONE	dist=738000;dist=NONE	exonic	ENSOCUG00000029568	.	intergenic	PCBP1;NONE	dist=738000;dist=NONE	exonic	ENSOCUG00000029568	.	BOTH
2	117346944	117346944	A	G	intergenic	PCBP1;NONE	dist=1228293;dist=NONE	exonic	ENSOCUG00000010212	.	intergenic	PCBP1;NONE	dist=1228293;dist=NONE	exonic	ENSOCUG00000010212	.	BOTH
2	117361148	117361148	A	G	intergenic	PCBP1;NONE	dist=1242497;dist=NONE	exonic	ENSOCUG00000010212	.	intergenic	PCBP1;NONE	dist=1242497;dist=NONE	exonic	ENSOCUG00000010212	.	BOTH
2	117746748	117746748	G	T	intergenic	PCBP1;NONE	dist=1628097;dist=NONE	exonic	ENSOCUG00000006113	.	intergenic	PCBP1;NONE	dist=1628097;dist=NONE	exonic	ENSOCUG00000006113	.	BOTH
2	117746758	117746758	G	A	intergenic	PCBP1;NONE	dist=1628107;dist=NONE	exonic	ENSOCUG00000006113	.	intergenic	PCBP1;NONE	dist=1628107;dist=NONE	exonic	ENSOCUG00000006113	.	BOTH
2	118752657	118752657	A	G	intergenic	NONE;NONE	dist=NONE;dist=NONE	exonic	ENSOCUG00000001812	.	intergenic	NONE;NONE	dist=NONE;dist=NONE	exonic	ENSOCUG00000001812	.	BOTH
2	121894483	121894483	A	C	intergenic	NONE;NONE	dist=NONE;dist=NONE	exonic	ENSOCUG00000013957	.	intergenic	NONE;NONE	dist=NONE;dist=NONE	exonic	ENSOCUG00000013957	.	BOTH
2	121894499	121894499	C	A	intergenic	NONE;NONE	dist=NONE;dist=NONE	exonic	ENSOCUG00000013957	.	intergenic	NONE;NONE	dist=NONE;dist=NONE	exonic	ENSOCUG00000013957	.	BOTH
2	123535642	123535642	T	C	intergenic	NONE;NONE	dist=NONE;dist=NONE	exonic	ENSOCUG00000013563	.	intergenic	NONE;NONE	dist=NONE;dist=NONE	exonic	ENSOCUG00000013563	.	BOTH
2	123549058	123549058	C	T	intergenic	NONE;NONE	dist=NONE;dist=NONE	exonic	ENSOCUG00000013563	.	intergenic	NONE;NONE	dist=NONE;dist=NONE	exonic	ENSOCUG00000013563	.	BOTH
2	123638765	123638765	C	T	intergenic	NONE;NONE	dist=NONE;dist=NONE	exonic	ENSOCUG00000013563	.	intergenic	NONE;NONE	dist=NONE;dist=NONE	exonic	ENSOCUG00000013563	.	BOTH
2	128024260	128024260	C	T	intergenic	NONE;MIR216B	dist=NONE;dist=2065352	exonic	ENSOCUG00000007388	.	intergenic	NONE;MIR216B	dist=NONE;dist=2065352	exonic	ENSOCUG00000007388	.	BOTH
2	12973086	12973086	G	C	intergenic	MIR218-1;NONE	dist=1816317;dist=NONE	exonic	ENSOCUG00000000919	.	intergenic	MIR218-1;NONE	dist=1816317;dist=NONE	exonic	ENSOCUG00000000919	.	BOTH
2	13089228	13089228	A	C	intergenic	MIR218-1;NONE	dist=1932459;dist=NONE	exonic	ENSOCUG00000000919	.	intergenic	MIR218-1;NONE	dist=1932459;dist=NONE	exonic	ENSOCUG00000000919	.	BOTH
2	131568906	131568906	T	C	intergenic	MIR217;GPR75	dist=1460008;dist=795206	exonic	ENSOCUG00000005008	.	intergenic	MIR217;GPR75	dist=1460008;dist=795206	exonic	ENSOCUG00000005008	.	BOTH
2	137801801	137801801	C	T	exonic	STON1	.	exonic	ENSOCUG00000006982	.	exonic	STON1	.	exonic	ENSOCUG00000006982	.	BOTH
2	137918164	137918164	T	C	intergenic	STON1;CALM2	dist=115650;dist=1233174	exonic	ENSOCUG00000006967	.	intergenic	STON1;CALM2	dist=115650;dist=1233174	exonic	ENSOCUG00000006967	.	BOTH
2	137972718	137972718	T	C	intergenic	STON1;CALM2	dist=170204;dist=1178620	exonic	ENSOCUG00000012631	.	intergenic	STON1;CALM2	dist=170204;dist=1178620	exonic	ENSOCUG00000012631	.	BOTH
2	137972771	137972771	T	C	intergenic	STON1;CALM2	dist=170257;dist=1178567	exonic	ENSOCUG00000012631	.	intergenic	STON1;CALM2	dist=170257;dist=1178567	exonic	ENSOCUG00000012631	.	BOTH
2	137972785	137972785	T	C	intergenic	STON1;CALM2	dist=170271;dist=1178553	exonic	ENSOCUG00000012631	.	intergenic	STON1;CALM2	dist=170271;dist=1178553	exonic	ENSOCUG00000012631	.	BOTH
2	137972871	137972871	A	G	intergenic	STON1;CALM2	dist=170357;dist=1178467	exonic	ENSOCUG00000012631	.	intergenic	STON1;CALM2	dist=170357;dist=1178467	exonic	ENSOCUG00000012631	.	BOTH
2	137982680	137982680	T	C	intergenic	STON1;CALM2	dist=180166;dist=1168658	exonic	ENSOCUG00000009784	.	intergenic	STON1;CALM2	dist=180166;dist=1168658	exonic	ENSOCUG00000009784	.	BOTH
2	138870639	138870639	G	T	intergenic	STON1;CALM2	dist=1068125;dist=280699	exonic	ENSOCUG00000009576	.	intergenic	STON1;CALM2	dist=1068125;dist=280699	exonic	ENSOCUG00000009576	.	BOTH
2	138873848	138873848	A	C	intergenic	STON1;CALM2	dist=1071334;dist=277490	exonic	ENSOCUG00000009576	.	intergenic	STON1;CALM2	dist=1071334;dist=277490	exonic	ENSOCUG00000009576	.	BOTH
2	138883799	138883799	C	A	intergenic	STON1;CALM2	dist=1081285;dist=267539	exonic	ENSOCUG00000009576	.	intergenic	STON1;CALM2	dist=1081285;dist=267539	exonic	ENSOCUG00000009576	.	BOTH
2	138883805	138883805	A	G	intergenic	STON1;CALM2	dist=1081291;dist=267533	exonic	ENSOCUG00000009576	.	intergenic	STON1;CALM2	dist=1081291;dist=267533	exonic	ENSOCUG00000009576	.	BOTH
2	138883829	138883829	A	G	intergenic	STON1;CALM2	dist=1081315;dist=267509	exonic	ENSOCUG00000009576	.	intergenic	STON1;CALM2	dist=1081315;dist=267509	exonic	ENSOCUG00000009576	.	BOTH
2	138883928	138883928	G	A	intergenic	STON1;CALM2	dist=1081414;dist=267410	exonic	ENSOCUG00000009576	.	intergenic	STON1;CALM2	dist=1081414;dist=267410	exonic	ENSOCUG00000009576	.	BOTH
2	138885941	138885941	T	C	intergenic	STON1;CALM2	dist=1083427;dist=265397	exonic	ENSOCUG00000009576	.	intergenic	STON1;CALM2	dist=1083427;dist=265397	exonic	ENSOCUG00000009576	.	BOTH
2	138927739	138927739	C	T	intergenic	STON1;CALM2	dist=1125225;dist=223599	exonic	ENSOCUG00000009576	.	intergenic	STON1;CALM2	dist=1125225;dist=223599	exonic	ENSOCUG00000009576	.	BOTH
2	138927757	138927757	A	T	intergenic	STON1;CALM2	dist=1125243;dist=223581	exonic	ENSOCUG00000009576	.	intergenic	STON1;CALM2	dist=1125243;dist=223581	exonic	ENSOCUG00000009576	.	BOTH
2	138927778	138927778	T	C	intergenic	STON1;CALM2	dist=1125264;dist=223560	exonic	ENSOCUG00000009576	.	intergenic	STON1;CALM2	dist=1125264;dist=223560	exonic	ENSOCUG00000009576	.	BOTH
2	138927802	138927802	T	C	intergenic	STON1;CALM2	dist=1125288;dist=223536	exonic	ENSOCUG00000009576	.	intergenic	STON1;CALM2	dist=1125288;dist=223536	exonic	ENSOCUG00000009576	.	BOTH
2	138932512	138932512	G	A	intergenic	STON1;CALM2	dist=1129998;dist=218826	exonic	ENSOCUG00000009576	.	intergenic	STON1;CALM2	dist=1129998;dist=218826	exonic	ENSOCUG00000009576	.	BOTH
2	138932527	138932527	C	T	intergenic	STON1;CALM2	dist=1130013;dist=218811	exonic	ENSOCUG00000009576	.	intergenic	STON1;CALM2	dist=1130013;dist=218811	exonic	ENSOCUG00000009576	.	BOTH
2	139381944	139381944	G	A	intergenic	CALM2;PRKCE	dist=214092;dist=652964	exonic	ENSOCUG00000007785	.	intergenic	CALM2;PRKCE	dist=214092;dist=652964	exonic	ENSOCUG00000007785	.	BOTH
2	139384693	139384693	T	C	intergenic	CALM2;PRKCE	dist=216841;dist=650215	exonic	ENSOCUG00000007785	.	intergenic	CALM2;PRKCE	dist=216841;dist=650215	exonic	ENSOCUG00000007785	.	BOTH
2	140226811	140226811	G	A	exonic	PRKCE	.	exonic	ENSOCUG00000013785	.	exonic	PRKCE	.	exonic	ENSOCUG00000013785	.	BOTH
2	140801896	140801896	C	T	intergenic	PRKCE;SLC3A1	dist=269258;dist=1136296	exonic	ENSOCUG00000015385	.	intergenic	PRKCE;SLC3A1	dist=269258;dist=1136296	exonic	ENSOCUG00000015385	.	BOTH
2	140821187	140821187	C	G	intergenic	PRKCE;SLC3A1	dist=288549;dist=1117005	exonic	ENSOCUG00000015385	.	intergenic	PRKCE;SLC3A1	dist=288549;dist=1117005	exonic	ENSOCUG00000015385	.	BOTH
2	140825215	140825215	T	G	intergenic	PRKCE;SLC3A1	dist=292577;dist=1112977	exonic	ENSOCUG00000015385	.	intergenic	PRKCE;SLC3A1	dist=292577;dist=1112977	exonic	ENSOCUG00000015385	.	BOTH
2	141186602	141186602	T	C	intergenic	PRKCE;SLC3A1	dist=653964;dist=751590	exonic	ENSOCUG00000027205	.	intergenic	PRKCE;SLC3A1	dist=653964;dist=751590	exonic	ENSOCUG00000027205	.	BOTH
2	142353825	142353825	C	T	intergenic	SLC3A1;NONE	dist=373240;dist=NONE	exonic	ENSOCUG00000015046	.	intergenic	SLC3A1;NONE	dist=373240;dist=NONE	exonic	ENSOCUG00000015046	.	BOTH
2	142353864	142353864	C	G	intergenic	SLC3A1;NONE	dist=373279;dist=NONE	exonic	ENSOCUG00000015046	.	intergenic	SLC3A1;NONE	dist=373279;dist=NONE	exonic	ENSOCUG00000015046	.	BOTH
2	142670444	142670444	A	G	intergenic	SLC3A1;NONE	dist=689859;dist=NONE	exonic	ENSOCUG00000001048	.	intergenic	SLC3A1;NONE	dist=689859;dist=NONE	exonic	ENSOCUG00000001048	.	BOTH
2	142960052	142960052	G	A	intergenic	SLC3A1;NONE	dist=979467;dist=NONE	exonic	ENSOCUG00000001048	.	intergenic	SLC3A1;NONE	dist=979467;dist=NONE	exonic	ENSOCUG00000001048	.	BOTH
2	146061540	146061540	T	C	exonic	SLC8A1	.	exonic	ENSOCUG00000024656	.	exonic	SLC8A1	.	exonic	ENSOCUG00000024656	.	BOTH
2	146061618	146061618	C	T	exonic	SLC8A1	.	exonic	ENSOCUG00000024656	.	exonic	SLC8A1	.	exonic	ENSOCUG00000024656	.	BOTH
2	149099880	149099880	C	G	intergenic	NONE;EIF2AK2	dist=NONE;dist=50036	exonic	ENSOCUG00000007230	.	intergenic	NONE;EIF2AK2	dist=NONE;dist=50036	exonic	ENSOCUG00000007230	.	BOTH
2	152781219	152781219	T	C	intergenic	NONE;XDH	dist=NONE;dist=1945317	exonic	ENSOCUG00000015439	.	intergenic	NONE;XDH	dist=NONE;dist=1945317	exonic	ENSOCUG00000015439	.	BOTH
2	152796990	152796990	G	A	intergenic	NONE;XDH	dist=NONE;dist=1929546	exonic	ENSOCUG00000015439	.	intergenic	NONE;XDH	dist=NONE;dist=1929546	exonic	ENSOCUG00000015439	.	BOTH
2	153176095	153176095	C	T	intergenic	NONE;XDH	dist=NONE;dist=1550441	exonic	ENSOCUG00000009598	.	intergenic	NONE;XDH	dist=NONE;dist=1550441	exonic	ENSOCUG00000009598	.	BOTH
2	153176142	153176142	C	A	intergenic	NONE;XDH	dist=NONE;dist=1550394	exonic	ENSOCUG00000009598	.	intergenic	NONE;XDH	dist=NONE;dist=1550394	exonic	ENSOCUG00000009598	.	BOTH
2	153224686	153224686	C	T	intergenic	NONE;XDH	dist=NONE;dist=1501850	exonic	ENSOCUG00000009598	.	intergenic	NONE;XDH	dist=NONE;dist=1501850	exonic	ENSOCUG00000009598	.	BOTH
2	153714876	153714876	A	G	intergenic	NONE;XDH	dist=NONE;dist=1011660	exonic	ENSOCUG00000009586	.	intergenic	NONE;XDH	dist=NONE;dist=1011660	exonic	ENSOCUG00000009586	.	BOTH
2	153723454	153723454	C	T	intergenic	NONE;XDH	dist=NONE;dist=1003082	exonic	ENSOCUG00000009586	.	intergenic	NONE;XDH	dist=NONE;dist=1003082	exonic	ENSOCUG00000009586	.	BOTH
2	153753249	153753249	G	C	intergenic	NONE;XDH	dist=NONE;dist=973287	exonic	ENSOCUG00000006600	.	intergenic	NONE;XDH	dist=NONE;dist=973287	exonic	ENSOCUG00000006600	.	BOTH
2	153835406	153835406	C	T	intergenic	NONE;XDH	dist=NONE;dist=891130	exonic	ENSOCUG00000006600	.	intergenic	NONE;XDH	dist=NONE;dist=891130	exonic	ENSOCUG00000006600	.	BOTH
2	153842458	153842458	C	T	intergenic	NONE;XDH	dist=NONE;dist=884078	exonic	ENSOCUG00000006600	.	intergenic	NONE;XDH	dist=NONE;dist=884078	exonic	ENSOCUG00000006600	.	BOTH
2	153845720	153845720	A	T	intergenic	NONE;XDH	dist=NONE;dist=880816	exonic	ENSOCUG00000006600	.	intergenic	NONE;XDH	dist=NONE;dist=880816	exonic	ENSOCUG00000006600	.	BOTH
2	153858934	153858934	C	T	intergenic	NONE;XDH	dist=NONE;dist=867602	exonic	ENSOCUG00000006600	.	intergenic	NONE;XDH	dist=NONE;dist=867602	exonic	ENSOCUG00000006600	.	BOTH
2	153871576	153871576	C	T	intergenic	NONE;XDH	dist=NONE;dist=854960	exonic	ENSOCUG00000006600	.	intergenic	NONE;XDH	dist=NONE;dist=854960	exonic	ENSOCUG00000006600	.	BOTH
2	153900911	153900911	T	C	intergenic	NONE;XDH	dist=NONE;dist=825625	exonic	ENSOCUG00000006600	.	intergenic	NONE;XDH	dist=NONE;dist=825625	exonic	ENSOCUG00000006600	.	BOTH
2	153915399	153915399	C	T	intergenic	NONE;XDH	dist=NONE;dist=811137	exonic	ENSOCUG00000006600	.	intergenic	NONE;XDH	dist=NONE;dist=811137	exonic	ENSOCUG00000006600	.	BOTH
2	155587890	155587890	G	T	intergenic	XDH;PPP1CB	dist=796186;dist=1701561	exonic	ENSOCUG00000006086	.	intergenic	XDH;PPP1CB	dist=796186;dist=1701561	exonic	ENSOCUG00000006086	.	BOTH
2	155587906	155587906	A	T	intergenic	XDH;PPP1CB	dist=796202;dist=1701545	exonic	ENSOCUG00000006086	.	intergenic	XDH;PPP1CB	dist=796202;dist=1701545	exonic	ENSOCUG00000006086	.	BOTH
2	155587913	155587913	T	G	intergenic	XDH;PPP1CB	dist=796209;dist=1701538	exonic	ENSOCUG00000006086	.	intergenic	XDH;PPP1CB	dist=796209;dist=1701538	exonic	ENSOCUG00000006086	.	BOTH
2	155874864	155874864	T	C	intergenic	XDH;PPP1CB	dist=1083160;dist=1414587	exonic	ENSOCUG00000013513	.	intergenic	XDH;PPP1CB	dist=1083160;dist=1414587	exonic	ENSOCUG00000013513	.	BOTH
2	157140566	157140566	A	G	intergenic	NONE;PPP1CB	dist=NONE;dist=148885	exonic	ENSOCUG00000003126	.	intergenic	NONE;PPP1CB	dist=NONE;dist=148885	exonic	ENSOCUG00000003126	.	BOTH
2	158728632	158728632	C	G	splicing	EIF2B4	NM_001082772:exon4:c.285+2C>G;NM_001082772:exon5:c.286-1C>G	exonic	ENSOCUG00000017076	.	splicing	EIF2B4	NM_001082772:exon4:c.285+2C>G;NM_001082772:exon5:c.286-1C>G	exonic	ENSOCUG00000017076	.	BOTH
2	158976390	158976390	A	G	intergenic	SLC5A6;SELENOI	dist=103517;dist=554855	exonic	ENSOCUG00000006872	.	intergenic	SLC5A6;SELENOI	dist=103517;dist=554855	exonic	ENSOCUG00000006872	.	BOTH
2	159628872	159628872	T	C	intergenic	SELENOI;NONE	dist=59617;dist=NONE	exonic	ENSOCUG00000000012	.	intergenic	SELENOI;NONE	dist=59617;dist=NONE	exonic	ENSOCUG00000000012	.	BOTH
2	159628873	159628873	G	A	intergenic	SELENOI;NONE	dist=59618;dist=NONE	exonic	ENSOCUG00000000012	.	intergenic	SELENOI;NONE	dist=59618;dist=NONE	exonic	ENSOCUG00000000012	.	BOTH
2	164531505	164531505	C	A	intergenic	NONE;NONE	dist=NONE;dist=NONE	exonic	ENSOCUG00000015460	.	intergenic	NONE;NONE	dist=NONE;dist=NONE	exonic	ENSOCUG00000015460	.	BOTH
2	167637471	167637471	A	G	intergenic	KCNS3;LAPTM4A	dist=672195;dist=1563943	exonic	ENSOCUG00000025332	.	intergenic	KCNS3;LAPTM4A	dist=672195;dist=1563943	exonic	ENSOCUG00000025332	.	BOTH
2	169127546	169127546	A	C	intergenic	NONE;LAPTM4A	dist=NONE;dist=73868	exonic	ENSOCUG00000013185	.	intergenic	NONE;LAPTM4A	dist=NONE;dist=73868	exonic	ENSOCUG00000013185	.	BOTH
2	169203247	169203247	G	A	exonic	LAPTM4A	.	exonic	ENSOCUG00000026699	.	exonic	LAPTM4A	.	exonic	ENSOCUG00000026699	.	BOTH
2	169204040	169204040	A	G	exonic	LAPTM4A	.	exonic	ENSOCUG00000026699	.	exonic	LAPTM4A	.	exonic	ENSOCUG00000026699	.	BOTH
2	169204042	169204042	T	C	exonic	LAPTM4A	.	exonic	ENSOCUG00000026699	.	exonic	LAPTM4A	.	exonic	ENSOCUG00000026699	.	BOTH
2	169712566	169712566	T	C	intergenic	LAPTM4A;NONE	dist=489252;dist=NONE	exonic	ENSOCUG00000015781	.	intergenic	LAPTM4A;NONE	dist=489252;dist=NONE	exonic	ENSOCUG00000015781	.	BOTH
2	169727476	169727476	A	G	intergenic	LAPTM4A;NONE	dist=504162;dist=NONE	exonic	ENSOCUG00000015781	.	intergenic	LAPTM4A;NONE	dist=504162;dist=NONE	exonic	ENSOCUG00000015781	.	BOTH
2	169730711	169730711	A	G	intergenic	LAPTM4A;NONE	dist=507397;dist=NONE	exonic	ENSOCUG00000015781	.	intergenic	LAPTM4A;NONE	dist=507397;dist=NONE	exonic	ENSOCUG00000015781	.	BOTH
2	169730747	169730747	G	A	intergenic	LAPTM4A;NONE	dist=507433;dist=NONE	exonic	ENSOCUG00000015781	.	intergenic	LAPTM4A;NONE	dist=507433;dist=NONE	exonic	ENSOCUG00000015781	.	BOTH
2	16980004	16980004	C	G	intergenic	CCKAR;NONE	dist=121522;dist=NONE	exonic	ENSOCUG00000013465	.	intergenic	CCKAR;NONE	dist=121522;dist=NONE	exonic	ENSOCUG00000013465	.	BOTH
2	172719089	172719089	T	G	intergenic	NONE;FKBP1B	dist=NONE;dist=490584	exonic	ENSOCUG00000017372	.	intergenic	NONE;FKBP1B	dist=NONE;dist=490584	exonic	ENSOCUG00000017372	.	BOTH
2	17387373	17387373	G	C	intergenic	CCKAR;NONE	dist=528891;dist=NONE	exonic	ENSOCUG00000014185	.	intergenic	CCKAR;NONE	dist=528891;dist=NONE	exonic	ENSOCUG00000014185	.	BOTH
2	173919794	173919794	A	G	intergenic	FKBP1B;NONE	dist=703432;dist=NONE	exonic	ENSOCUG00000015432	.	intergenic	FKBP1B;NONE	dist=703432;dist=NONE	exonic	ENSOCUG00000015432	.	BOTH
2	173929707	173929707	A	G	intergenic	FKBP1B;NONE	dist=713345;dist=NONE	exonic	ENSOCUG00000015435	.	intergenic	FKBP1B;NONE	dist=713345;dist=NONE	exonic	ENSOCUG00000015435	.	BOTH
2	173929890	173929890	G	A	intergenic	FKBP1B;NONE	dist=713528;dist=NONE	exonic	ENSOCUG00000015435	.	intergenic	FKBP1B;NONE	dist=713528;dist=NONE	exonic	ENSOCUG00000015435	.	BOTH
2	173932262	173932262	T	G	intergenic	FKBP1B;NONE	dist=715900;dist=NONE	exonic	ENSOCUG00000015443	.	intergenic	FKBP1B;NONE	dist=715900;dist=NONE	exonic	ENSOCUG00000015443	.	BOTH
2	173934182	173934182	G	A	intergenic	FKBP1B;NONE	dist=717820;dist=NONE	exonic	ENSOCUG00000015443	.	intergenic	FKBP1B;NONE	dist=717820;dist=NONE	exonic	ENSOCUG00000015443	.	BOTH
2	173935201	173935201	G	A	intergenic	FKBP1B;NONE	dist=718839;dist=NONE	exonic	ENSOCUG00000015443	.	intergenic	FKBP1B;NONE	dist=718839;dist=NONE	exonic	ENSOCUG00000015443	.	BOTH
2	173935231	173935231	T	C	intergenic	FKBP1B;NONE	dist=718869;dist=NONE	exonic	ENSOCUG00000015443	.	intergenic	FKBP1B;NONE	dist=718869;dist=NONE	exonic	ENSOCUG00000015443	.	BOTH
2	174006415	174006415	C	T	intergenic	FKBP1B;NONE	dist=790053;dist=NONE	exonic	ENSOCUG00000015443	.	intergenic	FKBP1B;NONE	dist=790053;dist=NONE	exonic	ENSOCUG00000015443	.	BOTH
2	174200413	174200413	A	C	intergenic	FKBP1B;NONE	dist=984051;dist=NONE	exonic	ENSOCUG00000006025	.	intergenic	FKBP1B;NONE	dist=984051;dist=NONE	exonic	ENSOCUG00000006025	.	BOTH
2	174266004	174266004	A	G	intergenic	FKBP1B;NONE	dist=1049642;dist=NONE	exonic	ENSOCUG00000024688	.	intergenic	FKBP1B;NONE	dist=1049642;dist=NONE	exonic	ENSOCUG00000024688	.	BOTH
2	174269111	174269111	A	G	intergenic	FKBP1B;NONE	dist=1052749;dist=NONE	exonic	ENSOCUG00000024688	.	intergenic	FKBP1B;NONE	dist=1052749;dist=NONE	exonic	ENSOCUG00000024688	.	BOTH
2	27164886	27164886	G	A	intergenic	NONE;TLR10	dist=NONE;dist=1033430	exonic	ENSOCUG00000003419	.	intergenic	NONE;TLR10	dist=NONE;dist=1033430	exonic	ENSOCUG00000003419	.	BOTH
2	27167112	27167112	T	G	intergenic	NONE;TLR10	dist=NONE;dist=1031204	exonic	ENSOCUG00000003419	.	intergenic	NONE;TLR10	dist=NONE;dist=1031204	exonic	ENSOCUG00000003419	.	BOTH
2	27320157	27320157	G	A	intergenic	NONE;TLR10	dist=NONE;dist=878159	exonic	ENSOCUG00000013740	.	intergenic	NONE;TLR10	dist=NONE;dist=878159	exonic	ENSOCUG00000013740	.	BOTH
2	27709912	27709912	G	A	intergenic	NONE;TLR10	dist=NONE;dist=488404	exonic	ENSOCUG00000022888	.	intergenic	NONE;TLR10	dist=NONE;dist=488404	exonic	ENSOCUG00000022888	.	BOTH
2	28671121	28671121	C	G	intergenic	MIR574;NONE	dist=400393;dist=NONE	exonic	ENSOCUG00000004739	.	intergenic	MIR574;NONE	dist=400393;dist=NONE	exonic	ENSOCUG00000004739	.	BOTH
2	28795773	28795773	C	T	intergenic	MIR574;NONE	dist=525045;dist=NONE	exonic	ENSOCUG00000009096	.	intergenic	MIR574;NONE	dist=525045;dist=NONE	exonic	ENSOCUG00000009096	.	BOTH
2	28795840	28795840	C	T	intergenic	MIR574;NONE	dist=525112;dist=NONE	exonic	ENSOCUG00000009096	.	intergenic	MIR574;NONE	dist=525112;dist=NONE	exonic	ENSOCUG00000009096	.	BOTH
2	28799065	28799065	C	T	intergenic	MIR574;NONE	dist=528337;dist=NONE	exonic	ENSOCUG00000009096	.	intergenic	MIR574;NONE	dist=528337;dist=NONE	exonic	ENSOCUG00000009096	.	BOTH
2	28814585	28814585	A	T	intergenic	MIR574;NONE	dist=543857;dist=NONE	exonic	ENSOCUG00000005531	.	intergenic	MIR574;NONE	dist=543857;dist=NONE	exonic	ENSOCUG00000005531	.	BOTH
2	28821768	28821768	C	T	intergenic	MIR574;NONE	dist=551040;dist=NONE	exonic	ENSOCUG00000005531	.	intergenic	MIR574;NONE	dist=551040;dist=NONE	exonic	ENSOCUG00000005531	.	BOTH
2	28821783	28821783	C	T	intergenic	MIR574;NONE	dist=551055;dist=NONE	exonic	ENSOCUG00000005531	.	intergenic	MIR574;NONE	dist=551055;dist=NONE	exonic	ENSOCUG00000005531	.	BOTH
2	28830037	28830037	G	A	intergenic	MIR574;NONE	dist=559309;dist=NONE	exonic	ENSOCUG00000005531	.	intergenic	MIR574;NONE	dist=559309;dist=NONE	exonic	ENSOCUG00000005531	.	BOTH
2	29049492	29049492	T	A	intergenic	MIR574;NONE	dist=778764;dist=NONE	exonic	ENSOCUG00000005872	.	intergenic	MIR574;NONE	dist=778764;dist=NONE	exonic	ENSOCUG00000005872	.	BOTH
2	29113920	29113920	G	A	intergenic	MIR574;NONE	dist=843192;dist=NONE	exonic	ENSOCUG00000005880	.	intergenic	MIR574;NONE	dist=843192;dist=NONE	exonic	ENSOCUG00000005880	.	BOTH
2	29131213	29131213	C	G	intergenic	MIR574;NONE	dist=860485;dist=NONE	exonic	ENSOCUG00000005880	.	intergenic	MIR574;NONE	dist=860485;dist=NONE	exonic	ENSOCUG00000005880	.	BOTH
2	29997297	29997297	A	G	intergenic	MIR574;NONE	dist=1726569;dist=NONE	exonic	ENSOCUG00000016932	.	intergenic	MIR574;NONE	dist=1726569;dist=NONE	exonic	ENSOCUG00000016932	.	BOTH
2	30000472	30000472	G	A	intergenic	MIR574;NONE	dist=1729744;dist=NONE	exonic	ENSOCUG00000016932	.	intergenic	MIR574;NONE	dist=1729744;dist=NONE	exonic	ENSOCUG00000016932	.	BOTH
2	30004126	30004126	A	G	intergenic	MIR574;NONE	dist=1733398;dist=NONE	exonic	ENSOCUG00000016932	.	intergenic	MIR574;NONE	dist=1733398;dist=NONE	exonic	ENSOCUG00000016932	.	BOTH
2	30004144	30004144	A	G	intergenic	MIR574;NONE	dist=1733416;dist=NONE	exonic	ENSOCUG00000016932	.	intergenic	MIR574;NONE	dist=1733416;dist=NONE	exonic	ENSOCUG00000016932	.	BOTH
2	30007896	30007896	G	A	intergenic	MIR574;NONE	dist=1737168;dist=NONE	exonic	ENSOCUG00000016932	.	intergenic	MIR574;NONE	dist=1737168;dist=NONE	exonic	ENSOCUG00000016932	.	BOTH
2	30055112	30055112	T	C	intergenic	MIR574;NONE	dist=1784384;dist=NONE	exonic	ENSOCUG00000016932	.	intergenic	MIR574;NONE	dist=1784384;dist=NONE	exonic	ENSOCUG00000016932	.	BOTH
2	31057320	31057320	G	C	intergenic	NONE;NONE	dist=NONE;dist=NONE	exonic	ENSOCUG00000017135	.	intergenic	NONE;NONE	dist=NONE;dist=NONE	exonic	ENSOCUG00000017135	.	BOTH
2	31057344	31057344	A	C	intergenic	NONE;NONE	dist=NONE;dist=NONE	exonic	ENSOCUG00000017135	.	intergenic	NONE;NONE	dist=NONE;dist=NONE	exonic	ENSOCUG00000017135	.	BOTH
2	33404978	33404978	T	G	intergenic	NONE;NONE	dist=NONE;dist=NONE	exonic	ENSOCUG00000017913	.	intergenic	NONE;NONE	dist=NONE;dist=NONE	exonic	ENSOCUG00000017913	.	BOTH
2	33449690	33449690	C	G	intergenic	NONE;NONE	dist=NONE;dist=NONE	exonic	ENSOCUG00000017915	.	intergenic	NONE;NONE	dist=NONE;dist=NONE	exonic	ENSOCUG00000017915	.	BOTH
2	33456613	33456613	G	A	intergenic	NONE;NONE	dist=NONE;dist=NONE	exonic	ENSOCUG00000017915	.	intergenic	NONE;NONE	dist=NONE;dist=NONE	exonic	ENSOCUG00000017915	.	BOTH
2	39148690	39148690	A	G	intergenic	SGCB;MIR124-1	dist=1293805;dist=961587	exonic	ENSOCUG00000029598	.	intergenic	SGCB;MIR124-1	dist=1293805;dist=961587	exonic	ENSOCUG00000029598	.	BOTH
2	39148693	39148693	A	G	intergenic	SGCB;MIR124-1	dist=1293808;dist=961584	exonic	ENSOCUG00000029598	.	intergenic	SGCB;MIR124-1	dist=1293808;dist=961584	exonic	ENSOCUG00000029598	.	BOTH
2	39722174	39722174	A	G	intergenic	SGCB;MIR124-1	dist=1867289;dist=388103	exonic	ENSOCUG00000003370	.	intergenic	SGCB;MIR124-1	dist=1867289;dist=388103	exonic	ENSOCUG00000003370	.	BOTH
2	39722285	39722285	T	G	intergenic	SGCB;MIR124-1	dist=1867400;dist=387992	exonic	ENSOCUG00000003370	.	intergenic	SGCB;MIR124-1	dist=1867400;dist=387992	exonic	ENSOCUG00000003370	.	BOTH
2	40382830	40382830	G	C	intergenic	MIR124-1;CALR	dist=272493;dist=1271076	exonic	ENSOCUG00000005942	.	intergenic	MIR124-1;CALR	dist=272493;dist=1271076	exonic	ENSOCUG00000005942	.	BOTH
2	40399486	40399486	C	G	intergenic	MIR124-1;CALR	dist=289149;dist=1254420	exonic	ENSOCUG00000005942	.	intergenic	MIR124-1;CALR	dist=289149;dist=1254420	exonic	ENSOCUG00000005942	.	BOTH
2	40847076	40847076	A	T	intergenic	MIR124-1;CALR	dist=736739;dist=806830	exonic	ENSOCUG00000015351	.	intergenic	MIR124-1;CALR	dist=736739;dist=806830	exonic	ENSOCUG00000015351	.	BOTH
2	41736477	41736477	T	C	intergenic	CALR;CLU	dist=82109;dist=322423	exonic	ENSOCUG00000026532	.	intergenic	CALR;CLU	dist=82109;dist=322423	exonic	ENSOCUG00000026532	.	BOTH
2	41736489	41736489	A	G	intergenic	CALR;CLU	dist=82121;dist=322411	exonic	ENSOCUG00000026532	.	intergenic	CALR;CLU	dist=82121;dist=322411	exonic	ENSOCUG00000026532	.	BOTH
2	41736501	41736501	C	T	intergenic	CALR;CLU	dist=82133;dist=322399	exonic	ENSOCUG00000026532	.	intergenic	CALR;CLU	dist=82133;dist=322399	exonic	ENSOCUG00000026532	.	BOTH
2	41736509	41736509	A	G	intergenic	CALR;CLU	dist=82141;dist=322391	exonic	ENSOCUG00000026532	.	intergenic	CALR;CLU	dist=82141;dist=322391	exonic	ENSOCUG00000026532	.	BOTH
2	41736624	41736624	T	A	intergenic	CALR;CLU	dist=82256;dist=322276	exonic	ENSOCUG00000026532	.	intergenic	CALR;CLU	dist=82256;dist=322276	exonic	ENSOCUG00000026532	.	BOTH
2	41736705	41736705	A	G	intergenic	CALR;CLU	dist=82337;dist=322195	exonic	ENSOCUG00000026532	.	intergenic	CALR;CLU	dist=82337;dist=322195	exonic	ENSOCUG00000026532	.	BOTH
2	41736732	41736732	C	T	intergenic	CALR;CLU	dist=82364;dist=322168	exonic	ENSOCUG00000026532	.	intergenic	CALR;CLU	dist=82364;dist=322168	exonic	ENSOCUG00000026532	.	BOTH
2	41736824	41736824	C	T	intergenic	CALR;CLU	dist=82456;dist=322076	exonic	ENSOCUG00000026532	.	intergenic	CALR;CLU	dist=82456;dist=322076	exonic	ENSOCUG00000026532	.	BOTH
2	41736831	41736831	T	C	intergenic	CALR;CLU	dist=82463;dist=322069	exonic	ENSOCUG00000026532	.	intergenic	CALR;CLU	dist=82463;dist=322069	exonic	ENSOCUG00000026532	.	BOTH
2	41736877	41736877	G	A	intergenic	CALR;CLU	dist=82509;dist=322023	exonic	ENSOCUG00000026532	.	intergenic	CALR;CLU	dist=82509;dist=322023	exonic	ENSOCUG00000026532	.	BOTH
2	41736888	41736888	G	A	intergenic	CALR;CLU	dist=82520;dist=322012	exonic	ENSOCUG00000026532	.	intergenic	CALR;CLU	dist=82520;dist=322012	exonic	ENSOCUG00000026532	.	BOTH
2	41736918	41736918	C	T	intergenic	CALR;CLU	dist=82550;dist=321982	exonic	ENSOCUG00000026532	.	intergenic	CALR;CLU	dist=82550;dist=321982	exonic	ENSOCUG00000026532	.	BOTH
2	41774081	41774081	T	G	intergenic	CALR;CLU	dist=119713;dist=284819	exonic	ENSOCUG00000026532	.	intergenic	CALR;CLU	dist=119713;dist=284819	exonic	ENSOCUG00000026532	.	BOTH
2	41913873	41913873	G	C	intergenic	CALR;CLU	dist=259505;dist=145027	exonic	ENSOCUG00000009924	.	intergenic	CALR;CLU	dist=259505;dist=145027	exonic	ENSOCUG00000009924	.	BOTH
2	42011169	42011169	A	G	intergenic	CALR;CLU	dist=356801;dist=47731	exonic	ENSOCUG00000009918	.	intergenic	CALR;CLU	dist=356801;dist=47731	exonic	ENSOCUG00000009918	.	BOTH
2	43050460	43050460	G	A	intergenic	ADRA1A;PPP2R2A	dist=119373;dist=288718	exonic	ENSOCUG00000016002	.	intergenic	ADRA1A;PPP2R2A	dist=119373;dist=288718	exonic	ENSOCUG00000016002	.	BOTH
2	43056392	43056392	C	T	intergenic	ADRA1A;PPP2R2A	dist=125305;dist=282786	exonic	ENSOCUG00000016002	.	intergenic	ADRA1A;PPP2R2A	dist=125305;dist=282786	exonic	ENSOCUG00000016002	.	BOTH
2	43070111	43070111	T	C	intergenic	ADRA1A;PPP2R2A	dist=139024;dist=269067	exonic	ENSOCUG00000016002	.	intergenic	ADRA1A;PPP2R2A	dist=139024;dist=269067	exonic	ENSOCUG00000016002	.	BOTH
2	43074326	43074326	A	G	intergenic	ADRA1A;PPP2R2A	dist=143239;dist=264852	exonic	ENSOCUG00000016002	.	intergenic	ADRA1A;PPP2R2A	dist=143239;dist=264852	exonic	ENSOCUG00000016002	.	BOTH
2	43074353	43074353	G	A	intergenic	ADRA1A;PPP2R2A	dist=143266;dist=264825	exonic	ENSOCUG00000016002	.	intergenic	ADRA1A;PPP2R2A	dist=143266;dist=264825	exonic	ENSOCUG00000016002	.	BOTH
2	43074371	43074371	G	A	intergenic	ADRA1A;PPP2R2A	dist=143284;dist=264807	exonic	ENSOCUG00000016002	.	intergenic	ADRA1A;PPP2R2A	dist=143284;dist=264807	exonic	ENSOCUG00000016002	.	BOTH
2	43114011	43114011	T	C	intergenic	ADRA1A;PPP2R2A	dist=182924;dist=225167	exonic	ENSOCUG00000016002	.	intergenic	ADRA1A;PPP2R2A	dist=182924;dist=225167	exonic	ENSOCUG00000016002	.	BOTH
2	43114038	43114038	G	A	intergenic	ADRA1A;PPP2R2A	dist=182951;dist=225140	exonic	ENSOCUG00000016002	.	intergenic	ADRA1A;PPP2R2A	dist=182951;dist=225140	exonic	ENSOCUG00000016002	.	BOTH
2	43114122	43114122	G	A	intergenic	ADRA1A;PPP2R2A	dist=183035;dist=225056	exonic	ENSOCUG00000016002	.	intergenic	ADRA1A;PPP2R2A	dist=183035;dist=225056	exonic	ENSOCUG00000016002	.	BOTH
2	46755842	46755842	C	T	intergenic	NONE;CLCN3	dist=NONE;dist=947399	exonic	ENSOCUG00000004900	.	intergenic	NONE;CLCN3	dist=NONE;dist=947399	exonic	ENSOCUG00000004900	.	BOTH
2	48039702	48039702	C	T	intergenic	CLCN3;NONE	dist=259983;dist=NONE	exonic	ENSOCUG00000011514	.	intergenic	CLCN3;NONE	dist=259983;dist=NONE	exonic	ENSOCUG00000011514	.	BOTH
2	48039730	48039730	T	C	intergenic	CLCN3;NONE	dist=260011;dist=NONE	exonic	ENSOCUG00000011514	.	intergenic	CLCN3;NONE	dist=260011;dist=NONE	exonic	ENSOCUG00000011514	.	BOTH
2	48139189	48139189	A	G	intergenic	CLCN3;NONE	dist=359470;dist=NONE	exonic	ENSOCUG00000011526	.	intergenic	CLCN3;NONE	dist=359470;dist=NONE	exonic	ENSOCUG00000011526	.	BOTH
2	48141705	48141705	C	G	intergenic	CLCN3;NONE	dist=361986;dist=NONE	exonic	ENSOCUG00000011526	.	intergenic	CLCN3;NONE	dist=361986;dist=NONE	exonic	ENSOCUG00000011526	.	BOTH
2	53830125	53830125	G	A	intergenic	ASB5;NONE	dist=73019;dist=NONE	exonic	ENSOCUG00000012211	.	intergenic	ASB5;NONE	dist=73019;dist=NONE	exonic	ENSOCUG00000012211	.	BOTH
2	594424	594424	G	A	intergenic	NONE;NONE	dist=NONE;dist=NONE	exonic	ENSOCUG00000002549	.	intergenic	NONE;NONE	dist=NONE;dist=NONE	exonic	ENSOCUG00000002549	.	BOTH
2	60103858	60103858	A	C	intergenic	NONE;CASP3	dist=NONE;dist=1800182	exonic	ENSOCUG00000007616	.	intergenic	NONE;CASP3	dist=NONE;dist=1800182	exonic	ENSOCUG00000007616	.	BOTH
2	60147973	60147973	G	A	intergenic	NONE;CASP3	dist=NONE;dist=1756067	exonic	ENSOCUG00000007616	.	intergenic	NONE;CASP3	dist=NONE;dist=1756067	exonic	ENSOCUG00000007616	.	BOTH
2	60149395	60149395	T	C	intergenic	NONE;CASP3	dist=NONE;dist=1754645	exonic	ENSOCUG00000007616	.	intergenic	NONE;CASP3	dist=NONE;dist=1754645	exonic	ENSOCUG00000007616	.	BOTH
2	60149443	60149443	T	C	intergenic	NONE;CASP3	dist=NONE;dist=1754597	exonic	ENSOCUG00000007616	.	intergenic	NONE;CASP3	dist=NONE;dist=1754597	exonic	ENSOCUG00000007616	.	BOTH
2	606022	606022	A	G	intergenic	NONE;NONE	dist=NONE;dist=NONE	exonic	ENSOCUG00000002549	.	intergenic	NONE;NONE	dist=NONE;dist=NONE	exonic	ENSOCUG00000002549	.	BOTH
2	606825	606825	G	A	intergenic	NONE;NONE	dist=NONE;dist=NONE	exonic	ENSOCUG00000002549	.	intergenic	NONE;NONE	dist=NONE;dist=NONE	exonic	ENSOCUG00000002549	.	BOTH
2	616195	616195	T	G	intergenic	NONE;NONE	dist=NONE;dist=NONE	exonic	ENSOCUG00000002549	.	intergenic	NONE;NONE	dist=NONE;dist=NONE	exonic	ENSOCUG00000002549	.	BOTH
2	61712109	61712109	G	A	intergenic	NONE;CASP3	dist=NONE;dist=191931	exonic	ENSOCUG00000009229	.	intergenic	NONE;CASP3	dist=NONE;dist=191931	exonic	ENSOCUG00000009229	.	BOTH
2	61712178	61712178	G	A	intergenic	NONE;CASP3	dist=NONE;dist=191862	exonic	ENSOCUG00000009229	.	intergenic	NONE;CASP3	dist=NONE;dist=191862	exonic	ENSOCUG00000009229	.	BOTH
2	61904132	61904132	G	T	exonic	CASP3	.	exonic	ENSOCUG00000006627	.	exonic	CASP3	.	exonic	ENSOCUG00000006627	.	BOTH
2	61904188	61904188	T	C	exonic	CASP3	.	exonic	ENSOCUG00000006627	.	exonic	CASP3	.	exonic	ENSOCUG00000006627	.	BOTH
2	61904248	61904248	C	G	exonic	CASP3	.	exonic	ENSOCUG00000006627	.	exonic	CASP3	.	exonic	ENSOCUG00000006627	.	BOTH
2	61906734	61906734	T	C	exonic	CASP3	.	exonic	ENSOCUG00000006627	.	exonic	CASP3	.	exonic	ENSOCUG00000006627	.	BOTH
2	62041369	62041369	T	C	intergenic	CASP3;SLC25A4	dist=129282;dist=562640	exonic	ENSOCUG00000003903	.	intergenic	CASP3;SLC25A4	dist=129282;dist=562640	exonic	ENSOCUG00000003903	.	BOTH
2	62047002	62047002	C	T	intergenic	CASP3;SLC25A4	dist=134915;dist=557007	exonic	ENSOCUG00000003903	.	intergenic	CASP3;SLC25A4	dist=134915;dist=557007	exonic	ENSOCUG00000003903	.	BOTH
2	62605801	62605801	C	T	exonic	SLC25A4	.	exonic	ENSOCUG00000002594	.	exonic	SLC25A4	.	exonic	ENSOCUG00000002594	.	BOTH
2	62657342	62657342	C	T	intergenic	SLC25A4;TLR3	dist=49809;dist=871689	exonic	ENSOCUG00000002591	.	intergenic	SLC25A4;TLR3	dist=49809;dist=871689	exonic	ENSOCUG00000002591	.	BOTH
2	62658051	62658051	T	C	intergenic	SLC25A4;TLR3	dist=50518;dist=870980	exonic	ENSOCUG00000002591	.	intergenic	SLC25A4;TLR3	dist=50518;dist=870980	exonic	ENSOCUG00000002591	.	BOTH
2	62658260	62658260	T	C	intergenic	SLC25A4;TLR3	dist=50727;dist=870771	exonic	ENSOCUG00000002591	.	intergenic	SLC25A4;TLR3	dist=50727;dist=870771	exonic	ENSOCUG00000002591	.	BOTH
2	62853868	62853868	A	G	intergenic	SLC25A4;TLR3	dist=246335;dist=675163	exonic	ENSOCUG00000012375	.	intergenic	SLC25A4;TLR3	dist=246335;dist=675163	exonic	ENSOCUG00000012375	.	BOTH
2	62853883	62853883	A	T	intergenic	SLC25A4;TLR3	dist=246350;dist=675148	exonic	ENSOCUG00000012375	.	intergenic	SLC25A4;TLR3	dist=246350;dist=675148	exonic	ENSOCUG00000012375	.	BOTH
2	62859493	62859493	T	C	intergenic	SLC25A4;TLR3	dist=251960;dist=669538	exonic	ENSOCUG00000012375	.	intergenic	SLC25A4;TLR3	dist=251960;dist=669538	exonic	ENSOCUG00000012375	.	BOTH
2	62859778	62859778	A	G	intergenic	SLC25A4;TLR3	dist=252245;dist=669253	exonic	ENSOCUG00000012375	.	intergenic	SLC25A4;TLR3	dist=252245;dist=669253	exonic	ENSOCUG00000012375	.	BOTH
2	62859885	62859885	T	C	intergenic	SLC25A4;TLR3	dist=252352;dist=669146	exonic	ENSOCUG00000012375	.	intergenic	SLC25A4;TLR3	dist=252352;dist=669146	exonic	ENSOCUG00000012375	.	BOTH
2	628763	628763	G	C	intergenic	NONE;NONE	dist=NONE;dist=NONE	exonic	ENSOCUG00000002549	.	intergenic	NONE;NONE	dist=NONE;dist=NONE	exonic	ENSOCUG00000002549	.	BOTH
2	628837	628837	C	T	intergenic	NONE;NONE	dist=NONE;dist=NONE	exonic	ENSOCUG00000002549	.	intergenic	NONE;NONE	dist=NONE;dist=NONE	exonic	ENSOCUG00000002549	.	BOTH
2	629108	629108	T	C	intergenic	NONE;NONE	dist=NONE;dist=NONE	exonic	ENSOCUG00000002549	.	intergenic	NONE;NONE	dist=NONE;dist=NONE	exonic	ENSOCUG00000002549	.	BOTH
2	62941786	62941786	G	A	intergenic	SLC25A4;TLR3	dist=334253;dist=587245	exonic	ENSOCUG00000005808	.	intergenic	SLC25A4;TLR3	dist=334253;dist=587245	exonic	ENSOCUG00000005808	.	BOTH
2	62943028	62943028	G	A	intergenic	SLC25A4;TLR3	dist=335495;dist=586003	exonic	ENSOCUG00000005808	.	intergenic	SLC25A4;TLR3	dist=335495;dist=586003	exonic	ENSOCUG00000005808	.	BOTH
2	6298708	6298708	C	G	exonic	CD38	.	exonic	ENSOCUG00000017793	.	exonic	CD38	.	exonic	ENSOCUG00000017793	.	BOTH
2	63085531	63085531	A	G	intergenic	SLC25A4;TLR3	dist=477998;dist=443500	exonic	ENSOCUG00000005816	.	intergenic	SLC25A4;TLR3	dist=477998;dist=443500	exonic	ENSOCUG00000005816	.	BOTH
2	63087833	63087833	A	G	intergenic	SLC25A4;TLR3	dist=480300;dist=441198	exonic	ENSOCUG00000005816	.	intergenic	SLC25A4;TLR3	dist=480300;dist=441198	exonic	ENSOCUG00000005816	.	BOTH
2	63102866	63102866	G	A	intergenic	SLC25A4;TLR3	dist=495333;dist=426165	exonic	ENSOCUG00000005816	.	intergenic	SLC25A4;TLR3	dist=495333;dist=426165	exonic	ENSOCUG00000005816	.	BOTH
2	63102946	63102946	A	G	intergenic	SLC25A4;TLR3	dist=495413;dist=426085	exonic	ENSOCUG00000005816	.	intergenic	SLC25A4;TLR3	dist=495413;dist=426085	exonic	ENSOCUG00000005816	.	BOTH
2	63105335	63105335	A	G	intergenic	SLC25A4;TLR3	dist=497802;dist=423696	exonic	ENSOCUG00000005816	.	intergenic	SLC25A4;TLR3	dist=497802;dist=423696	exonic	ENSOCUG00000005816	.	BOTH
2	63123392	63123392	G	A	intergenic	SLC25A4;TLR3	dist=515859;dist=405639	exonic	ENSOCUG00000005816	.	intergenic	SLC25A4;TLR3	dist=515859;dist=405639	exonic	ENSOCUG00000005816	.	BOTH
2	6326120	6326120	G	A	exonic	CD38	.	exonic	ENSOCUG00000017793	.	exonic	CD38	.	exonic	ENSOCUG00000017793	.	BOTH
2	6328785	6328785	T	C	exonic	CD38	.	exonic	ENSOCUG00000017793	.	exonic	CD38	.	exonic	ENSOCUG00000017793	.	BOTH
2	6328901	6328901	T	C	exonic	CD38	.	exonic	ENSOCUG00000017793	.	exonic	CD38	.	exonic	ENSOCUG00000017793	.	BOTH
2	6335433	6335433	G	C	exonic	CD38	.	exonic	ENSOCUG00000017793	.	exonic	CD38	.	exonic	ENSOCUG00000017793	.	BOTH
2	6335458	6335458	G	A	exonic	CD38	.	exonic	ENSOCUG00000017793	.	exonic	CD38	.	exonic	ENSOCUG00000017793	.	BOTH
2	63635176	63635176	A	G	intergenic	TLR3;F11	dist=94384;dist=49245	exonic	ENSOCUG00000011300	.	intergenic	TLR3;F11	dist=94384;dist=49245	exonic	ENSOCUG00000011300	.	BOTH
2	64112492	64112492	G	T	intergenic	F11;NONE	dist=406677;dist=NONE	exonic	ENSOCUG00000001439	.	intergenic	F11;NONE	dist=406677;dist=NONE	exonic	ENSOCUG00000001439	.	BOTH
2	64112822	64112822	C	T	intergenic	F11;NONE	dist=407007;dist=NONE	exonic	ENSOCUG00000001439	.	intergenic	F11;NONE	dist=407007;dist=NONE	exonic	ENSOCUG00000001439	.	BOTH
2	64113546	64113546	A	G	intergenic	F11;NONE	dist=407731;dist=NONE	exonic;splicing	ENSOCUG00000001439	ENSOCUT00000027561.2:exon21:c.11633+2T>C	intergenic	F11;NONE	dist=407731;dist=NONE	exonic;splicing	ENSOCUG00000001439	ENSOCUT00000027561.2:exon21:c.11633+2T>C	BOTH
2	64118136	64118136	T	A	intergenic	F11;NONE	dist=412321;dist=NONE	exonic	ENSOCUG00000001439	.	intergenic	F11;NONE	dist=412321;dist=NONE	exonic	ENSOCUG00000001439	.	BOTH
2	64122047	64122047	C	T	intergenic	F11;NONE	dist=416232;dist=NONE	exonic	ENSOCUG00000001439	.	intergenic	F11;NONE	dist=416232;dist=NONE	exonic	ENSOCUG00000001439	.	BOTH
2	64125150	64125150	T	C	intergenic	F11;NONE	dist=419335;dist=NONE	exonic	ENSOCUG00000001439	.	intergenic	F11;NONE	dist=419335;dist=NONE	exonic	ENSOCUG00000001439	.	BOTH
2	64126474	64126474	C	A	intergenic	F11;NONE	dist=420659;dist=NONE	exonic	ENSOCUG00000001439	.	intergenic	F11;NONE	dist=420659;dist=NONE	exonic	ENSOCUG00000001439	.	BOTH
2	64212158	64212158	C	G	intergenic	F11;NONE	dist=506343;dist=NONE	exonic	ENSOCUG00000001439	.	intergenic	F11;NONE	dist=506343;dist=NONE	exonic	ENSOCUG00000001439	.	BOTH
2	64212212	64212212	T	C	intergenic	F11;NONE	dist=506397;dist=NONE	exonic	ENSOCUG00000001439	.	intergenic	F11;NONE	dist=506397;dist=NONE	exonic	ENSOCUG00000001439	.	BOTH
2	64212529	64212529	G	C	intergenic	F11;NONE	dist=506714;dist=NONE	exonic	ENSOCUG00000001439	.	intergenic	F11;NONE	dist=506714;dist=NONE	exonic	ENSOCUG00000001439	.	BOTH
2	64212808	64212808	T	C	intergenic	F11;NONE	dist=506993;dist=NONE	exonic	ENSOCUG00000001439	.	intergenic	F11;NONE	dist=506993;dist=NONE	exonic	ENSOCUG00000001439	.	BOTH
2	64213484	64213484	T	C	intergenic	F11;NONE	dist=507669;dist=NONE	exonic	ENSOCUG00000001439	.	intergenic	F11;NONE	dist=507669;dist=NONE	exonic	ENSOCUG00000001439	.	BOTH
2	64214382	64214382	G	A	intergenic	F11;NONE	dist=508567;dist=NONE	exonic	ENSOCUG00000001439	.	intergenic	F11;NONE	dist=508567;dist=NONE	exonic	ENSOCUG00000001439	.	BOTH
2	64214501	64214501	C	T	intergenic	F11;NONE	dist=508686;dist=NONE	exonic	ENSOCUG00000001439	.	intergenic	F11;NONE	dist=508686;dist=NONE	exonic	ENSOCUG00000001439	.	BOTH
2	64214701	64214701	T	A	intergenic	F11;NONE	dist=508886;dist=NONE	exonic	ENSOCUG00000001439	.	intergenic	F11;NONE	dist=508886;dist=NONE	exonic	ENSOCUG00000001439	.	BOTH
2	64215205	64215205	G	T	intergenic	F11;NONE	dist=509390;dist=NONE	exonic	ENSOCUG00000001439	.	intergenic	F11;NONE	dist=509390;dist=NONE	exonic	ENSOCUG00000001439	.	BOTH
2	64215236	64215236	G	A	intergenic	F11;NONE	dist=509421;dist=NONE	exonic	ENSOCUG00000001439	.	intergenic	F11;NONE	dist=509421;dist=NONE	exonic	ENSOCUG00000001439	.	BOTH
2	6588403	6588403	G	A	intronic	CD38	.	exonic	ENSOCUG00000016642	.	intronic	CD38	.	exonic	ENSOCUG00000016642	.	BOTH
2	6589751	6589751	C	T	intronic	CD38	.	exonic	ENSOCUG00000016642	.	intronic	CD38	.	exonic	ENSOCUG00000016642	.	BOTH
2	6597304	6597304	G	T	intronic	CD38	.	exonic	ENSOCUG00000016642	.	intronic	CD38	.	exonic	ENSOCUG00000016642	.	BOTH
2	6597375	6597375	C	T	intronic	CD38	.	exonic	ENSOCUG00000016642	.	intronic	CD38	.	exonic	ENSOCUG00000016642	.	BOTH
2	6599487	6599487	T	G	intronic	CD38	.	exonic	ENSOCUG00000016642	.	intronic	CD38	.	exonic	ENSOCUG00000016642	.	BOTH
2	6614491	6614491	G	T	intronic	CD38	.	exonic	ENSOCUG00000016642	.	intronic	CD38	.	exonic	ENSOCUG00000016642	.	BOTH
2	6614503	6614503	G	A	intronic	CD38	.	exonic	ENSOCUG00000016642	.	intronic	CD38	.	exonic	ENSOCUG00000016642	.	BOTH
2	6727977	6727977	A	C	intronic	CD38	.	exonic	ENSOCUG00000002246	.	intronic	CD38	.	exonic	ENSOCUG00000002246	.	BOTH
2	67502852	67502852	T	C	intergenic	NONE;NONE	dist=NONE;dist=NONE	exonic	ENSOCUG00000009038	.	intergenic	NONE;NONE	dist=NONE;dist=NONE	exonic	ENSOCUG00000009038	.	BOTH
2	67510939	67510939	C	T	intergenic	NONE;NONE	dist=NONE;dist=NONE	exonic	ENSOCUG00000009038	.	intergenic	NONE;NONE	dist=NONE;dist=NONE	exonic	ENSOCUG00000009038	.	BOTH
2	67516953	67516953	C	T	intergenic	NONE;NONE	dist=NONE;dist=NONE	exonic	ENSOCUG00000009038	.	intergenic	NONE;NONE	dist=NONE;dist=NONE	exonic	ENSOCUG00000009038	.	BOTH
2	6762583	6762583	T	C	intronic	CD38	.	exonic	ENSOCUG00000002246	.	intronic	CD38	.	exonic	ENSOCUG00000002246	.	BOTH
2	67696333	67696333	A	G	intergenic	NONE;NONE	dist=NONE;dist=NONE	exonic	ENSOCUG00000001112	.	intergenic	NONE;NONE	dist=NONE;dist=NONE	exonic	ENSOCUG00000001112	.	BOTH
2	67718309	67718309	C	T	intergenic	NONE;MSR1	dist=NONE;dist=1990817	exonic	ENSOCUG00000001112	.	intergenic	NONE;MSR1	dist=NONE;dist=1990817	exonic	ENSOCUG00000001112	.	BOTH
2	67732292	67732292	T	C	intergenic	NONE;MSR1	dist=NONE;dist=1976834	exonic	ENSOCUG00000001112	.	intergenic	NONE;MSR1	dist=NONE;dist=1976834	exonic	ENSOCUG00000001112	.	BOTH
2	67917265	67917265	T	G	intergenic	NONE;MSR1	dist=NONE;dist=1791861	exonic	ENSOCUG00000005218	.	intergenic	NONE;MSR1	dist=NONE;dist=1791861	exonic	ENSOCUG00000005218	.	BOTH
2	67917530	67917530	C	G	intergenic	NONE;MSR1	dist=NONE;dist=1791596	exonic	ENSOCUG00000005218	.	intergenic	NONE;MSR1	dist=NONE;dist=1791596	exonic	ENSOCUG00000005218	.	BOTH
2	67917749	67917749	C	T	intergenic	NONE;MSR1	dist=NONE;dist=1791377	exonic	ENSOCUG00000005218	.	intergenic	NONE;MSR1	dist=NONE;dist=1791377	exonic	ENSOCUG00000005218	.	BOTH
2	67917760	67917760	G	A	intergenic	NONE;MSR1	dist=NONE;dist=1791366	exonic	ENSOCUG00000005218	.	intergenic	NONE;MSR1	dist=NONE;dist=1791366	exonic	ENSOCUG00000005218	.	BOTH
2	67917777	67917777	G	A	intergenic	NONE;MSR1	dist=NONE;dist=1791349	exonic	ENSOCUG00000005218	.	intergenic	NONE;MSR1	dist=NONE;dist=1791349	exonic	ENSOCUG00000005218	.	BOTH
2	67917827	67917827	A	T	intergenic	NONE;MSR1	dist=NONE;dist=1791299	exonic	ENSOCUG00000005218	.	intergenic	NONE;MSR1	dist=NONE;dist=1791299	exonic	ENSOCUG00000005218	.	BOTH
2	67918218	67918218	G	A	intergenic	NONE;MSR1	dist=NONE;dist=1790908	exonic	ENSOCUG00000005218	.	intergenic	NONE;MSR1	dist=NONE;dist=1790908	exonic	ENSOCUG00000005218	.	BOTH
2	67918297	67918297	A	C	intergenic	NONE;MSR1	dist=NONE;dist=1790829	exonic	ENSOCUG00000005218	.	intergenic	NONE;MSR1	dist=NONE;dist=1790829	exonic	ENSOCUG00000005218	.	BOTH
2	67918408	67918408	C	T	intergenic	NONE;MSR1	dist=NONE;dist=1790718	exonic	ENSOCUG00000005218	.	intergenic	NONE;MSR1	dist=NONE;dist=1790718	exonic	ENSOCUG00000005218	.	BOTH
2	67918465	67918465	G	C	intergenic	NONE;MSR1	dist=NONE;dist=1790661	exonic	ENSOCUG00000005218	.	intergenic	NONE;MSR1	dist=NONE;dist=1790661	exonic	ENSOCUG00000005218	.	BOTH
2	67918466	67918466	C	T	intergenic	NONE;MSR1	dist=NONE;dist=1790660	exonic	ENSOCUG00000005218	.	intergenic	NONE;MSR1	dist=NONE;dist=1790660	exonic	ENSOCUG00000005218	.	BOTH
2	67918671	67918671	G	A	intergenic	NONE;MSR1	dist=NONE;dist=1790455	exonic	ENSOCUG00000005218	.	intergenic	NONE;MSR1	dist=NONE;dist=1790455	exonic	ENSOCUG00000005218	.	BOTH
2	67919023	67919023	T	C	intergenic	NONE;MSR1	dist=NONE;dist=1790103	exonic	ENSOCUG00000005218	.	intergenic	NONE;MSR1	dist=NONE;dist=1790103	exonic	ENSOCUG00000005218	.	BOTH
2	67919081	67919081	C	T	intergenic	NONE;MSR1	dist=NONE;dist=1790045	exonic	ENSOCUG00000005218	.	intergenic	NONE;MSR1	dist=NONE;dist=1790045	exonic	ENSOCUG00000005218	.	BOTH
2	67919167	67919167	A	G	intergenic	NONE;MSR1	dist=NONE;dist=1789959	exonic	ENSOCUG00000005218	.	intergenic	NONE;MSR1	dist=NONE;dist=1789959	exonic	ENSOCUG00000005218	.	BOTH
2	67919201	67919201	G	A	intergenic	NONE;MSR1	dist=NONE;dist=1789925	exonic	ENSOCUG00000005218	.	intergenic	NONE;MSR1	dist=NONE;dist=1789925	exonic	ENSOCUG00000005218	.	BOTH
2	67919272	67919272	A	G	intergenic	NONE;MSR1	dist=NONE;dist=1789854	exonic	ENSOCUG00000005218	.	intergenic	NONE;MSR1	dist=NONE;dist=1789854	exonic	ENSOCUG00000005218	.	BOTH
2	67924370	67924370	A	G	intergenic	NONE;MSR1	dist=NONE;dist=1784756	exonic	ENSOCUG00000005218	.	intergenic	NONE;MSR1	dist=NONE;dist=1784756	exonic	ENSOCUG00000005218	.	BOTH
2	67924414	67924414	G	C	intergenic	NONE;MSR1	dist=NONE;dist=1784712	exonic	ENSOCUG00000005218	.	intergenic	NONE;MSR1	dist=NONE;dist=1784712	exonic	ENSOCUG00000005218	.	BOTH
2	67924528	67924528	T	C	intergenic	NONE;MSR1	dist=NONE;dist=1784598	exonic	ENSOCUG00000005218	.	intergenic	NONE;MSR1	dist=NONE;dist=1784598	exonic	ENSOCUG00000005218	.	BOTH
2	67924541	67924541	T	C	intergenic	NONE;MSR1	dist=NONE;dist=1784585	exonic	ENSOCUG00000005218	.	intergenic	NONE;MSR1	dist=NONE;dist=1784585	exonic	ENSOCUG00000005218	.	BOTH
2	67951079	67951079	A	G	intergenic	NONE;MSR1	dist=NONE;dist=1758047	exonic	ENSOCUG00000005218	.	intergenic	NONE;MSR1	dist=NONE;dist=1758047	exonic	ENSOCUG00000005218	.	BOTH
2	67951086	67951086	G	A	intergenic	NONE;MSR1	dist=NONE;dist=1758040	exonic	ENSOCUG00000005218	.	intergenic	NONE;MSR1	dist=NONE;dist=1758040	exonic	ENSOCUG00000005218	.	BOTH
2	68029833	68029833	C	T	intergenic	NONE;MSR1	dist=NONE;dist=1679293	exonic	ENSOCUG00000005218	.	intergenic	NONE;MSR1	dist=NONE;dist=1679293	exonic	ENSOCUG00000005218	.	BOTH
2	68029836	68029836	T	C	intergenic	NONE;MSR1	dist=NONE;dist=1679290	exonic	ENSOCUG00000005218	.	intergenic	NONE;MSR1	dist=NONE;dist=1679290	exonic	ENSOCUG00000005218	.	BOTH
2	68029884	68029884	G	A	intergenic	NONE;MSR1	dist=NONE;dist=1679242	exonic	ENSOCUG00000005218	.	intergenic	NONE;MSR1	dist=NONE;dist=1679242	exonic	ENSOCUG00000005218	.	BOTH
2	68029888	68029888	C	T	intergenic	NONE;MSR1	dist=NONE;dist=1679238	exonic	ENSOCUG00000005218	.	intergenic	NONE;MSR1	dist=NONE;dist=1679238	exonic	ENSOCUG00000005218	.	BOTH
2	68029911	68029911	C	T	intergenic	NONE;MSR1	dist=NONE;dist=1679215	exonic	ENSOCUG00000005218	.	intergenic	NONE;MSR1	dist=NONE;dist=1679215	exonic	ENSOCUG00000005218	.	BOTH
2	68031080	68031080	T	C	intergenic	NONE;MSR1	dist=NONE;dist=1678046	exonic	ENSOCUG00000005218	.	intergenic	NONE;MSR1	dist=NONE;dist=1678046	exonic	ENSOCUG00000005218	.	BOTH
2	68031182	68031182	C	T	intergenic	NONE;MSR1	dist=NONE;dist=1677944	exonic	ENSOCUG00000005218	.	intergenic	NONE;MSR1	dist=NONE;dist=1677944	exonic	ENSOCUG00000005218	.	BOTH
2	68031245	68031245	T	C	intergenic	NONE;MSR1	dist=NONE;dist=1677881	exonic	ENSOCUG00000005218	.	intergenic	NONE;MSR1	dist=NONE;dist=1677881	exonic	ENSOCUG00000005218	.	BOTH
2	68039761	68039761	A	G	intergenic	NONE;MSR1	dist=NONE;dist=1669365	exonic	ENSOCUG00000005211	.	intergenic	NONE;MSR1	dist=NONE;dist=1669365	exonic	ENSOCUG00000005211	.	BOTH
2	68039875	68039875	A	G	intergenic	NONE;MSR1	dist=NONE;dist=1669251	exonic	ENSOCUG00000005211	.	intergenic	NONE;MSR1	dist=NONE;dist=1669251	exonic	ENSOCUG00000005211	.	BOTH
2	68039950	68039950	T	C	intergenic	NONE;MSR1	dist=NONE;dist=1669176	exonic	ENSOCUG00000005211	.	intergenic	NONE;MSR1	dist=NONE;dist=1669176	exonic	ENSOCUG00000005211	.	BOTH
2	68040022	68040022	T	G	intergenic	NONE;MSR1	dist=NONE;dist=1669104	exonic	ENSOCUG00000005211	.	intergenic	NONE;MSR1	dist=NONE;dist=1669104	exonic	ENSOCUG00000005211	.	BOTH
2	68044521	68044521	C	T	intergenic	NONE;MSR1	dist=NONE;dist=1664605	exonic	ENSOCUG00000005211	.	intergenic	NONE;MSR1	dist=NONE;dist=1664605	exonic	ENSOCUG00000005211	.	BOTH
2	68090403	68090403	C	T	intergenic	NONE;MSR1	dist=NONE;dist=1618723	exonic	ENSOCUG00000005211	.	intergenic	NONE;MSR1	dist=NONE;dist=1618723	exonic	ENSOCUG00000005211	.	BOTH
2	68125743	68125743	T	C	intergenic	NONE;MSR1	dist=NONE;dist=1583383	exonic	ENSOCUG00000011284	.	intergenic	NONE;MSR1	dist=NONE;dist=1583383	exonic	ENSOCUG00000011284	.	BOTH
2	68134177	68134177	A	C	intergenic	NONE;MSR1	dist=NONE;dist=1574949	exonic	ENSOCUG00000011284	.	intergenic	NONE;MSR1	dist=NONE;dist=1574949	exonic	ENSOCUG00000011284	.	BOTH
2	69713251	69713251	T	C	exonic	MSR1	.	exonic	ENSOCUG00000014197	.	exonic	MSR1	.	exonic	ENSOCUG00000014197	.	BOTH
2	83122648	83122648	C	A	intergenic	NONE;SULT1C2	dist=NONE;dist=1184589	exonic	ENSOCUG00000006502	.	intergenic	NONE;SULT1C2	dist=NONE;dist=1184589	exonic	ENSOCUG00000006502	.	BOTH
2	83283595	83283595	T	C	intergenic	NONE;SULT1C2	dist=NONE;dist=1023642	exonic	ENSOCUG00000014996	.	intergenic	NONE;SULT1C2	dist=NONE;dist=1023642	exonic	ENSOCUG00000014996	.	BOTH
2	84216346	84216346	G	T	intergenic	NONE;SULT1C2	dist=NONE;dist=90891	exonic	ENSOCUG00000013192	.	intergenic	NONE;SULT1C2	dist=NONE;dist=90891	exonic	ENSOCUG00000013192	.	BOTH
2	84216354	84216354	A	T	intergenic	NONE;SULT1C2	dist=NONE;dist=90883	exonic	ENSOCUG00000013192	.	intergenic	NONE;SULT1C2	dist=NONE;dist=90883	exonic	ENSOCUG00000013192	.	BOTH
2	84216377	84216377	C	T	intergenic	NONE;SULT1C2	dist=NONE;dist=90860	exonic	ENSOCUG00000013192	.	intergenic	NONE;SULT1C2	dist=NONE;dist=90860	exonic	ENSOCUG00000013192	.	BOTH
2	84216379	84216379	A	T	intergenic	NONE;SULT1C2	dist=NONE;dist=90858	exonic	ENSOCUG00000013192	.	intergenic	NONE;SULT1C2	dist=NONE;dist=90858	exonic	ENSOCUG00000013192	.	BOTH
2	86244644	86244644	G	A	intergenic	SULT1C2;NONE	dist=1910256;dist=NONE	exonic	ENSOCUG00000009982	.	intergenic	SULT1C2;NONE	dist=1910256;dist=NONE	exonic	ENSOCUG00000009982	.	BOTH
2	86255826	86255826	C	T	intergenic	SULT1C2;NONE	dist=1921438;dist=NONE	exonic	ENSOCUG00000009982	.	intergenic	SULT1C2;NONE	dist=1921438;dist=NONE	exonic	ENSOCUG00000009982	.	BOTH
2	86265661	86265661	T	C	intergenic	SULT1C2;NONE	dist=1931273;dist=NONE	exonic	ENSOCUG00000009982	.	intergenic	SULT1C2;NONE	dist=1931273;dist=NONE	exonic	ENSOCUG00000009982	.	BOTH
2	90580657	90580657	T	C	intergenic	IL18R1;NONE	dist=512621;dist=NONE	exonic	ENSOCUG00000008180	.	intergenic	IL18R1;NONE	dist=512621;dist=NONE	exonic	ENSOCUG00000008180	.	BOTH
2	92803673	92803673	A	G	intergenic	NONE;NONE	dist=NONE;dist=NONE	exonic	ENSOCUG00000014576	.	intergenic	NONE;NONE	dist=NONE;dist=NONE	exonic	ENSOCUG00000014576	.	BOTH
2	94656594	94656594	C	T	intergenic	NONE;TPCN3	dist=NONE;dist=1040734	exonic	ENSOCUG00000003340	.	intergenic	NONE;TPCN3	dist=NONE;dist=1040734	exonic	ENSOCUG00000003340	.	BOTH
2	94900232	94900232	T	A	intergenic	NONE;TPCN3	dist=NONE;dist=797096	exonic	ENSOCUG00000012101	.	intergenic	NONE;TPCN3	dist=NONE;dist=797096	exonic	ENSOCUG00000012101	.	BOTH
2	95031461	95031461	G	C	intergenic	NONE;TPCN3	dist=NONE;dist=665867	exonic	ENSOCUG00000009864	.	intergenic	NONE;TPCN3	dist=NONE;dist=665867	exonic	ENSOCUG00000009864	.	BOTH
2	95529154	95529154	A	G	intergenic	NONE;TPCN3	dist=NONE;dist=168174	exonic	ENSOCUG00000003544	.	intergenic	NONE;TPCN3	dist=NONE;dist=168174	exonic	ENSOCUG00000003544	.	BOTH
2	97305085	97305085	T	C	intergenic	TPCN3;IL1A	dist=1573163;dist=255306	exonic	ENSOCUG00000004020	.	intergenic	TPCN3;IL1A	dist=1573163;dist=255306	exonic	ENSOCUG00000004020	.	BOTH
2	97305101	97305101	T	C	intergenic	TPCN3;IL1A	dist=1573179;dist=255290	exonic	ENSOCUG00000004020	.	intergenic	TPCN3;IL1A	dist=1573179;dist=255290	exonic	ENSOCUG00000004020	.	BOTH
2	97305116	97305116	T	C	intergenic	TPCN3;IL1A	dist=1573194;dist=255275	exonic	ENSOCUG00000004020	.	intergenic	TPCN3;IL1A	dist=1573194;dist=255275	exonic	ENSOCUG00000004020	.	BOTH
2	98961854	98961854	A	G	intergenic	IL1RN;SFTPB	dist=1080757;dist=1641695	exonic	ENSOCUG00000006530	.	intergenic	IL1RN;SFTPB	dist=1080757;dist=1641695	exonic	ENSOCUG00000006530	.	BOTH
2	98967683	98967683	G	A	intergenic	IL1RN;SFTPB	dist=1086586;dist=1635866	exonic	ENSOCUG00000006530	.	intergenic	IL1RN;SFTPB	dist=1086586;dist=1635866	exonic	ENSOCUG00000006530	.	BOTH
2	98969695	98969695	A	G	intergenic	IL1RN;SFTPB	dist=1088598;dist=1633854	exonic	ENSOCUG00000006530	.	intergenic	IL1RN;SFTPB	dist=1088598;dist=1633854	exonic	ENSOCUG00000006530	.	BOTH
2	98969716	98969716	T	C	intergenic	IL1RN;SFTPB	dist=1088619;dist=1633833	exonic	ENSOCUG00000006530	.	intergenic	IL1RN;SFTPB	dist=1088619;dist=1633833	exonic	ENSOCUG00000006530	.	BOTH
2	98969725	98969725	G	A	intergenic	IL1RN;SFTPB	dist=1088628;dist=1633824	exonic	ENSOCUG00000006530	.	intergenic	IL1RN;SFTPB	dist=1088628;dist=1633824	exonic	ENSOCUG00000006530	.	BOTH
2	98971221	98971221	G	A	intergenic	IL1RN;SFTPB	dist=1090124;dist=1632328	exonic	ENSOCUG00000006530	.	intergenic	IL1RN;SFTPB	dist=1090124;dist=1632328	exonic	ENSOCUG00000006530	.	BOTH
2	98971233	98971233	A	G	intergenic	IL1RN;SFTPB	dist=1090136;dist=1632316	exonic	ENSOCUG00000006530	.	intergenic	IL1RN;SFTPB	dist=1090136;dist=1632316	exonic	ENSOCUG00000006530	.	BOTH
2	99080654	99080654	T	C	intergenic	IL1RN;SFTPB	dist=1199557;dist=1522895	exonic	ENSOCUG00000012451	.	intergenic	IL1RN;SFTPB	dist=1199557;dist=1522895	exonic	ENSOCUG00000012451	.	BOTH
2	99089853	99089853	T	C	intergenic	IL1RN;SFTPB	dist=1208756;dist=1513696	exonic	ENSOCUG00000012451	.	intergenic	IL1RN;SFTPB	dist=1208756;dist=1513696	exonic	ENSOCUG00000012451	.	BOTH
2	99091932	99091932	C	T	intergenic	IL1RN;SFTPB	dist=1210835;dist=1511617	exonic	ENSOCUG00000012451	.	intergenic	IL1RN;SFTPB	dist=1210835;dist=1511617	exonic	ENSOCUG00000012451	.	BOTH
2	99091981	99091981	A	G	intergenic	IL1RN;SFTPB	dist=1210884;dist=1511568	exonic	ENSOCUG00000012451	.	intergenic	IL1RN;SFTPB	dist=1210884;dist=1511568	exonic	ENSOCUG00000012451	.	BOTH
2	99092004	99092004	C	T	intergenic	IL1RN;SFTPB	dist=1210907;dist=1511545	exonic	ENSOCUG00000012451	.	intergenic	IL1RN;SFTPB	dist=1210907;dist=1511545	exonic	ENSOCUG00000012451	.	BOTH
2	99096621	99096621	C	T	intergenic	IL1RN;SFTPB	dist=1215524;dist=1506928	exonic	ENSOCUG00000012451	.	intergenic	IL1RN;SFTPB	dist=1215524;dist=1506928	exonic	ENSOCUG00000012451	.	BOTH
2	99096657	99096657	T	C	intergenic	IL1RN;SFTPB	dist=1215560;dist=1506892	exonic	ENSOCUG00000012451	.	intergenic	IL1RN;SFTPB	dist=1215560;dist=1506892	exonic	ENSOCUG00000012451	.	BOTH
2	99098620	99098620	T	C	intergenic	IL1RN;SFTPB	dist=1217523;dist=1504929	exonic	ENSOCUG00000012451	.	intergenic	IL1RN;SFTPB	dist=1217523;dist=1504929	exonic	ENSOCUG00000012451	.	BOTH
2	99101174	99101174	A	G	intergenic	IL1RN;SFTPB	dist=1220077;dist=1502375	exonic	ENSOCUG00000012451	.	intergenic	IL1RN;SFTPB	dist=1220077;dist=1502375	exonic	ENSOCUG00000012451	.	BOTH
2	99114343	99114343	C	T	intergenic	IL1RN;SFTPB	dist=1233246;dist=1489206	exonic	ENSOCUG00000012451	.	intergenic	IL1RN;SFTPB	dist=1233246;dist=1489206	exonic	ENSOCUG00000012451	.	BOTH
2	99115834	99115834	A	G	intergenic	IL1RN;SFTPB	dist=1234737;dist=1487715	exonic	ENSOCUG00000012451	.	intergenic	IL1RN;SFTPB	dist=1234737;dist=1487715	exonic	ENSOCUG00000012451	.	BOTH
2	99115852	99115852	A	G	intergenic	IL1RN;SFTPB	dist=1234755;dist=1487697	exonic	ENSOCUG00000012451	.	intergenic	IL1RN;SFTPB	dist=1234755;dist=1487697	exonic	ENSOCUG00000012451	.	BOTH
2	99117106	99117106	C	T	intergenic	IL1RN;SFTPB	dist=1236009;dist=1486443	exonic	ENSOCUG00000012451	.	intergenic	IL1RN;SFTPB	dist=1236009;dist=1486443	exonic	ENSOCUG00000012451	.	BOTH
2	99221743	99221743	A	C	intergenic	IL1RN;SFTPB	dist=1340646;dist=1381806	exonic	ENSOCUG00000024020	.	intergenic	IL1RN;SFTPB	dist=1340646;dist=1381806	exonic	ENSOCUG00000024020	.	BOTH
2	99221826	99221826	T	C	intergenic	IL1RN;SFTPB	dist=1340729;dist=1381723	exonic	ENSOCUG00000024020	.	intergenic	IL1RN;SFTPB	dist=1340729;dist=1381723	exonic	ENSOCUG00000024020	.	BOTH
2	99465978	99465978	T	C	intergenic	IL1RN;SFTPB	dist=1584881;dist=1137571	exonic	ENSOCUG00000016949	.	intergenic	IL1RN;SFTPB	dist=1584881;dist=1137571	exonic	ENSOCUG00000016949	.	BOTH
2	100111184	100111184	T	C	intergenic	NONE;SFTPB	dist=NONE;dist=492365	exonic	ENSOCUG00000010196	.	-	-	-	-	-	-	SC
2	100130300	100130300	G	A	intergenic	NONE;SFTPB	dist=NONE;dist=473249	exonic	ENSOCUG00000010196	.	-	-	-	-	-	-	SC
2	100130405	100130405	G	A	intergenic	NONE;SFTPB	dist=NONE;dist=473144	exonic	ENSOCUG00000010196	.	-	-	-	-	-	-	SC
2	100151038	100151038	C	G	intergenic	NONE;SFTPB	dist=NONE;dist=452511	exonic	ENSOCUG00000010193	.	-	-	-	-	-	-	SC
2	100154681	100154681	G	C	intergenic	NONE;SFTPB	dist=NONE;dist=448868	exonic	ENSOCUG00000010193	.	-	-	-	-	-	-	SC
2	100154684	100154684	C	T	intergenic	NONE;SFTPB	dist=NONE;dist=448865	exonic	ENSOCUG00000010193	.	-	-	-	-	-	-	SC
2	100154724	100154724	G	A	intergenic	NONE;SFTPB	dist=NONE;dist=448825	exonic	ENSOCUG00000010193	.	-	-	-	-	-	-	SC
2	100156888	100156888	G	T	intergenic	NONE;SFTPB	dist=NONE;dist=446661	exonic	ENSOCUG00000010193	.	-	-	-	-	-	-	SC
2	100156958	100156958	T	G	intergenic	NONE;SFTPB	dist=NONE;dist=446591	exonic	ENSOCUG00000010193	.	-	-	-	-	-	-	SC
2	100167226	100167226	T	A	intergenic	NONE;SFTPB	dist=NONE;dist=436323	exonic	ENSOCUG00000010178	.	-	-	-	-	-	-	SC
2	100253888	100253888	G	A	intergenic	NONE;SFTPB	dist=NONE;dist=349661	exonic	ENSOCUG00000010138	.	-	-	-	-	-	-	SC
2	100253897	100253897	C	T	intergenic	NONE;SFTPB	dist=NONE;dist=349652	exonic	ENSOCUG00000010138	.	-	-	-	-	-	-	SC
2	100259439	100259439	T	A	intergenic	NONE;SFTPB	dist=NONE;dist=344110	exonic	ENSOCUG00000010138	.	-	-	-	-	-	-	SC
2	100544801	100544801	G	A	intergenic	NONE;SFTPB	dist=NONE;dist=58748	exonic	ENSOCUG00000003528	.	-	-	-	-	-	-	SC
2	100544852	100544852	C	T	intergenic	NONE;SFTPB	dist=NONE;dist=58697	exonic	ENSOCUG00000003528	.	-	-	-	-	-	-	SC
2	100553426	100553426	T	C	intergenic	NONE;SFTPB	dist=NONE;dist=50123	exonic	ENSOCUG00000003528	.	-	-	-	-	-	-	SC
2	100553465	100553465	A	G	intergenic	NONE;SFTPB	dist=NONE;dist=50084	exonic	ENSOCUG00000003528	.	-	-	-	-	-	-	SC
2	100728133	100728133	C	T	intergenic	SFTPB;NONE	dist=117762;dist=NONE	exonic	ENSOCUG00000002368	.	-	-	-	-	-	-	SC
2	100728151	100728151	G	A	intergenic	SFTPB;NONE	dist=117780;dist=NONE	exonic	ENSOCUG00000002368	.	-	-	-	-	-	-	SC
2	100728199	100728199	G	A	intergenic	SFTPB;NONE	dist=117828;dist=NONE	exonic	ENSOCUG00000002368	.	-	-	-	-	-	-	SC
2	100728206	100728206	A	G	intergenic	SFTPB;NONE	dist=117835;dist=NONE	exonic	ENSOCUG00000002368	.	-	-	-	-	-	-	SC
2	100850306	100850306	G	A	intergenic	SFTPB;NONE	dist=239935;dist=NONE	exonic	ENSOCUG00000002332	.	-	-	-	-	-	-	SC
2	100850474	100850474	C	T	intergenic	SFTPB;NONE	dist=240103;dist=NONE	exonic	ENSOCUG00000002332	.	-	-	-	-	-	-	SC
2	100850966	100850966	A	G	intergenic	SFTPB;NONE	dist=240595;dist=NONE	exonic	ENSOCUG00000002332	.	-	-	-	-	-	-	SC
2	100851231	100851231	C	T	intergenic	SFTPB;NONE	dist=240860;dist=NONE	exonic	ENSOCUG00000002332	.	-	-	-	-	-	-	SC
[truncated: 17,507 more rows]
